# Supplementary material for: A transcriptional time-course analysis of oral vs. aboral whole-body regeneration in the Sea anemone Nematostella vectensis
Source: BMC Genomics. 2016 Sep 7;17(1):718. doi: 10.1186/s12864-016-3027-1 (PMC5015328; doi:10.1186/s12864-016-3027-1)
Supplement: Additional file 1: Table S1. — The differentially expressed (DE) genes of the regeneration screen. The list contains the gene id, followed by Uniprot or Blast2GO annotation and FDR adjusted p-value of the time effect. This is followed by the average reads for each time point, DESeq normalized read count per each duplicate time point and raw read count per each duplicate time point. The annotation (−−) appears when Blast2GO did not retrieve any blast hit in the RefSeq protein database. (XLSX 2933 kb) [file 12864_2016_3027_MOESM1_ESM.xlsx]

## Sheet: analysis_data_table_newContrast
Gene id	Annotation	padj timeEfect	o_0	o_8	o_24	o_72	p_0	p_8	p_24	p_72	norm reads o_0a	norm reads o_0b	norm reads o_8a	norm reads o_8b	norm reads o_24a	norm reads o_24b	norm reads o_72a	norm reads o_72b	norm reads p_0a	norm reads p_0b	norm reads p_8a	norm reads p_8b	norm reads p_24a	norm reads p_24b	norm reads p_72a	norm reads p_72b	raw reads o_0a	raw reads o_0b	raw reads o_8a	raw reads o_8b	raw reads o_24a	raw reads o_24b	raw reads o_72a	raw reads o_72b	raw reads p_0a	raw reads p_0b	raw reads p_8a	raw reads p_8b	raw reads p_24a	raw reads p_24b	raw reads p_72a	raw reads p_72b
NEMVEDRAFT_v1g244883	atp-binding cassette sub-family f member 2-like	0	42.8759	254.549	407.124	250.731	46.0304	239.929	386.918	276.586	45.3148	40.437	276.498	232.6	310.029	504.219	221.623	279.84	36.6316	55.4292	299.939	179.918	461.091	312.746	296.422	256.75	5.50191	5.3376	8.11113	7.86171	8.27626	8.97791	7.79196	8.12846	5.19502	5.79257	8.22853	7.4912	8.84891	8.28885	8.21151	8.00422
NEMVEDRAFT_v1g123722	protein	0	101.827	19.9926	3.26024	2.19541	96.1523	11.768	3.59161	7.93748	110.05	93.6041	21.793	18.1922	2.51239	4.0081	1.54981	2.84102	107.181	85.1235	8.74823	14.7878	2.23469	4.94852	5.95224	9.92271	6.78202	6.5485	4.44579	4.18525	1.32906	2.00292	0.632091	1.50641	6.74391	6.41149	3.12899	3.88634	1.16007	2.307	2.57343	3.31073
NEMVEDRAFT_v1g206595	predicted protein	0	37.988	1.86206	0.751238	1.48516	38.1675	4.9554	1.98203	1.74034	33.2925	42.6835	2.72412	1	0.502477	1	1.54981	1.42051	40.7018	35.6331	3.74924	6.16157	1.48979	2.47426	1	2.48068	5.05713	5.41561	1.44579	0	-0.992871	0	0.632091	0.506409	5.34702	5.15515	1.9066	2.6233	0.575109	1.307	0	1.31074
NEMVEDRAFT_v1g160704	heparan-alpha-glucosaminide n-acetyltransferase	0	240.589	110.915	17.9524	94.6623	254.851	89.2233	37.2808	58.5634	226.574	254.603	104.879	116.95	11.0545	24.8502	89.8889	99.4357	252.351	257.35	71.2356	107.211	24.5816	49.98	46.4275	70.6993	7.82384	7.99211	6.71258	6.86975	3.46656	4.63519	6.49007	6.63569	7.97929	8.00759	6.15453	6.74431	4.61951	5.64328	5.53691	6.14362
NEMVEDRAFT_v1g238250	had-superfamily hydrolase	0	133.516	1564.54	1301.28	1112.76	119.708	1750.93	1079.93	956.28	147.967	119.064	1639.92	1489.16	1097.91	1504.64	897.34	1328.18	116.679	122.736	1917.11	1584.75	1080.1	1079.77	1036.88	875.679	7.20913	6.89559	10.6794	10.5403	10.1005	10.5552	9.80951	10.3752	6.8664	6.93941	10.9047	10.63	10.0769	10.0765	10.018	9.77426
NEMVEDRAFT_v1g237634	amidohydrolase family protein	0	14264.1	8029.82	2971.86	3319	11033.2	11463.1	2589.61	3846.95	16549.1	11979.1	6836.19	9223.44	2060.66	3883.05	2093.79	4544.21	11677.4	10389	12386.2	10540	2354.62	2824.61	5414.16	2279.74	14.0145	13.5482	12.739	13.1711	11.0089	11.923	11.0319	12.1498	13.5114	13.3428	13.5964	13.3636	11.2013	11.4638	12.4025	11.1547
NEMVEDRAFT_v1g79056	sterile alpha motif domain-containing protein 11	0	152.891	760.666	438.529	321.953	56.0794	628.467	436.38	459.726	194.206	111.576	784.547	736.784	372.838	504.219	260.368	383.538	71.9066	40.2522	704.858	552.076	447.683	425.078	583.32	336.132	7.60144	6.80188	9.61572	9.5251	8.54241	8.97791	8.02441	8.58323	6.16805	5.331	9.46119	9.10872	8.80633	8.73158	9.18814	8.39288
NEMVEDRAFT_v1g80919	predicted protein	0	2776.14	2008.02	463.255	208.314	2804.77	1588.51	294.204	275.948	2812.29	2739.98	1966.82	2049.22	528.104	398.405	294.464	122.164	2177.55	3431.99	1509.7	1667.32	219.745	368.664	238.09	313.806	11.4575	11.4199	10.9416	11.0009	9.04468	8.63809	8.20195	6.93268	11.0885	11.7448	10.56	10.7033	7.77969	8.52616	7.89536	8.29373
NEMVEDRAFT_v1g140779	seroreactive antigen bmn1-5	0	614.036	591.981	218.135	59.6003	305.414	750.51	180.13	115.68	739.833	488.239	653.789	530.172	236.667	199.603	66.6418	52.5588	331.042	279.786	711.106	789.913	143.02	217.24	161.901	69.4589	9.53106	8.93144	9.35268	9.05032	7.88671	7.64099	6.05836	5.71586	8.37087	8.12818	9.47392	9.62555	7.16007	7.76315	7.33897	6.11809
NEMVEDRAFT_v1g8322	carnitine o-palmitoyltransferase muscle isoform isoform 1	0	16.4722	193.303	205.053	64.7652	38.4604	224.914	132.809	48.491	15.7214	17.2231	212.482	174.125	198.479	211.628	54.2433	75.287	37.9884	38.9324	267.446	182.382	107.265	158.353	53.5702	43.4118	3.97466	4.10627	7.7312	7.44398	7.63284	7.72539	5.76137	6.23433	5.24749	5.2829	8.0631	7.51082	6.74504	7.307	5.74336	5.44002
NEMVEDRAFT_v1g215719	steryl-sulfatase	0	1983.38	543.08	108.059	58.5677	1798.19	451.186	124.836	90.4845	2169.56	1797.2	589.773	496.387	131.147	84.9718	75.9406	41.1948	1866.86	1729.52	376.174	526.198	75.9795	173.693	91.6645	89.3044	11.0832	10.8115	9.20402	8.95532	7.03504	6.40891	6.2468	5.36439	10.8664	10.7562	8.55526	9.03946	6.24754	7.4404	6.51829	6.48066
NEMVEDRAFT_v1g208522	protein	0	1.67362	125.373	125.102	90.1405	1.15987	147.474	109.572	112.059	1.84958	1.49766	140.292	110.453	137.176	113.028	49.5939	130.687	1	1.31974	118.726	176.221	119.184	99.96	157.139	66.9783	0.887198	0.58271	7.13229	6.78729	7.09988	6.82054	5.63209	7.02997	0	0.400254	6.89149	7.46124	6.89705	6.64328	7.2959	6.06562
NEMVEDRAFT_v1g232710	ribosomal protein s6 kinase beta-1 isoform 1	0	110.373	921.899	736.887	278.434	103.244	924.742	541.955	298.691	105.426	115.32	817.237	1026.56	754.721	719.053	272.766	284.102	94.9709	111.518	956.057	893.427	615.285	468.624	277.374	320.007	6.72009	6.8495	9.67461	10.0036	9.5598	9.48995	8.09152	8.15027	6.56941	6.80113	9.90095	9.80321	9.26511	8.87229	8.11569	8.32196
NEMVEDRAFT_v1g99165	adipocyte plasma membrane-associated protein	0	255.845	1840.84	1063.94	276.948	149.608	1838.8	665.717	363.812	272.813	238.878	2269.19	1412.49	784.367	1343.52	254.169	299.727	156.024	143.192	2059.58	1618.03	572.826	758.608	454.751	272.874	8.09177	7.90013	11.148	10.464	9.61539	10.3918	7.98964	8.22751	7.28562	7.16181	11.0081	10.66	9.16195	9.56721	8.82893	8.09209
NEMVEDRAFT_v1g116955	cytochrome p450 1a2-like	0	161	34.7561	14.5963	27.4431	145.815	28.5089	26.2638	34.0311	169.237	152.762	42.2239	27.2883	11.557	17.6356	27.8966	26.9897	168.234	123.396	23.7452	33.2725	20.8571	31.6705	33.3326	34.7295	7.4029	7.25514	5.39999	4.77021	3.5307	4.14042	4.80202	4.75434	7.39433	6.94715	4.56956	5.05626	4.38247	4.98507	5.05886	5.11809
NEMVEDRAFT_v1g216666	collagen triple helix repeat-containing protein 1-like	0	314.187	149.389	97.0282	22.2136	92.6312	295.833	48.1054	10.8637	283.911	344.463	167.534	131.244	125.117	68.9393	38.7452	5.68204	90.9007	94.3617	276.194	315.472	59.5918	36.619	14.2854	7.44203	8.14929	8.42821	7.38831	7.03611	6.96713	6.10725	5.27595	2.50641	6.50622	6.56013	8.10954	8.30137	5.89704	5.19452	3.83647	2.8957
NEMVEDRAFT_v1g110607	predicted protein	0	364.385	2257.22	1480.43	727.207	446.056	2688.96	1155.9	826.35	418.006	310.765	2152.06	2362.39	1468.24	1492.62	678.816	775.598	313.404	578.708	3099.37	2278.55	802.999	1508.8	755.935	896.765	8.70738	8.27968	11.0715	11.206	10.5199	10.5436	9.40688	9.59917	8.29188	9.17669	11.5978	11.1539	9.64925	10.5592	9.56212	9.80859
NEMVEDRAFT_v1g196785	macrophage mannose receptor 1	0	2976.68	2607.86	549.9	358.126	3095.45	1691.41	447.722	540.275	2019.74	3933.62	2481.68	2734.03	748.691	351.11	548.632	167.62	2880.33	3310.58	1422.21	1960.61	354.571	540.873	349.992	730.559	10.98	11.9416	11.2771	11.4168	9.54823	8.45578	9.09969	7.38905	11.492	11.6929	10.4739	10.9371	8.46993	9.07915	8.45118	9.51286
NEMVEDRAFT_v1g17962	brevican core protein	0	390.329	34.9126	5.5693	3.74522	430.397	60.7146	36.2964	26.1684	261.716	518.941	49.0342	20.7911	5.52725	5.61134	4.64943	2.84102	423.299	437.495	47.4904	73.9388	27.5612	45.0315	23.809	28.5278	8.03186	9.01943	5.61572	4.37789	2.46656	2.48835	2.21705	1.50641	8.72553	8.77312	5.56956	6.20826	4.78457	5.49286	4.57344	4.8343
NEMVEDRAFT_v1g53401	--	0	89.5164	23.1159	10.4328	11.171	85.4651	19.2491	15.7312	27.979	102.652	76.3809	16.3447	29.8872	8.03964	12.8259	12.3985	9.94357	97.6844	73.2458	21.2457	17.2524	11.1735	20.2889	26.1899	29.7681	6.68162	6.25514	4.03075	4.90146	3.00713	3.68099	3.63209	3.31376	6.61006	6.19467	4.4091	4.10873	3.48201	4.34262	4.71094	4.8957
NEMVEDRAFT_v1g204671	protein	0	1	4.02356	28.3128	80.3925	2.36503	3.74052	28.2563	93.9594	1	1	5.44824	2.59888	38.1883	18.4373	88.3391	72.446	4.07018	0.659872	6.24874	1.23231	28.3061	28.2065	73.8078	114.111	0	0	2.44579	1.37789	5.25506	4.20456	6.46498	6.17883	2.02509	-0.599742	2.64357	0.301365	4.82304	4.81796	6.2057	6.83429
NEMVEDRAFT_v1g122742	protein	0	75.0961	19.9926	4.46854	6.1346	65.959	12.3319	6.19875	9.17782	57.337	92.8552	21.793	18.1922	6.53221	2.40486	10.8487	1.42051	70.5498	61.3681	1.24975	23.414	7.44897	4.94852	5.95224	12.4034	5.84139	6.53691	4.44579	4.18525	2.70757	1.26595	3.43945	0.506409	6.14057	5.93942	0.32164	4.5493	2.89704	2.307	2.57343	3.63266
NEMVEDRAFT_v1g142234	protein	0	722.334	92.354	8.42873	8.2007	823.934	117.82	54.4913	45.5897	540.078	904.59	117.137	67.571	8.03964	8.81782	9.29886	7.10255	853.382	794.486	107.478	128.161	32.7755	76.2072	44.0466	47.1329	9.07702	9.82112	6.87205	6.07833	3.00713	3.14042	3.21705	2.82834	9.73705	9.63388	6.7479	7.00181	5.03455	6.25186	5.46096	5.55866
NEMVEDRAFT_v1g243181	phage minor structural protein	0	5130.77	3319.19	1863.97	551.962	2387.13	6640.11	1299.74	775.108	5054.91	5206.63	3353.39	3284.99	1784.8	1943.13	581.178	522.747	2496.38	2277.88	5358.92	7921.31	1059.99	1539.48	1129.74	420.475	12.3035	12.3461	11.7114	11.6817	10.8015	10.9242	9.18284	9.02997	11.2856	11.1535	12.3877	12.9515	10.0498	10.5882	10.1418	8.71588
NEMVEDRAFT_v1g16432	protein	0	467.964	172.45	33.1283	4.39083	431.988	76.1882	18.6977	8.45785	440.201	495.727	209.757	135.142	42.2081	24.0486	3.09962	5.68204	394.808	469.169	57.4884	94.8881	9.68366	27.7117	10.714	6.20169	8.78202	8.9534	7.71258	7.07833	5.39945	4.58788	1.63209	2.50641	8.62501	8.87396	5.8452	6.56816	3.27555	4.79242	3.42143	2.63266
NEMVEDRAFT_v1g177835	lyr motif-containing protein 5-like	0	292.151	4056.34	2529.5	1311.24	229.717	4721.82	1626.77	1030.79	367.142	217.161	4329.99	3782.68	1984.79	3074.21	870.993	1751.49	223.86	235.574	5242.69	4200.96	1584.4	1669.13	1328.54	733.04	8.52019	7.76262	12.0801	11.8852	10.9548	11.586	9.76652	10.7744	7.80645	7.88004	12.3561	12.0365	10.6297	10.7049	10.3756	9.51775
NEMVEDRAFT_v1g105998	major facilitator superfamily domain-containing protein 12	0	578.749	205.053	78.1852	178.026	598.493	119.529	87.9802	96.2154	601.114	556.383	186.602	223.504	87.4311	68.9393	181.328	174.723	677.007	519.979	87.4823	151.575	81.9387	94.0218	84.5218	107.909	9.23149	9.11993	7.54382	7.80416	6.45007	6.10725	7.50246	7.44893	9.40303	9.02231	6.45092	7.24389	6.35647	6.55492	6.40125	6.75367
NEMVEDRAFT_v1g61248	ankyrin repeat and zinc finger domain-containing protein 1	0	21.6916	30.3255	104.751	306.785	18.6613	38.4109	114.635	258.066	19.4206	23.9626	19.0689	41.5821	130.142	79.3604	373.504	240.066	13.5673	23.7554	29.9939	46.8279	113.969	115.3	203.567	312.565	4.27952	4.58271	4.25315	5.37789	7.02394	6.31035	8.54498	7.90729	3.76206	4.57018	4.9066	5.5493	6.8325	6.84925	7.66936	8.28801
NEMVEDRAFT_v1g205769	protein	0	369.865	99.0311	24.5745	47.3958	325.374	72.5697	62.5785	75.1549	455.922	283.808	96.7063	101.356	17.0842	32.0648	46.4943	48.2973	318.831	331.916	68.7361	76.4034	58.8469	66.3101	83.3314	66.9783	8.83264	8.14877	6.59554	6.66329	4.09459	5.00292	5.53898	5.59387	8.31665	8.37467	6.103	6.25556	5.87889	6.05116	6.38079	6.06562
NEMVEDRAFT_v1g197457	protein	0	339.046	90.3032	22.4209	53.9183	278.245	37.8122	31.7281	131.437	336.624	341.468	84.4478	96.1587	17.5867	27.2551	66.6418	41.1948	298.48	258.01	32.4934	43.131	32.7755	30.6808	120.235	142.639	8.39499	8.41561	6.39999	6.58735	4.13641	4.76845	6.05836	5.36439	8.22149	8.01128	5.02207	5.43065	5.03455	4.93926	6.90971	7.15622
NEMVEDRAFT_v1g190941	angiotensin-converting enzyme-like	0	908.729	306.206	75.446	139.346	781.628	274.137	95.6766	172.286	1058.89	758.567	347.326	265.086	64.3171	86.575	122.435	156.256	847.955	715.301	257.448	290.826	96.8366	94.5167	183.329	161.244	10.0483	9.56713	8.44015	8.05032	6.00713	6.43588	6.93587	7.28777	9.72784	9.48241	8.00814	8.18401	6.59748	6.5625	7.51829	7.3331
NEMVEDRAFT_v1g31122	solute carrier organic anion transporter family member 4a1	0	57.1692	8.66554	3.96606	5.35968	67.5717	7.42002	6.9384	9.77304	49.9387	64.3996	9.53443	7.79665	5.52725	2.40486	9.29886	1.42051	67.8364	67.3069	3.74924	11.0908	5.95918	7.91763	7.14269	12.4034	5.64209	6.00898	3.25315	2.96285	2.46656	1.26595	3.21705	0.506409	6.08399	6.07268	1.9066	3.47129	2.57511	2.98507	2.83647	3.63266
NEMVEDRAFT_v1g203158	protein	0	75.0062	21.1355	7.07087	8.84631	64.3648	12.3842	3.09675	13.4441	72.1337	77.8786	14.9827	27.2883	4.5223	9.61944	7.74905	9.94357	74.62	54.1095	8.74823	16.0201	2.23469	3.95881	9.52359	17.3647	6.1726	6.28316	3.90523	4.77021	2.17706	3.26595	2.95402	3.31376	6.22149	5.75781	3.12899	4.00181	1.16007	1.98507	3.25151	4.11809
NEMVEDRAFT_v1g215430	homeobox-leucine zipper protein hdg11	0	70.7996	845.599	491.245	187.774	62.8971	777.847	320.977	203.435	71.2089	70.3903	804.978	886.219	551.218	431.272	176.678	198.871	63.7662	62.028	743.6	812.094	318.816	323.138	265.47	141.399	6.15399	6.1373	9.65281	9.79152	9.10648	8.75245	7.46498	7.63569	5.99472	5.95485	9.53838	9.6655	8.31658	8.33601	8.05241	7.14363
NEMVEDRAFT_v1g163805	carbamoyl-phosphate synthase	0	1513.26	3558.12	1368.36	663.019	1293.1	4179.17	1178.4	793.264	2005.87	1020.66	3657.13	3459.11	1341.11	1395.62	536.234	789.803	1070.46	1515.73	3944.2	4414.15	1284.95	1071.85	914.264	672.263	10.97	9.99529	11.8365	11.7562	10.3892	10.4467	9.06672	9.62535	10.064	10.5658	11.9455	12.1079	10.3275	10.0659	9.83647	9.39288
NEMVEDRAFT_v1g211816	protein	0	7.97122	67.0934	56.5542	14.206	11.6957	92.5137	27.2666	11.4839	12.9471	2.99533	64.0169	70.1699	61.8047	51.3037	17.0479	11.3641	10.8538	12.5376	101.23	83.7973	28.3061	26.2271	14.2854	8.68237	3.69456	1.58271	6.00038	6.13278	5.94964	5.68099	4.09152	3.50641	3.44013	3.64819	6.66149	6.38883	4.82304	4.71299	3.83647	3.11809
NEMVEDRAFT_v1g210791	predicted protein	0	49.1285	827.759	918.995	224.514	56.4249	579.154	1145.4	663.298	63.8106	34.4463	735.513	920.005	746.179	1091.81	172.029	276.999	48.8422	64.0076	613.626	544.682	1234.29	1056.51	723.793	602.804	5.99572	5.10628	9.52261	9.8455	9.54338	10.0925	7.42651	8.11374	5.61006	6.00017	9.26122	9.08927	10.2695	10.0451	9.49943	9.23555
NEMVEDRAFT_v1g89768	protein	0	247.854	75.7903	23.3838	40.1639	218.006	35.9725	16.4866	36.4119	247.844	247.864	74.9134	76.6671	25.1239	21.6437	43.3947	36.9332	236.071	199.941	33.7432	38.2017	18.6224	14.3507	38.0943	34.7295	7.95329	7.9534	6.22715	6.26054	4.65099	4.43588	5.43945	5.20685	7.88308	7.64343	5.07652	5.25556	4.21897	3.84305	5.2515	5.11809
NEMVEDRAFT_v1g240857	predicted protein	0	160.688	53.23	14.8955	39.2597	138.06	50.8125	26.6388	38.8676	189.582	131.795	54.4824	51.9777	10.552	19.2389	38.7452	39.7743	156.024	120.097	41.2417	60.3833	23.0918	30.1859	39.2848	38.4505	7.56668	7.04215	5.76772	5.69982	3.39944	4.26595	5.27595	5.31376	7.28562	6.90806	5.36603	5.91608	4.52931	4.9158	5.2959	5.26493
NEMVEDRAFT_v1g129189	transcription initiation protein spt3 homolog	0	385.684	2924.23	1868.49	859.909	312.068	2698.78	1522.45	534.221	409.682	361.686	2593.36	3255.1	2075.23	1661.76	931.435	788.383	335.112	289.024	2564.48	2833.09	1499.48	1545.42	579.748	488.693	8.67836	8.49859	11.3406	11.6685	11.0191	10.6985	9.86331	9.62275	8.3885	8.17505	11.3245	11.4682	10.5502	10.5938	9.17928	8.93278
NEMVEDRAFT_v1g127536	thiosulfate sulfurtransferase rhodanese-like domain-containing protein 1-like	0	1	93.5519	72.4546	57.1454	1.33824	96.7742	43.9954	45.9355	1	1	84.4478	102.656	74.3667	70.5426	41.8448	72.446	1.35673	1.31974	93.7311	99.8174	43.9489	44.0418	57.1415	34.7295	0	0	6.39999	6.68167	6.21658	6.14042	5.38698	6.17883	0.440134	0.400254	6.55046	6.64122	5.45776	5.4608	5.83647	5.11809
NEMVEDRAFT_v1g133818	von willebrand factor a domain-containing protein 5a-like	0	83.4193	14.6069	7.47754	17.9512	67.7011	6.83003	10.9077	24.5324	73.9833	92.8552	13.6206	15.5933	8.54212	6.41296	21.6973	14.2051	77.3335	58.0687	7.49849	6.16157	11.9184	9.89703	13.0949	35.9698	6.20913	6.53691	3.76772	3.96285	3.09459	2.68099	4.43944	3.82834	6.27302	5.85969	2.9066	2.6233	3.57512	3.307	3.71093	5.16871
NEMVEDRAFT_v1g204926	ras-related and estrogen-regulated growth inhibitor	0	26.0067	3.09889	1.15453	1.92051	31.7692	5.61515	1.6122	2.45573	33.2925	18.7208	1	5.19777	1.50743	0.80162	1	2.84102	31.2047	32.3337	9.99798	1.23231	2.23469	0.989703	1.19045	3.72101	5.05713	4.22657	0	2.37789	0.592091	-0.31901	0	1.50641	4.96369	5.01497	3.32164	0.301365	1.16007	-0.0149324	0.251507	1.89569
NEMVEDRAFT_v1g204809	predicted protein	0	1197.26	389.315	214.805	264.937	1385.59	486.397	206.415	396.91	1360.37	1034.14	486.256	292.374	185.917	243.693	221.623	308.251	1587.37	1183.81	477.404	495.39	175.796	237.034	414.276	379.544	10.4098	10.0142	8.92557	8.19167	7.53851	7.92892	7.79196	8.26796	10.6324	10.2092	8.89907	8.95242	7.45776	7.88895	8.69445	8.56812
NEMVEDRAFT_v1g89183	high-affinity choline transporter 1-like	0	390.512	101.975	15.4693	84.7178	458.895	38.9748	17.0985	24.4825	369.916	411.109	111.689	92.2604	26.1288	4.80972	72.841	96.5946	383.954	533.836	22.4955	55.4541	14.8979	19.2992	15.4758	33.4891	8.53105	8.68338	6.80334	6.52764	4.70757	2.26595	6.18668	6.59387	8.58479	9.06025	4.49156	5.79322	3.89704	4.27047	3.95194	5.06562
NEMVEDRAFT_v1g126298	hemicentin-1	0	24.8834	539.542	339.788	89.433	33.4928	242.079	435.077	213.866	33.2925	16.4743	661.962	417.121	310.029	369.547	100.738	78.128	36.6316	30.3541	254.949	229.21	550.479	319.674	152.377	275.355	5.05713	4.04215	9.3706	8.70432	8.27626	8.52961	6.65446	6.28777	5.19502	4.92382	7.99406	7.84053	9.10454	8.32046	7.2515	8.10515
NEMVEDRAFT_v1g216776	metalloproteinase inhibitor 1 precursor	0	75.2476	770.662	656.195	953.273	106.396	1241.82	295.367	95.9662	78.6072	71.8879	682.393	858.931	699.951	612.438	853.945	1052.6	84.1171	128.675	1539.69	943.952	318.071	272.663	96.4263	95.5061	6.29659	6.16768	9.41446	9.7464	9.45111	9.25842	9.738	10.0397	6.39433	7.00759	10.5884	9.88257	8.31321	8.09098	6.59135	6.57752
NEMVEDRAFT_v1g234225	peroxiredoxin 6-like	0	25698.2	14159.7	4868.55	3676.87	18658.8	16684.8	4919.02	3915.07	29535.1	21861.4	13243.3	15076.1	3408.3	6328.79	2653.27	4700.47	20928.9	16388.6	17567.7	15802	2930.42	6907.63	4590.37	3239.76	14.8501	14.4161	13.693	13.88	11.7348	12.6277	11.3736	12.1986	14.3532	14.0004	14.1006	13.9478	11.5169	12.754	12.1644	11.6617
NEMVEDRAFT_v1g45368	brevican core protein	0	460.31	250.064	47.8801	53.5959	429.392	92.5657	35.4395	48.8652	359.744	560.876	279.223	220.905	57.2824	38.4778	75.9406	31.2512	446.363	412.42	108.728	76.4034	32.7755	38.1036	35.7135	62.0169	8.49083	9.13154	8.12527	7.78728	5.84002	5.26595	6.2468	4.96584	8.80207	8.68797	6.76458	6.25556	5.03455	5.25186	5.1584	5.95459
NEMVEDRAFT_v1g206996	predicted protein	0	4448.19	1297.95	339.662	831.695	3716.95	3106.07	810.758	851.616	5027.16	3869.22	1235.39	1360.52	326.61	352.713	970.181	693.209	3695.73	3738.17	2565.73	3646.41	531.856	1089.66	645.223	1058.01	12.2955	11.9178	10.2708	10.4099	8.35143	8.46235	9.92211	9.43715	11.8516	11.8681	11.3252	11.8323	9.05489	10.0897	9.33365	10.0471
NEMVEDRAFT_v1g39874	modulator of activity of ets	0	40.6294	321.768	431.228	355.015	58.7714	249.814	432.932	238.734	45.3148	35.944	345.964	297.572	451.225	411.231	337.858	372.173	51.5556	65.9872	303.689	195.938	456.622	409.242	267.851	209.617	5.50191	5.16768	8.43448	8.21709	8.8177	8.68381	8.40027	8.53983	5.68806	6.04411	8.24645	7.61425	8.83486	8.67681	8.06529	7.71161
NEMVEDRAFT_v1g238276	predicted protein	0	93.2421	654.471	574.524	375.16	76.9208	842.715	328.889	250.214	74.9081	111.576	743.685	565.257	524.587	624.462	309.962	440.358	75.9767	77.8649	944.809	740.62	315.836	341.942	311.897	188.531	6.22705	6.80188	9.53855	9.14276	9.03504	9.28647	8.27595	8.78253	6.24749	6.2829	9.88388	9.53259	8.30303	8.41761	8.28493	7.55866
NEMVEDRAFT_v1g129425	brevican core protein	0	75.1146	24.0787	3.76272	1.48516	61.0099	12.4016	2.4794	2.45573	85.0808	65.1484	29.9653	18.1922	3.51734	4.0081	1.54981	1.42051	70.5498	51.47	11.2477	13.5554	1	3.95881	1.19045	3.72101	6.41076	6.02566	4.90522	4.18525	1.81448	2.00292	0.632091	0.506409	6.14057	5.68566	3.49156	3.7608	0	1.98507	0.251507	1.89569
NEMVEDRAFT_v1g240237	f-box lrr-repeat protein 20-like isoform 1	0	578.192	4223.66	3390.82	1316.36	499.603	4308.01	1592.7	1108.88	646.429	509.955	4373.58	4073.75	3167.12	3614.51	1095.72	1536.99	514.2	485.006	5012.74	3603.28	1562.79	1622.62	1301.16	916.61	9.33635	8.99423	12.0946	11.9921	11.629	11.8196	10.0977	10.5859	9.00619	8.92186	12.2914	11.8151	10.6099	10.6641	10.3456	9.84016
NEMVEDRAFT_v1g196727	sparc-like protein 1-like	0	762.008	375.154	53.9822	134.891	885.956	503.739	149.982	140.565	819.365	704.651	407.256	343.053	50.2477	57.7167	134.833	134.948	804.539	967.372	578.633	428.845	94.6019	205.363	128.568	152.562	9.67836	9.46077	8.66979	8.42229	5.65099	5.85092	7.07503	7.07626	9.65202	9.91793	9.1765	8.74431	6.5638	7.68203	7.00639	7.25325
NEMVEDRAFT_v1g210990	angiotensin-converting enzyme-like isoform 1	0	1084.22	358.074	120.503	248.409	1005.92	325.697	277.553	474.164	1183.73	984.715	399.084	317.064	109.54	131.466	251.069	245.748	1060.96	950.876	317.436	333.957	178.03	377.077	574.987	373.342	10.2091	9.94356	8.64055	8.30863	6.77531	7.03855	7.97194	7.94104	10.0512	9.89311	8.31032	8.38352	7.47598	8.55872	9.16739	8.54435
NEMVEDRAFT_v1g85806	cd151 antigen-like	0	169.568	49.2691	26.297	45.2651	122.772	17.3832	22.047	79.4495	160.914	178.222	51.7583	46.7799	30.1486	22.4454	46.4943	44.0358	147.883	97.6611	18.7462	16.0201	14.8979	29.1962	55.9511	102.948	7.33015	7.47753	5.69372	5.54782	4.91402	4.48835	5.53898	5.4606	7.20831	6.60971	4.22853	4.00181	3.89704	4.86771	5.80609	6.68577
NEMVEDRAFT_v1g206031	protein	0	0.962395	38.6857	11.0369	2.90567	1.48981	30.4096	15.864	7.86264	0.924791	1	43.586	33.7855	10.0495	12.0243	1.54981	4.26153	1	1.97962	31.2437	29.5755	16.3877	15.3404	9.52359	6.20169	-0.112801	0	5.44579	5.07833	3.32905	3.58788	0.632091	2.09137	0	0.985224	4.96549	4.88633	4.03454	3.93926	3.25151	2.63266
NEMVEDRAFT_v1g242387	protein	0	149.746	43.2338	9.63704	19.1777	113.568	23.5099	11.7776	57.6938	157.214	142.278	43.586	42.8816	12.0595	7.21458	17.0479	21.3076	126.176	100.96	13.7472	33.2725	14.153	9.40218	58.332	57.0556	7.29659	7.15257	5.44579	5.42229	3.5921	2.85092	4.09152	4.4133	6.97929	6.65764	3.78107	5.05626	3.82304	3.233	5.86622	5.8343
NEMVEDRAFT_v1g244866	protein tanc2-like	0	89.4529	860.033	1071.3	561.709	170.613	913.888	715.768	539.15	82.3064	96.5994	980.684	739.382	1015.51	1127.08	508.337	615.081	147.883	193.342	1078.53	749.246	683.815	747.721	640.461	437.839	6.36293	6.59394	9.93764	9.53018	9.98799	10.1384	8.98964	9.26463	7.20831	7.59501	10.0749	9.5493	9.41746	9.54636	9.32297	8.77426
NEMVEDRAFT_v1g97258	e3 ubiquitin-protein ligase mylip	0	168.508	30.6386	43.0528	51.141	144.292	17.3483	29.1079	32.6908	181.259	155.757	32.6895	28.5877	45.223	40.8826	51.1437	51.1383	153.31	135.274	13.7472	20.9493	20.1122	38.1036	38.0943	27.2874	7.50191	7.28315	5.03076	4.83732	5.49898	5.35342	5.67648	5.67633	7.26031	7.07974	3.78107	4.38883	4.33	5.25186	5.2515	4.77016
NEMVEDRAFT_v1g56592	cg32415 cg32415-pa	0	658.847	201.773	22.7142	18.9192	486.782	86.2385	39.5234	283.158	805.493	512.201	185.24	218.306	12.5619	32.8664	10.8487	26.9897	445.007	528.557	84.9828	87.4942	33.5204	45.5263	308.326	257.99	9.65373	9.00057	7.53325	7.77021	3.65098	5.03854	3.43945	4.75434	8.79768	9.04592	6.4091	6.45112	5.06697	5.50863	8.26831	8.01117
NEMVEDRAFT_v1g209494	inactive rhomboid protein 1-like	0	28.3207	283.575	147.834	84.1378	26.7647	274.718	48.0923	57.5441	22.195	34.4463	295.567	271.583	161.798	133.871	92.9886	75.287	27.1345	26.3949	252.449	296.987	52.1428	44.0418	65.4747	49.6135	4.47216	5.10628	8.20734	8.08525	7.33805	7.0647	6.53898	6.23433	4.76206	4.72219	7.97985	8.21426	5.7044	5.4608	6.03287	5.63266
NEMVEDRAFT_v1g244354	synphilin-1 isoform 1	0	267.164	1736.89	1086.2	604.524	203.468	1477.76	749.565	668.855	289.46	244.868	1703.94	1769.84	1172.78	999.621	632.322	576.727	210.293	196.642	1532.19	1423.32	838.009	661.122	724.983	612.727	8.17722	7.93586	10.7347	10.7894	10.1957	9.96524	9.30452	9.17174	7.71626	7.61943	10.5814	10.475	9.71082	9.36877	9.5018	9.2591
NEMVEDRAFT_v1g180651	cathepsin l-like	0	16682.3	8982.42	3064.21	2751.6	13624.4	7141.98	2860.88	2580.84	18066.7	15297.9	9102.66	8862.19	2828.95	3299.47	2674.97	2828.23	15637.6	11611.1	6728.64	7555.31	2188.51	3533.24	2885.65	2276.02	14.141	13.901	13.1521	13.1134	11.4661	11.688	11.3853	11.4657	13.9327	13.5032	12.7161	12.8833	11.0957	11.7868	11.4947	11.1523
NEMVEDRAFT_v1g113255	sigma class glutathione-s-transferase 2-like isoform 1	0	10254.2	6707.86	3039.74	1878.89	7278.31	7152.81	2531.3	1535.31	12000.1	8508.23	6082.97	7332.75	2299.84	3779.64	1487.82	2269.97	8248.9	6307.72	7485.99	6819.62	1765.41	3297.2	1964.24	1106.38	13.5508	13.0546	12.5706	12.8401	11.1673	11.884	10.539	11.1485	13.01	12.6229	12.87	12.7355	10.7858	11.687	10.9398	10.1116
NEMVEDRAFT_v1g123720	protein	0	197.952	39.9539	8.32706	7.55511	150.086	26.0442	8.17554	9.0531	203.454	192.45	42.2239	37.6838	7.03468	9.61944	10.8487	4.26153	166.877	133.294	23.7452	28.3432	5.95918	10.3919	11.9045	6.20169	7.66856	7.58834	5.39999	5.23587	2.81448	3.26595	3.43945	2.09137	7.38264	7.05847	4.56956	4.82493	2.57511	3.37739	3.57344	2.63266
NEMVEDRAFT_v1g142436	protein	0	768.034	85.7942	6.77172	5.29504	571.842	127.021	30.4569	27.0595	721.337	814.73	114.413	57.1754	5.52725	8.0162	7.74905	2.84102	682.434	461.251	189.962	64.0803	13.4081	47.5058	40.4752	13.6437	9.49453	9.67018	6.83811	5.83732	2.46656	3.00292	2.95402	1.50641	9.41455	8.84941	7.56957	6.00181	3.74503	5.57003	5.33897	3.77016
NEMVEDRAFT_v1g238114	predicted protein	0	488.031	2801.99	1851.24	1165.96	338.632	3563.84	1226.39	819.5	588.167	387.895	2957.03	2646.96	1437.09	2265.38	981.029	1350.9	371.743	305.521	3531.79	3595.89	1420.52	1032.26	994.024	644.976	9.20008	8.59952	11.5299	11.3701	10.4889	11.1455	9.93815	10.3997	8.53816	8.25513	11.7862	11.8121	10.4722	10.0116	9.95714	9.3331
NEMVEDRAFT_v1g107027	prolow-density lipoprotein receptor-related protein 1	0	4070.96	2144.78	436.9	54.4355	3388.07	671.333	692.406	103.262	4135.67	4006.25	2687.35	1602.21	218.075	655.725	79.0403	29.8307	2926.46	3849.69	843.58	499.087	201.122	1183.69	73.8078	132.716	12.0139	11.968	11.392	10.6458	7.76868	9.35695	6.30452	4.89873	11.5149	11.9105	9.72038	8.96315	7.65193	10.2091	6.2057	7.0522
NEMVEDRAFT_v1g109074	proline dehydrogenase mitochondrial	0	287.774	58.2713	79.7708	40.551	249.075	25.4804	24.287	14.485	332.925	242.622	47.6721	68.8704	75.3716	84.1701	35.6456	45.4563	240.141	258.01	31.2437	19.717	22.3469	26.2271	19.0472	9.92271	8.37905	7.92257	5.57507	6.10581	6.23595	6.39524	5.15565	5.50641	7.90774	8.01128	4.96549	4.30137	4.482	4.71299	4.25151	3.31073
NEMVEDRAFT_v1g30680	Anoctamin (Fragment)	0	724.552	272.374	71.3001	194.298	561.392	180.286	115.702	290.578	760.178	688.926	288.757	255.99	72.8592	69.741	213.874	174.723	666.153	456.631	141.221	219.352	87.8978	143.507	279.755	301.402	9.57019	9.42821	8.17371	7.99994	6.18704	6.12394	7.74062	7.44893	9.37971	8.83488	7.14181	7.7771	6.45776	7.16498	8.12802	8.23555
NEMVEDRAFT_v1g171703	protein	0	33.8039	1.33075	0.652049	11.171	25.0596	1.24103	1.98456	9.74807	28.6685	38.9393	1.36206	1.29944	0.502477	0.80162	12.3985	9.94357	23.0644	27.0548	1.24975	1.23231	1	2.96911	8.33314	11.163	4.84139	5.28316	0.44579	0.37789	-0.992871	-0.31901	3.63209	3.31376	4.5276	4.75781	0.32164	0.301365	0	1.57003	3.05886	3.48065
NEMVEDRAFT_v1g245263	protein	0	756.389	234.556	146.727	144.123	589.409	189.895	123.592	138.555	835.086	677.693	254.705	214.408	158.783	134.672	117.785	170.461	736.703	442.114	193.711	186.079	142.275	104.909	135.711	141.399	9.70578	9.40449	7.99268	7.74421	7.31091	7.07331	6.88001	7.4133	9.52494	8.78827	7.59776	7.53977	7.15254	6.71299	7.08439	7.14363
NEMVEDRAFT_v1g202200	predicted protein	0	5620.55	1801.38	567.227	808.515	4269.98	692.254	1005.25	1278.11	5893.69	5347.41	2078.51	1524.25	468.309	666.146	976.38	640.65	4425.65	4114.3	751.098	633.409	963.897	1046.61	1423.78	1132.43	12.525	12.3846	11.0213	10.5739	8.87132	9.37969	9.9313	9.32339	12.1117	12.0064	9.55286	9.30699	9.91274	10.0315	10.4755	10.1452
NEMVEDRAFT_v1g207979	protein	0	503.736	5457.05	5695.52	2116.89	422.297	6264.33	6862.81	3866.64	576.145	431.328	5965.83	4948.27	5851.85	5539.2	1489.37	2744.42	434.153	410.44	5898.81	6629.85	5604.6	8121.01	4622.51	3110.77	9.17029	8.75264	12.5425	12.2727	12.5147	12.4355	10.5405	11.4223	8.76206	8.68103	12.5262	12.6948	12.4524	12.9874	12.1745	11.6031
NEMVEDRAFT_v1g241973	beta- hex20b	0	1898.82	1075.79	402.337	279.014	1479.45	905.815	364.75	253.269	2252.79	1544.84	926.202	1225.37	359.774	444.899	252.619	305.41	1526.32	1432.58	981.052	830.579	306.898	422.603	284.517	222.021	11.1375	10.5932	9.85518	10.259	8.49095	8.79733	7.98082	8.2546	10.5758	10.4844	9.93819	9.69797	8.26162	8.72316	8.15237	7.79455
NEMVEDRAFT_v1g244148	chromosome 9 open reading frame 172	0	101.475	665.712	335.153	219.737	80.6796	573.045	185.758	165.315	106.351	96.5994	667.41	664.015	258.273	412.033	193.726	245.748	85.4738	75.8853	621.125	524.965	178.03	193.487	190.472	140.158	6.73269	6.59394	9.38243	9.37507	8.01275	8.68662	7.59787	7.94104	6.41741	6.24575	9.27874	9.03608	7.47598	7.59609	7.57344	7.13091
NEMVEDRAFT_v1g228729	sulfite mitochondrial-like	0	3391.01	439.258	287.493	449.744	2466.24	189.296	400.365	460.973	3891.52	2890.49	510.773	367.742	248.726	326.259	446.345	453.142	2805.71	2126.77	196.21	182.382	368.724	432.005	523.797	398.149	11.9261	11.4971	8.99654	8.52255	7.95841	8.34987	8.80202	8.82382	11.4542	11.0544	7.61625	7.51082	8.5264	8.7549	9.03286	8.63716
NEMVEDRAFT_v1g226731	glutathione s-transferase mu 3-like	0	721.718	295.215	204.341	151.421	934.924	337.04	166.722	78.826	702.841	740.595	321.446	268.984	191.444	217.239	139.483	163.359	887.3	982.549	353.679	320.401	116.204	217.24	85.7123	71.9396	9.45705	9.53254	8.32843	8.07138	7.58078	7.76314	7.12395	7.3519	9.79328	9.94039	8.4663	8.32373	6.86052	7.76315	6.42143	6.16871
NEMVEDRAFT_v1g202577	predicted protein	0	104.773	449.074	446.481	239.496	61.4693	567.991	192.494	139	148.891	60.6554	429.049	469.099	500.97	391.992	224.722	254.271	80.0469	42.8917	514.896	621.086	209.316	175.672	144.044	133.957	7.21811	5.92256	8.745	8.87375	8.96858	8.61468	7.812	7.99022	6.32277	5.42263	9.00814	9.27865	7.70954	7.45674	7.17037	7.06563
NEMVEDRAFT_v1g230060	steroid 17-alpha-hydroxylase lyase-like	0	180.598	1466.62	849.952	144.06	216.313	2176.36	195.594	146.464	194.206	166.99	1648.09	1285.15	1123.54	576.365	133.284	154.836	184.515	248.112	1868.37	2484.34	213.041	178.147	172.615	120.313	7.60144	7.38362	10.6866	10.3277	10.1338	9.17084	7.05836	7.2746	7.52759	7.95485	10.8676	11.2786	7.73499	7.47692	7.43141	6.91065
NEMVEDRAFT_v1g243380	dimethylglycine mitochondrial	0	1323.28	363.757	444.55	413.842	1182.47	142.788	178.56	336.885	1370.54	1276.01	363.67	363.844	448.21	440.891	419.998	407.686	1184.42	1180.51	153.719	131.858	164.622	192.497	348.801	324.969	10.4205	10.3174	8.50649	8.50718	8.80803	8.78428	8.71424	8.67131	10.21	10.2052	7.26415	7.04284	7.36301	7.58869	8.44626	8.34416
NEMVEDRAFT_v1g123713	protein	0	474.296	115.376	32.0159	34.5466	343.402	82.4893	30.0924	33.4108	522.507	426.086	129.396	101.356	35.1734	28.8583	44.9445	24.1487	407.018	279.786	77.4844	87.4942	17.1326	43.0521	33.3326	33.4891	9.02931	8.735	7.01565	6.66329	5.13641	4.85091	5.49007	4.59387	8.66895	8.12818	6.27583	6.45112	4.09867	5.42801	5.05886	5.06562
NEMVEDRAFT_v1g119149	paired box protein pax-3	0	66.0652	3.99226	3.21234	7.2965	36.8663	8.70463	8.80064	40.0082	64.7354	67.3949	4.08618	3.89833	4.01982	2.40486	4.64943	9.94357	42.0586	31.6739	11.2477	6.16157	9.68366	7.91763	44.0466	35.9698	6.01648	6.07457	2.03075	1.96286	2.00713	1.26595	2.21705	3.31376	5.39433	4.98522	3.49156	2.6233	3.27555	2.98507	5.46096	5.16871
NEMVEDRAFT_v1g239025	aggrecan core protein	0	121.818	1878.91	896.569	1360.84	103.757	2769.2	1046.62	1110.94	162.763	80.8739	2088.04	1669.78	829.59	963.548	1038.37	1683.3	84.1171	123.396	3208.1	2330.3	1057.01	1036.22	1351.16	870.718	7.34663	6.3376	11.0279	10.7054	9.69625	9.91221	10.0201	10.7171	6.39433	6.94715	11.6475	11.1863	10.0458	10.0171	10.4	9.76606
NEMVEDRAFT_v1g232819	predicted protein	0	502.672	102.75	83.7907	118.168	361.663	36.6671	89.2569	135.579	458.696	546.648	117.137	88.3621	83.4113	84.1701	142.582	93.7536	439.58	283.745	44.9909	28.3432	104.286	74.2277	129.759	141.399	8.84139	9.09447	6.87205	6.46536	6.38217	6.39524	7.15565	6.5508	8.77998	8.14845	5.49156	4.82493	6.7044	6.21389	7.01969	7.14363
NEMVEDRAFT_v1g175574	Uricase	0	733.747	346.269	132.209	145.674	543.126	326.278	181.578	115.634	848.958	618.536	337.791	354.748	132.152	132.267	137.933	153.415	584.75	501.503	312.437	340.118	122.163	240.993	134.521	96.7464	9.72955	9.27271	8.39999	8.47065	7.04605	7.04731	7.10782	7.2613	9.19168	8.97011	8.28742	8.40989	6.93266	7.91285	7.07169	6.59614
NEMVEDRAFT_v1g247148	protein	0	58.7548	409.183	115.776	94.2763	71.2565	306.151	132.707	108.32	50.8635	66.6461	389.55	428.816	132.152	99.4009	114.686	73.8665	71.9066	70.6063	253.699	358.603	119.928	145.486	98.8072	117.832	5.66856	6.05845	8.60566	8.74421	7.04605	6.63519	6.84155	6.20685	6.16805	6.14173	7.98697	8.48624	6.90602	7.18474	6.62654	6.88059
NEMVEDRAFT_v1g125727	pp2c-like domain-containing protein cg9801-like	0	135.127	837.622	488.599	284.574	131.239	1009.99	639.848	465.663	113.749	156.506	825.409	849.835	626.087	351.11	368.855	200.292	139.743	122.736	898.569	1121.41	706.162	573.533	507.131	424.196	6.82971	7.29007	9.68897	9.73104	9.29022	8.45578	8.52691	7.64596	7.12663	6.93941	9.81149	10.1311	9.46386	9.16373	8.98621	8.72859
NEMVEDRAFT_v1g198567	protein	0	43.2933	31.1318	14.5005	222.322	52.0618	55.3087	101.29	196.922	53.6379	32.9486	25.8792	36.3844	14.5718	14.4292	238.671	205.974	43.4153	60.7082	67.4864	43.131	122.908	79.6711	161.901	231.943	5.74518	5.04215	4.69372	5.18525	3.86511	3.85092	7.89888	7.68632	5.44013	5.92382	6.07652	5.43065	6.94144	6.31598	7.33897	7.85763
NEMVEDRAFT_v1g246073	smith-magenis syndrome chromosomal region candidate gene 7 protein homolog	0	383.022	184.027	57.087	116.554	310.051	75.7116	45.3418	102.317	385.638	380.407	119.861	248.193	49.2428	64.9312	137.933	95.1741	332.398	287.704	77.4844	73.9388	35.7551	54.9285	89.2836	115.351	8.5911	8.5714	6.90522	7.95532	5.62184	6.02084	7.10782	6.5725	8.37677	8.16844	6.27583	6.20826	5.16008	5.77948	6.48032	6.84989
NEMVEDRAFT_v1g133940	ras-related and estrogen-regulated growth inhibitor-like	0	9.51387	776.227	699.931	302.388	30.5391	572.065	547.46	295.309	5.54875	13.479	670.134	882.321	698.444	701.418	251.069	353.707	13.5673	47.5108	657.367	486.764	580.275	514.646	349.992	240.626	2.47216	3.75264	9.38831	9.78516	9.448	9.45413	7.97194	8.46641	3.76206	5.57018	9.36056	8.92708	9.18059	9.00744	8.45118	7.91065
NEMVEDRAFT_v1g83953	lutropin-choriogonadotropic hormone receptor	0	62.5624	399.649	166.15	62.6999	66.9118	287.233	156.209	50.2518	71.2089	53.9159	370.481	428.816	216.065	116.235	72.841	52.5588	67.8364	65.9872	279.943	294.523	187.714	124.703	58.332	42.1715	6.15399	5.75264	8.53326	8.74421	7.75532	6.8609	6.18668	5.71586	6.08399	6.04411	8.12899	8.20224	7.55239	6.96235	5.86622	5.3982
NEMVEDRAFT_v1g51341	--	0	111.738	20.0552	5.06682	18.9201	82.7331	26.053	14.6138	27.8543	111.9	111.576	24.5171	15.5933	4.5223	5.61134	27.8966	9.94357	90.9007	74.5655	24.995	27.1109	8.93876	20.2889	32.1421	23.5664	6.80607	6.80188	4.61572	3.96285	2.17706	2.48835	4.80202	3.31376	6.50622	6.22044	4.64357	4.7608	3.16007	4.34262	5.00639	4.55866
NEMVEDRAFT_v1g239031	protein	0	783.018	18593.1	5344.48	1327.07	764.457	13043.4	3542.74	370.093	1012.65	553.387	22949.4	14236.7	3940.93	6748.04	1063.17	1590.97	725.849	803.064	16784.1	9302.73	4278.69	2806.8	421.419	318.767	9.98392	9.11214	14.4862	13.7973	11.9443	12.7203	10.0542	10.6357	9.50353	9.64937	14.0348	13.1834	12.063	11.4547	8.71911	8.31636
NEMVEDRAFT_v1g247891	polyadenylate-binding protein-interacting protein 2b-like	0	237.74	2328.33	895.553	408.09	164.84	1743.74	475.519	315.921	279.287	196.194	2305.97	2350.69	785.875	1005.23	316.161	500.019	160.094	169.587	1857.13	1630.35	473.01	478.027	372.61	259.231	8.1256	7.61614	11.1712	11.1989	9.61816	9.97331	8.30452	8.96584	7.32278	7.40588	10.8589	10.671	8.88573	8.90095	8.54152	8.01809
NEMVEDRAFT_v1g243274	nadph-dependent fmn reductase	0	1741.03	10954.6	9766.68	8827.72	1215.95	11541	4950.98	5676.61	1987.38	1494.67	12987.3	8921.97	7719.06	11814.3	7014.44	10641	1366.22	1065.69	11805.1	11276.9	4282.41	5619.54	7301.02	4052.19	10.9567	10.5456	13.6648	13.1231	12.9142	13.5282	12.7761	13.3773	10.416	10.0576	13.5271	13.4611	12.0642	12.4562	12.8339	11.9845
NEMVEDRAFT_v1g106450	phospholipase a2-like	0	1776.16	905.341	280.792	209.668	1431.29	880.576	477.241	493.728	1581.39	1970.93	1142.77	667.913	291.437	270.146	275.866	143.471	1648.42	1214.16	896.069	865.084	327.01	627.472	440.466	546.989	10.627	10.9447	10.1583	9.38352	8.18704	8.0776	8.10782	7.16462	10.6869	10.2457	9.80747	9.7567	8.35319	9.29341	8.78289	9.09537
NEMVEDRAFT_v1g199076	predicted protein	0	1375.71	102.413	51.6673	152.715	978.52	154.981	235.82	215.168	1398.28	1353.14	130.758	74.0682	43.2131	60.1215	204.575	100.856	1229.2	727.839	134.973	174.988	153.449	318.19	267.851	162.484	10.4494	10.4021	7.03076	6.21078	5.4334	5.90981	7.67649	6.65615	10.2635	9.50748	7.07653	7.45111	7.26162	8.31374	8.06529	7.34415
NEMVEDRAFT_v1g50785	protein	0	171.79	99.5948	34.3425	35.9671	137.348	76.2406	13.0069	5.45679	180.334	163.245	121.223	77.9665	50.2477	18.4373	44.9445	26.9897	176.375	98.3209	64.9869	87.4942	9.68366	16.3301	5.95224	4.96135	7.49453	7.35089	6.92152	6.28478	5.65099	4.20456	5.49007	4.75434	7.4625	6.61943	6.02208	6.45112	3.27555	4.02946	2.57343	2.31073
NEMVEDRAFT_v1g116699	udp-glucuronosyltransferase 2c1-like	0	255.933	63.7195	25.5971	68.4457	187.245	64.4813	47.4357	70.0473	273.738	238.129	58.5686	68.8704	31.1536	20.0405	57.3429	79.5485	206.223	168.267	57.4884	71.4742	30.5408	64.3307	60.7129	79.3817	8.09665	7.8956	5.87206	6.10581	4.96133	4.32485	5.84154	6.31376	7.68806	7.39461	5.8452	6.15935	4.93267	6.00744	5.92393	6.31073
NEMVEDRAFT_v1g217653	predicted protein	0	313.34	70.7412	12.4427	10.2022	212.197	36.5363	7.18583	7.36717	361.593	265.087	53.1204	88.3621	12.0595	12.8259	6.19924	14.2051	245.568	178.825	26.2447	46.8279	5.95918	8.41248	3.57135	11.163	8.49822	8.05032	5.73119	6.46536	3.5921	3.68099	2.63209	3.82834	7.93998	7.4824	4.71395	5.5493	2.57511	3.07253	1.83647	3.48065
NEMVEDRAFT_v1g163628	peptidase prolyl oligopeptidase active site region	0	3707.41	1184.93	314.706	415.647	2593.27	789.373	354.33	579.726	4442.7	2972.12	1123.7	1246.16	254.254	375.158	344.058	487.235	2805.71	2380.82	806.087	772.66	290.51	418.15	716.65	442.801	12.1172	11.5373	10.134	10.2833	7.99013	8.55135	8.42651	8.92847	11.4542	11.2172	9.65479	9.59369	8.18244	8.70788	9.48512	8.79051
NEMVEDRAFT_v1g237112	solute carrier family 25 member 36-a-like	0	56.1749	809.504	488.947	219.156	49.2218	632.902	232.598	191.405	74.9081	37.4416	845.84	773.168	383.893	594.001	196.826	241.487	52.9124	45.5312	722.354	543.45	221.234	243.962	247.613	135.197	6.22705	5.22657	9.72424	9.59464	8.58456	9.21432	7.62078	7.9158	5.72553	5.50878	9.49656	9.086	7.78943	7.93051	7.95194	7.07892
NEMVEDRAFT_v1g89574	peptide methionine sulfoxide reductase-like	0	131.122	1456.56	830.315	431.018	111.459	1138.64	462.252	270.185	95.2535	166.99	1521.42	1391.7	850.192	810.438	423.098	438.937	116.679	106.239	1057.29	1219.99	526.642	397.861	305.945	234.424	6.5737	7.38362	10.5712	10.4426	9.73164	9.66256	8.72485	8.77787	6.8664	6.73117	10.0462	10.2527	9.04068	8.63612	8.25713	7.87298
NEMVEDRAFT_v1g241139	protein	0	29.6853	155.791	120.862	70.642	22.3462	238.374	101.165	50.4727	28.6685	30.7021	163.447	148.136	115.067	126.656	75.9406	65.3434	17.6375	27.0548	253.699	223.049	122.163	80.166	77.3791	23.5664	4.84139	4.94027	7.35268	7.21078	6.84633	6.98477	6.2468	6.02997	4.14057	4.75781	7.98697	7.80122	6.93266	6.32492	6.27387	4.55866
NEMVEDRAFT_v1g238642	pectate lyase	0	157.317	2619.62	1423.59	999.057	173.185	1041.23	1684.5	741.633	205.304	109.33	2880.76	2358.49	1213.48	1633.7	946.933	1051.18	191.299	155.07	1137.27	945.184	1982.92	1386.08	773.791	709.474	7.68162	6.77255	11.4922	11.2036	10.2449	10.6739	9.88712	10.0378	7.57969	7.27678	10.1514	9.88445	10.9534	10.4368	9.5958	9.47061
NEMVEDRAFT_v1g36069	protein	0	158.204	39.1162	9.2841	4.32618	104.641	24.8207	4.33912	7.83768	151.666	164.743	34.0515	44.181	10.552	8.0162	1.54981	7.10255	124.819	84.4636	24.995	24.6463	5.21428	3.46396	10.714	4.96135	7.24475	7.36407	5.08965	5.46535	3.39944	3.00292	0.632091	2.82834	6.96369	6.40026	4.64357	4.6233	2.38247	1.79242	3.42143	2.31073
NEMVEDRAFT_v1g238699	protein	0	129.397	579.777	179.414	239.496	120.938	467.479	72.1136	89.64	147.967	110.827	490.342	669.213	172.852	185.976	224.722	254.271	134.316	107.559	503.648	431.31	64.0611	80.166	102.379	76.901	7.20913	6.79217	8.93764	9.38632	7.43339	7.53897	7.812	7.99022	7.06949	6.74898	8.97627	8.75258	6.00138	6.32492	6.67778	6.26493
NEMVEDRAFT_v1g164975	transcription factor coe3	0	79.2762	617.053	523.71	375.293	89.1315	485.019	425.876	252.599	93.4039	65.1484	698.737	535.37	551.218	496.203	381.253	369.332	100.398	77.8649	544.89	425.148	454.387	397.366	286.898	218.3	6.54541	6.02566	9.44861	9.06439	9.10648	8.95479	8.5746	8.52877	6.64959	6.2829	9.08982	8.73182	8.82778	8.63432	8.16439	7.77017
NEMVEDRAFT_v1g244190	predicted protein	0	346.964	2562.69	1710.03	1013.19	290.894	2480.94	373.234	380.682	419.855	274.073	2778.6	2346.79	1461.71	1958.36	911.288	1115.1	306.62	275.167	2869.42	2092.47	347.122	399.345	448.799	312.565	8.71375	8.09842	11.4401	11.1965	10.5134	10.9354	9.83176	10.123	8.26031	8.10416	11.4865	11.031	8.4393	8.64149	8.80993	8.28801
NEMVEDRAFT_v1g85528	protein	0	26.2501	224.036	114.837	182.483	38.4604	215.062	200.887	286.188	24.0446	28.4556	249.257	198.815	140.694	88.9799	220.073	144.892	37.9884	38.9324	179.964	250.16	268.163	133.61	282.136	290.239	4.58764	4.83064	7.96149	7.63528	7.13642	6.47541	7.78184	7.17883	5.24749	5.2829	7.49156	7.96671	8.06697	7.06188	8.14025	8.1811
NEMVEDRAFT_v1g170407	graves disease carrier	0	60.2749	467.352	443.638	224.326	67.9571	398.803	235.042	214.337	47.1643	73.3856	517.583	417.121	544.183	343.093	286.715	161.938	71.9066	64.0076	374.924	422.683	274.122	195.961	159.52	269.153	5.55962	6.19743	9.01565	8.70432	9.08795	8.42246	8.16347	7.3393	6.16805	6.00017	8.55045	8.72343	8.09867	7.61442	7.31759	8.07228
NEMVEDRAFT_v1g94651	cytochrome p450 1a2-like	0	344.83	96.8708	28.0557	67.6071	239.827	42.785	15.2416	25.5233	401.359	288.301	115.775	77.9665	33.666	22.4454	71.2912	63.9229	312.047	167.607	38.7422	46.8279	14.153	16.3301	24.9994	26.0471	8.64875	8.17143	6.85518	6.28478	5.07322	4.48835	6.15565	5.99826	8.28562	7.38894	5.27583	5.5493	3.82304	4.02946	4.64382	4.70305
NEMVEDRAFT_v1g202576	protein	0	14.7762	82.7806	121.471	64.1205	3.31785	90.5952	45.3941	38.6431	17.571	11.9813	68.1031	97.4581	121.097	121.846	72.841	55.3999	1.35673	5.27898	91.2316	89.9589	65.5509	25.2374	49.9988	27.2874	4.13512	3.58271	6.08965	6.60671	6.92002	6.92892	6.18668	5.79181	0.440134	2.40026	6.51146	6.49119	6.03454	4.65749	5.64382	4.77016
NEMVEDRAFT_v1g123813	protein	0	233.56	151.643	28.5044	56.5654	175.349	92.2259	24.1593	33.1863	243.22	223.901	152.551	150.735	32.1586	24.8502	61.9924	51.1383	204.866	145.832	59.9879	124.464	20.1122	28.2065	44.0466	22.3261	7.92612	7.80672	7.25315	7.23587	5.00713	4.63519	5.95402	5.67633	7.67854	7.18816	5.9066	6.95958	4.33	4.81796	5.46096	4.48066
NEMVEDRAFT_v1g128942	tctex1 domain-containing protein 1-like	0	6.95843	35.9929	95.6959	82.5871	4.34464	32.3453	70.2854	56.4783	10.1727	3.74416	39.4998	32.486	70.3468	121.045	72.841	92.3331	4.07018	4.6191	43.7412	20.9493	79.704	60.8668	57.1415	55.8152	3.34663	1.90464	5.30377	5.02175	6.13641	6.9194	6.18668	6.52878	2.02509	2.20761	5.45092	4.38883	6.31658	5.92758	5.83647	5.80259
NEMVEDRAFT_v1g245626	retinal dehydrogenase 2 isoform 1	0	2209.19	1098.99	456.617	366.64	1598.23	610.767	447.576	410.971	2378.56	2039.82	1144.13	1053.85	442.683	470.551	378.153	355.127	1695.91	1500.55	552.388	669.146	341.908	553.244	453.561	368.38	11.2159	10.9942	10.16	10.0415	8.79013	8.87821	8.56283	8.47219	10.7278	10.5513	9.10954	9.38618	8.41746	9.11177	8.82515	8.52505
NEMVEDRAFT_v1g189113	cad protein	0	116.892	798.052	1493.09	855.123	179.114	951.033	812.136	490.837	110.975	122.809	828.133	767.97	1561.7	1424.48	782.654	927.593	118.035	240.193	1014.8	887.266	892.387	731.886	548.797	432.878	6.79409	6.94027	9.69372	9.58491	10.6089	10.4762	9.61223	9.85735	6.88307	7.90805	9.98698	9.79322	9.80153	9.51548	9.10013	8.75782
NEMVEDRAFT_v1g60630	protein	0	155.976	36.0555	17.7187	107.77	114.061	47.7841	17.5934	61.4896	179.409	132.543	42.2239	29.8872	22.6115	12.8259	97.638	117.902	113.965	114.158	48.7402	46.8279	14.8979	20.2889	54.7606	68.2186	7.48711	7.05032	5.39999	4.90146	4.49898	3.68099	6.60937	6.88144	6.83245	6.83489	5.60704	5.5493	3.89704	4.34262	5.77507	6.09209
NEMVEDRAFT_v1g197176	cytochrome p450 1b1-like	0	763.861	363.797	150.294	111.451	529.697	209.266	87.3708	136.791	791.621	736.102	393.636	333.957	130.644	169.944	117.785	105.118	640.375	419.019	232.453	186.079	87.1529	87.5887	160.711	112.871	9.62867	9.52376	8.62072	8.38352	7.0295	7.40892	6.88001	6.71587	9.32277	8.71087	7.8608	7.53977	6.44548	6.45267	7.32832	6.81853
NEMVEDRAFT_v1g109978	tropomyosin alpha-1 chain	0	4309.93	1816.55	225.358	702.348	2527.93	631.932	249.002	1547.85	4935.61	3684.26	1579.99	2053.12	173.355	277.361	661.769	742.926	2805.71	2250.16	759.847	504.016	262.949	235.055	1454.73	1640.97	12.269	11.8472	10.6257	11.0036	7.43759	8.11562	9.37018	9.53707	11.4542	11.1358	9.56957	8.97733	8.03864	7.87685	10.5065	10.6803
NEMVEDRAFT_v1g204669	ankyrin repeat and zinc finger domain-containing protein 1	0	87.9082	140.786	458.305	1221.43	81.4844	216.764	427.582	760.399	105.426	70.3903	160.723	120.848	397.962	518.648	931.435	1511.42	71.9066	91.0623	247.45	186.079	368.724	486.439	884.503	636.294	6.72009	6.1373	7.32843	6.91705	8.63649	9.01861	9.86331	10.5617	6.16805	6.50878	7.95099	7.53977	8.5264	8.92612	9.78872	9.31355
NEMVEDRAFT_v1g203859	f-box lrr-repeat protein 7-like	0	118.433	101.356	8.82954	32.4149	142.238	175.082	21.0573	47.9457	119.298	117.567	113.051	89.6615	8.03964	9.61944	27.8966	36.9332	147.883	136.593	189.962	160.201	14.8979	27.2168	49.9988	45.8925	6.89843	6.87734	6.82083	6.48642	3.00713	3.26595	4.80202	5.20685	7.20831	7.09374	7.56957	7.32374	3.89704	4.76643	5.64382	5.52019
NEMVEDRAFT_v1g212605	protein	0	682.061	305.963	85.0586	110.934	465.286	186.413	122.363	200.858	805.493	558.629	251.981	359.945	93.9633	76.1539	88.3391	133.528	489.779	440.794	136.222	236.604	146.745	97.9806	240.471	161.244	9.65373	9.12575	7.97717	8.49163	6.55403	6.25085	6.46498	7.061	8.93599	8.78396	7.08982	7.88633	7.19717	6.61442	7.90972	7.3331
NEMVEDRAFT_v1g246215	predicted protein	0	112.399	2762.72	2528.62	1311.98	113.072	2116.94	1402.34	1130.07	110.975	113.823	2548.42	2977.02	2483.24	2574	1450.62	1173.34	113.965	112.178	2272.04	1961.84	1573.97	1230.7	1119.02	1141.11	6.79409	6.83065	11.3154	11.5397	11.278	11.3298	10.5025	10.1964	6.83245	6.80965	11.1498	10.938	10.6202	10.2653	10.128	10.1562
NEMVEDRAFT_v1g115372	macrophage-expressed gene 1	0	164.987	71.8057	25.4719	25.5063	261.684	50.8038	56.5127	75.3045	159.989	169.985	99.4305	44.181	14.0694	36.8745	32.546	18.4666	221.147	302.221	39.9919	61.6157	56.6122	56.4131	76.1887	74.4203	7.32183	7.40926	6.63562	5.46535	3.81449	5.20455	5.02441	4.20685	7.78886	8.23946	5.32164	5.94523	5.82304	5.81796	6.25151	6.21762
NEMVEDRAFT_v1g96904	amidase	0	426.96	153.78	47.581	97.2458	283.841	92.3132	43.1098	51.1213	394.886	459.034	160.723	146.837	58.2874	36.8745	100.738	93.7536	345.966	221.717	72.4854	112.141	32.7755	53.444	46.4275	55.8152	8.62529	8.84246	7.32843	7.19807	5.86511	5.20455	6.65446	6.5508	8.43449	7.79258	6.17962	6.80917	5.03455	5.73996	5.53691	5.80259
NEMVEDRAFT_v1g248480	hypothetical protein NEMVEDRAFT_v1g248480	0	74.1693	669.595	355.215	346.751	75.1446	516.839	175.742	177.818	71.2089	77.1297	723.255	615.935	341.685	368.745	344.058	349.445	90.9007	59.3885	424.914	608.763	180.265	171.219	185.71	169.926	6.15399	6.26921	9.49836	9.26663	8.41652	8.52648	8.42651	8.44892	6.50622	5.89211	8.73103	9.24974	7.49398	7.4197	7.53691	7.40876
NEMVEDRAFT_v1g80219	Iodothyronine deiodinase (Fragment)	0	41.1797	7.30348	2.70986	2.97032	24.4736	3.70566	1.6122	1.12017	47.1643	35.1951	6.81031	7.79665	3.01486	2.40486	3.09962	2.84102	28.4913	20.456	1.24975	6.16157	2.23469	0.989703	1	1.24034	5.55962	5.1373	2.76772	2.96285	1.59209	1.26595	1.63209	1.50641	4.83245	4.35445	0.32164	2.6233	1.16007	-0.0149324	0	0.310736
NEMVEDRAFT_v1g227851	peptidase m20 domain-containing protein 2-like	0	925.884	358.645	218.178	206.435	648.452	204.901	95.9968	72.2535	885.025	966.743	339.153	378.138	197.474	238.883	164.28	248.589	759.767	537.136	224.955	184.847	67.7856	124.208	73.8078	70.6993	9.78957	9.91699	8.40579	8.56277	7.62552	7.90016	7.36001	7.95762	9.56941	9.06914	7.81349	7.53019	6.08291	6.95661	6.2057	6.14362
NEMVEDRAFT_v1g70038	group ii decarboxylase family protein	0	1208.6	582.321	316.103	283.019	853.442	369.981	198.669	147.458	1141.19	1276.01	629.272	535.37	353.242	278.964	280.515	285.522	984.984	721.9	306.188	433.774	203.357	193.982	154.758	140.158	10.1563	10.3174	9.29754	9.06439	8.46451	8.12394	8.13193	8.15746	9.94396	9.49566	8.25827	8.7608	7.66787	7.59978	7.27387	7.13091
NEMVEDRAFT_v1g208361	translocase of chloroplast 34	0	2766.93	944.856	220.026	313.044	1696.3	676.509	232.868	279.245	3124.87	2408.99	826.771	1062.94	193.956	246.097	302.213	323.876	2185.69	1206.91	702.358	650.661	163.877	301.859	258.327	300.162	11.6096	11.2342	9.69134	10.0538	7.59959	7.94308	8.23942	8.3393	11.0939	10.2371	9.45606	9.34576	7.35647	8.23773	8.01305	8.2296
NEMVEDRAFT_v1g99266	a disintegrin and metalloproteinase with thrombospondin motifs 6	0	103.922	68.5494	357.547	275.916	137.323	73.2557	378.152	593.989	88.7799	119.064	70.8272	66.2715	394.445	320.648	280.515	271.317	126.176	148.471	78.7341	67.7772	470.775	285.529	509.512	678.465	6.47216	6.89559	6.14623	6.05032	8.62368	8.32485	8.13193	8.08384	6.97929	7.21404	6.29892	6.08273	8.87889	8.15749	8.99297	9.40613
NEMVEDRAFT_v1g244903	keratinocyte growth factor-like	0	22.1315	451.884	93.6356	43.5859	26.8572	265.304	64.2221	34.4516	24.0446	20.2185	409.98	493.788	135.166	52.1053	40.295	46.8768	33.9182	19.7962	316.186	214.423	78.9591	49.4852	42.8561	26.0471	4.58764	4.3376	8.67941	8.94775	7.07859	5.70336	5.33253	5.5508	5.08399	4.30715	8.30463	7.74432	6.30303	5.62893	5.42143	4.70305
NEMVEDRAFT_v1g203088	protein	0	169.416	133.255	27.7214	37.9039	126.072	47.7404	23.9067	16.545	139.643	199.189	115.775	150.735	10.552	44.8907	40.295	35.5127	147.883	104.26	42.4914	52.9895	17.1326	30.6808	9.52359	23.5664	7.1256	7.63799	6.85518	7.23587	3.39944	5.48834	5.33253	5.15026	7.20831	6.70404	5.4091	5.72763	4.09867	4.93926	3.25151	4.55866
NEMVEDRAFT_v1g107193	krueppel-like factor 5	0	542.458	112.221	89.1088	161.108	331.743	68.899	108.71	144.132	550.251	534.666	133.482	90.9609	88.436	89.7815	167.379	154.836	398.878	264.609	72.4854	65.3126	121.418	96.0012	165.472	122.793	9.10395	9.06249	7.0605	6.50717	6.46656	6.48835	7.38697	7.2746	8.6398	8.04772	6.17962	6.02929	6.92384	6.58498	7.37044	6.94008
NEMVEDRAFT_v1g202512	protein	0	196.653	17.2058	2.81153	23.7625	106.528	8.69593	1.24228	11.4839	201.604	191.701	13.6206	20.7911	4.01982	1.60324	24.7969	22.7281	118.035	95.0216	9.99798	7.39388	1	1.48455	14.2854	8.68237	7.65538	7.58271	3.76772	4.37789	2.00713	0.68099	4.63209	4.50641	6.88307	6.57018	3.32164	2.88633	0	0.570026	3.83647	3.11809
NEMVEDRAFT_v1g102094	predicted protein	0	7.04641	23.2725	185.659	272.428	10.046	40.9976	145.9	65.6562	11.0975	2.99533	23.155	23.39	194.961	176.356	230.922	313.933	10.8538	9.23821	47.4904	34.5048	164.622	127.177	63.0938	68.2186	3.47216	1.58271	4.53325	4.54782	7.60704	7.46235	7.85126	8.29431	3.44013	3.20761	5.56956	5.10873	7.36301	6.99069	5.97943	6.09209
NEMVEDRAFT_v1g246079	predicted protein	0	164.32	1063.14	457.697	226.325	198.959	624.59	395.789	117.347	208.078	120.562	1167.29	958.988	324.6	590.794	232.471	220.179	218.433	179.485	767.345	481.834	440.234	351.345	111.902	122.793	7.70098	6.91363	10.1889	9.90537	8.34252	9.20651	7.86091	7.78253	7.77105	7.48772	9.58373	8.91239	8.78213	8.45674	6.80609	6.94008
NEMVEDRAFT_v1g116167	xaa-pro aminopeptidase 1	0	738.572	280.507	81.0926	69.1577	434.661	120.987	95.8902	176.328	840.635	636.508	275.136	285.877	88.436	73.7491	91.4387	46.8768	518.27	351.052	119.976	121.999	77.4693	114.311	197.614	155.042	9.71534	9.31403	8.104	8.15925	6.46656	6.20455	6.51473	5.5508	9.01756	8.45554	6.9066	6.93073	6.27555	6.83682	7.62654	7.27652
NEMVEDRAFT_v1g5910	--	0	22.5284	188.834	182.668	102.542	15.436	142.259	79.8362	83.242	20.3454	24.7115	159.361	218.306	205.011	160.324	142.582	62.5024	18.9942	11.8777	166.216	118.302	93.857	65.8153	82.1409	84.343	4.34663	4.62711	7.31615	7.77021	7.67956	7.32485	7.15565	5.96584	4.24749	3.57018	7.37692	6.88633	6.55239	6.04035	6.36003	6.3982
NEMVEDRAFT_v1g173936	glycine n-methyltransferase	0	1445.19	465.998	736.245	604.136	1414.29	136.392	157.552	179.008	1317.83	1572.55	430.411	501.585	829.59	642.899	605.975	602.296	1368.94	1459.64	119.976	152.807	107.265	207.838	188.091	169.926	10.3639	10.6189	8.74957	8.97035	9.69625	9.32845	9.24311	9.23433	10.4188	10.5114	6.9066	7.25557	6.74504	7.69932	7.55529	7.40876
NEMVEDRAFT_v1g207204	predicted protein	0	1	187.511	239.755	47.7828	1	139.283	54.2963	36.2373	1	1	186.602	188.419	220.588	258.923	38.7452	56.8204	1	1	181.213	97.3527	62.5713	46.0212	46.4275	26.0471	0	0	7.54382	7.5578	7.78521	8.01638	5.27595	5.82834	0	0	7.50154	6.60515	5.96743	5.52423	5.53691	4.70305
NEMVEDRAFT_v1g240405	la ribonucleoprotein domain member 6	0	110.858	2012.37	840.154	389.888	89.9547	1147.67	539.971	490.26	102.652	119.064	1930.04	2094.7	725.577	954.73	424.648	355.127	88.1873	91.7222	1027.29	1268.05	753.836	326.107	398.8	581.719	6.68162	6.89559	10.9144	11.0325	9.50298	9.89895	8.73012	8.47219	6.4625	6.5192	10.0046	10.3084	9.55811	8.3492	8.63952	9.18418
NEMVEDRAFT_v1g72442	gtp-binding protein rit1 isoform 1	0	32.7911	259.003	361.95	222.387	29.6047	233.314	148.004	127.246	25.8941	39.6881	272.412	245.595	390.425	333.474	240.22	204.553	17.6375	41.5719	234.953	231.675	165.367	130.641	113.093	141.399	4.69455	5.31063	8.08965	7.94014	8.6089	8.38143	7.90821	7.67633	4.14057	5.37754	7.87623	7.85596	7.36953	7.02946	6.82137	7.14363
NEMVEDRAFT_v1g240714	predicted protein	0	85.5532	7.9532	7.2263	10.5254	44.6767	17.3483	6.31852	5.48174	92.4791	78.6274	6.81031	9.09609	8.03964	6.41296	13.9483	7.10255	58.3393	31.014	13.7472	20.9493	5.21428	7.42277	4.76179	6.20169	6.53106	6.29696	2.76772	3.18525	3.00713	2.68099	3.80202	2.82834	5.8664	4.95485	3.78107	4.38883	2.38247	2.89196	2.2515	2.63266
NEMVEDRAFT_v1g19278	krueppel-like factor 13	0	12.2658	280.312	275.349	97.2458	14.7021	202.921	67.1991	41.2236	14.7967	9.73482	238.361	322.262	269.328	281.369	100.738	93.7536	13.5673	15.8369	206.208	199.635	83.4285	50.9697	45.237	37.2101	3.8872	3.28315	7.897	8.33209	8.07322	8.13632	6.65446	6.5508	3.76206	3.98522	7.68796	7.64122	6.38247	5.67157	5.49943	5.21762
NEMVEDRAFT_v1g113651	protein	0	1104.58	780.032	249.422	207.728	727.059	438.232	159.948	130.667	1161.54	1047.62	779.099	780.965	252.746	246.097	212.324	203.133	838.458	615.661	462.407	414.057	133.337	186.559	127.378	133.957	10.1818	10.0329	9.60566	9.60911	7.98154	7.94308	7.73012	7.66628	9.71159	9.26599	8.85302	8.69369	7.05893	7.54349	6.99297	7.06563
NEMVEDRAFT_v1g242463	protein	0	30.5651	230.839	477.447	394.464	19.4506	242.565	256.951	217.227	37.9164	23.2138	234.275	227.402	434.643	520.252	261.918	527.009	23.0644	15.8369	236.202	248.927	280.826	233.075	258.327	176.128	5.24475	4.53691	7.87206	7.8291	8.76369	9.02307	8.03297	9.04168	4.5276	3.98522	7.88388	7.95958	8.13353	7.86465	8.01305	7.46048
NEMVEDRAFT_v1g215081	protein	0	62.276	16.0004	1.70491	5.16573	32.4106	2.49078	1	1.81062	72.1337	52.4183	17.7068	14.2939	1.00495	2.40486	4.64943	5.68204	29.848	34.9732	3.74924	1.23231	1	1	2.3809	1.24034	6.1726	5.712	4.14623	3.83733	0.00712372	1.26595	2.21705	2.50641	4.89956	5.12818	1.9066	0.301365	0	0	1.25151	0.310736
NEMVEDRAFT_v1g204115	protein	0	120.083	53.9424	11.2344	2.04981	65.228	16.1073	23.4381	13.9645	124.847	115.32	57.2066	50.6782	8.03964	14.4292	3.09962	1	89.544	40.9121	12.4975	19.717	32.0306	14.8455	14.2854	13.6437	6.96402	6.8495	5.83811	5.66329	3.00713	3.85092	1.63209	0	6.48452	5.35446	3.64357	4.30137	5.00138	3.89195	3.83647	3.77016
NEMVEDRAFT_v1g113718	protein	0	851.561	705.26	198.706	169.05	565.697	307.116	141.982	121.764	808.267	894.855	578.876	831.643	209.031	188.381	187.527	150.574	643.089	488.305	303.689	310.543	117.694	166.27	108.331	135.197	9.65869	9.80551	9.17711	9.69982	7.70757	7.55751	7.55095	7.23433	9.32887	8.93164	8.24645	8.27865	6.8789	7.37738	6.7593	7.07892
NEMVEDRAFT_v1g98391	protein	0	109.823	1363.58	428.594	206.57	100.735	697.611	346.45	247.42	103.577	116.069	1348.44	1378.71	534.134	323.053	286.715	126.425	104.468	97.0012	547.389	847.832	382.132	310.767	238.09	256.75	6.69456	6.85884	10.3971	10.4291	9.06106	8.33563	8.16347	6.98214	6.70692	6.59993	9.09642	9.72763	8.57793	8.27969	7.89536	8.00422
NEMVEDRAFT_v1g213720	protein	0	95.9245	422.154	232.541	321.502	75.0152	902.505	225.219	240.987	110.975	80.8739	303.74	540.568	220.588	244.494	283.615	359.389	81.4036	68.6267	859.826	945.184	175.796	274.643	308.326	173.647	6.79409	6.3376	8.24669	9.07833	7.78521	7.93366	8.14779	8.4894	6.34702	6.1007	9.7479	9.88445	7.45776	8.10141	8.26831	7.44001
NEMVEDRAFT_v1g119340	protein	0	578.073	1023.41	298.849	122.688	452.531	281.426	83.7818	22.0767	542.852	613.294	824.047	1222.77	374.848	222.85	131.734	113.641	352.749	552.313	242.451	320.401	86.408	81.1557	11.9045	32.2488	9.08442	9.26044	9.68658	10.2559	8.55016	7.79993	7.04148	6.82834	8.4625	9.10934	7.92155	8.32373	6.43309	6.34262	3.57344	5.01117
NEMVEDRAFT_v1g200103	protein	0	16613.8	15175.6	2760.87	3105.1	9830.33	7950.42	1295.03	1713.34	20547	12680.7	13401.3	16949.9	1985.79	3535.95	2227.08	3983.11	10596	9064.66	9384.36	6516.47	1194.07	1395.98	1607.11	1819.58	14.3266	13.6303	13.7101	14.049	10.9555	11.7879	11.1209	11.9597	13.3712	13.146	13.196	12.6699	10.2217	10.4471	10.6503	10.8294
NEMVEDRAFT_v1g233040	protein fam188b	0	73.2015	863.783	1719.28	1125.25	109.769	794.147	793.646	664.717	61.0362	85.3669	889.426	838.14	1717.47	1721.08	1383.98	866.511	89.544	129.995	783.592	804.701	718.826	868.465	892.836	436.599	5.93159	6.4156	9.79673	9.71105	10.7461	10.7491	10.4346	9.75907	6.48452	7.02231	9.61396	9.65231	9.4895	9.76232	9.80225	8.77017
NEMVEDRAFT_v1g200451	glycosyl hydrolase	0	272.678	165.608	12.431	29.6395	460.264	466.956	52.5381	27.8328	229.348	316.007	194.775	136.441	4.01982	20.8421	46.4943	12.7846	339.182	581.347	428.663	505.248	47.6734	57.4028	3.57135	52.0942	7.84139	8.30381	7.60566	7.09213	2.00713	4.38143	5.53898	3.67634	8.40592	9.18326	8.7437	8.98085	5.57511	5.84305	1.83647	5.70305
NEMVEDRAFT_v1g222703	protein	0	169.701	63.2576	24.3409	12.9785	85.5731	28.4914	15.6062	19.8669	154.44	184.962	66.741	59.7743	28.6412	20.0405	4.64943	21.3076	81.4036	89.7426	21.2457	35.7371	10.4286	20.7838	28.5708	11.163	7.2709	7.53109	6.0605	5.90145	4.84002	4.32485	2.21705	4.4133	6.34702	6.48772	4.4091	5.15935	3.38247	4.37739	4.83647	3.48065
NEMVEDRAFT_v1g23357	protein	0	30.0373	353.722	421.957	92.4661	57.5071	207.505	106.118	82.4721	32.3677	27.7068	322.809	384.635	415.046	428.867	71.2912	113.641	55.6258	59.3885	244.951	170.059	125.143	87.0939	89.2836	75.6606	5.01648	4.79217	8.33454	8.58735	8.69713	8.74439	6.15565	6.82834	5.79768	5.89211	7.93635	7.40989	6.96743	6.4445	6.48032	6.24147
NEMVEDRAFT_v1g105970	methyltransferase-like protein 7a-like	0	15.746	56.5413	168.353	91.6928	22.824	34.1675	291.33	366.578	12.0223	19.4696	57.2066	55.876	180.389	156.316	103.837	79.5485	28.4913	17.1567	39.9919	28.3432	344.142	238.518	352.373	380.784	3.58764	4.28315	5.83811	5.80416	7.49497	7.28832	6.69818	6.31376	4.83245	4.1007	5.32164	4.82493	8.42686	7.89795	8.46096	8.57283
NEMVEDRAFT_v1g239899	neural-cadherin-like	0	110.35	910.939	1242.07	411.126	101.577	613.537	506.072	288.351	109.125	111.576	679.669	1142.21	1245.64	1238.5	337.858	484.394	93.6142	109.539	596.13	630.944	541.54	470.604	238.09	338.612	6.76984	6.80188	9.40869	10.1576	10.2827	10.2744	8.40027	8.92004	6.54866	6.7753	9.21948	9.30137	9.08092	8.87837	7.89536	8.40349
NEMVEDRAFT_v1g100430	protein wntless homolog isoform 1	0	147.13	1622.57	1948.26	585.03	198.241	717.923	305.455	129.231	125.772	168.487	1931.4	1313.74	2176.23	1720.28	726.861	443.199	189.942	206.54	721.104	714.742	356.061	254.849	107.14	151.321	6.97467	7.39649	10.9154	10.3595	11.0876	10.7484	9.50554	8.79181	7.56942	7.69028	9.49406	9.48128	8.47598	7.9935	6.74335	7.24147
NEMVEDRAFT_v1g241236	predicted protein	0	32.6357	964.858	384.52	136.442	17.69	421.951	125.366	74.8804	36.0669	29.2045	990.219	939.497	407.509	361.531	172.029	100.856	14.924	20.456	424.914	418.987	166.112	84.6196	96.4263	53.3345	5.1726	4.86812	9.9516	9.87574	8.67069	8.49798	7.42651	6.65615	3.89956	4.35445	8.73103	8.71076	7.37601	6.40292	6.59135	5.737
NEMVEDRAFT_v1g246133	a disintegrin and metalloproteinase with thrombospondin motifs 6	0	176.256	468.949	45.2123	82.4595	137.749	201.567	51.0719	62.68	215.476	137.036	473.997	463.901	48.7403	41.6843	103.837	61.0819	157.38	118.117	188.712	214.423	58.102	44.0418	57.1415	68.2186	7.75138	7.09841	8.88873	8.85767	5.60704	5.38143	6.69818	5.93267	7.29811	6.88407	7.56004	7.74432	5.86052	5.4608	5.83647	6.09209
NEMVEDRAFT_v1g237539	Core-binding factor subunit beta	0	67.2969	703.161	740.86	416.036	71.2565	427.461	343.595	237.355	77.6824	56.9113	713.72	692.603	730.602	751.118	404.5	427.573	71.9066	70.6063	419.915	435.007	376.918	310.272	185.71	288.999	6.27952	5.83064	9.47921	9.43588	9.51294	9.5529	8.66	8.74003	6.16805	6.14173	8.71395	8.76489	8.55811	8.27739	7.53691	8.17492
NEMVEDRAFT_v1g239119	predicted protein	0	15.4596	273.759	142.056	52.821	20.0735	122.845	71.1579	25.5981	12.9471	17.972	264.24	283.278	150.241	133.871	74.3908	31.2512	20.3509	19.7962	121.226	124.464	83.4285	58.8873	21.4281	29.7681	3.69456	4.16768	8.04571	8.14607	7.23113	7.0647	6.21705	4.96584	4.34702	4.30715	6.92156	6.95958	6.38247	5.87988	4.42143	4.8957
NEMVEDRAFT_v1g239289	skeletal receptor tyrosine-protein kinase isoform 3	0	741.675	11423.3	4226.71	603.42	478.933	4160.86	2899.83	1042.6	853.582	629.768	13028.1	9818.58	3690.19	4763.23	503.688	703.152	571.182	386.685	4852.77	3468.96	3517.4	2282.26	1297.59	787.615	9.73739	9.29868	13.6693	13.2613	11.8495	12.2177	8.97639	9.45769	9.15781	8.59501	12.2446	11.7603	11.7803	11.1562	10.3416	9.62135
NEMVEDRAFT_v1g210446	muscleblind-like protein 3 isoform 1	0	44.1771	533.357	731.207	378.719	35.7655	325.202	312.175	214.579	31.4429	56.9113	562.531	504.183	845.167	617.248	463.393	294.045	33.9182	37.6127	334.932	315.472	378.408	245.941	207.138	222.021	4.97466	5.83064	9.13579	8.9778	9.72309	9.26971	8.85609	8.19989	5.08399	5.23315	8.38772	8.30137	8.5638	7.94217	7.69445	7.79455
NEMVEDRAFT_v1g208550	protein	0	1.58565	59.9464	133.406	85.1077	6.01281	40.3204	60.2424	43.7043	0.924791	2.2465	64.0169	55.876	128.132	138.68	116.236	53.9794	5.42691	6.59872	38.7422	41.8987	67.0407	53.444	45.237	42.1715	-0.112801	1.16768	6.00038	5.80416	7.00149	7.11562	6.86091	5.75434	2.44013	2.72219	5.27583	5.38883	6.06697	5.73996	5.49943	5.3982
NEMVEDRAFT_v1g86719	astacin family metalloendopeptidase farm-1	0	297.4	212.443	149.927	607.947	289.444	127.661	349.969	1569.15	319.978	274.822	168.896	255.99	188.429	111.425	629.223	586.67	297.123	281.765	104.979	150.342	484.183	215.755	1473.78	1664.53	8.32183	8.10235	7.39999	7.99994	7.55788	6.79993	9.29743	9.19641	8.21492	8.13835	6.71396	7.2321	8.91941	7.75325	10.5253	10.7009
NEMVEDRAFT_v1g211618	Protein Wnt(Nv-wnt10)	0	286.21	157.702	28.2355	59.5995	120.959	29.8632	5.0814	6.6223	328.301	244.119	133.482	181.922	19.5966	36.8745	49.5939	69.605	160.094	81.8241	41.2417	18.4847	5.21428	4.94852	9.52359	3.72101	8.35888	7.93144	7.0605	7.50718	4.29253	5.20455	5.63209	6.12112	7.32278	6.35445	5.36603	4.20826	2.38247	2.307	3.25151	1.89569
NEMVEDRAFT_v1g101342	a disintegrin and metalloproteinase with thrombospondin motifs 17	0	21.0308	251.841	446.158	120.815	14.8316	120.502	99.8077	52.8821	20.3454	21.7161	215.206	288.476	519.562	372.753	137.933	103.697	23.0644	6.59872	138.722	102.282	124.398	75.2174	51.1893	54.5749	4.34663	4.44069	7.74957	8.17231	9.02115	8.54208	7.10782	6.69623	4.5276	2.72219	7.11605	6.67641	6.95882	6.23299	5.67777	5.77017
NEMVEDRAFT_v1g132332	lymphoid enhancer-binding factor 1	0	13.1476	226.603	215.138	121.269	13.0339	94.9083	46.6209	26.8385	8.32312	17.972	247.895	205.312	242.697	187.579	165.83	76.7075	12.2105	13.8573	91.2316	98.5851	59.5918	33.6499	21.4281	32.2488	3.05712	4.16768	7.95359	7.68167	7.92301	7.55135	7.37356	6.2613	3.61005	3.79257	6.51146	6.6233	5.89704	5.07253	4.42143	5.01117
NEMVEDRAFT_v1g194914	Protein Wnt(Nv-Wnt4)	0	2.04804	433.707	279.933	188.805	4.32615	92.1151	24.5371	3.02602	1.84958	2.2465	467.187	400.228	217.573	342.292	116.236	261.374	2.71345	5.93885	132.473	51.7572	23.8367	25.2374	3.57135	2.48068	0.887198	1.16768	8.86786	8.64468	7.76536	8.41908	6.86091	8.02997	1.44013	2.57018	7.04955	5.69369	4.57511	4.65749	1.83647	1.31074
NEMVEDRAFT_v1g211871	protein fam26e	0	11.6049	71.7353	37.2743	55.4026	15.3065	286.678	138.018	120.866	15.7214	7.48832	68.1031	75.3676	33.666	40.8826	51.1437	59.6614	9.49709	21.1159	288.692	284.664	114.714	161.322	151.187	90.5447	3.97466	2.90464	6.08965	6.23587	5.07322	5.35342	5.67648	5.89873	3.24749	4.40026	8.17339	8.15312	6.8419	7.3338	7.24019	6.50056
NEMVEDRAFT_v1g228590	cathepsin l-like	0	7768.65	1977.71	751.359	196.75	1027.72	296.15	86.2666	57.4658	8913.14	6624.17	2118.01	1837.41	749.194	753.523	187.527	205.974	1934.69	120.757	144.971	447.33	92.3672	80.166	98.8072	16.1244	13.1217	12.6935	11.0485	10.8435	9.5492	9.55751	7.55095	7.68632	10.9179	6.91596	7.17962	8.8052	6.52931	6.32492	6.62654	4.01117
NEMVEDRAFT_v1g33652	--	0	22468.8	5820.59	2431.18	737.543	2745.14	908.664	330.942	225.101	24666	20271.6	5867.76	5773.42	2241.05	2621.3	756.307	718.778	5209.83	280.446	506.148	1311.18	286.785	375.098	385.705	64.4976	14.5902	14.3072	12.5186	12.4952	11.13	11.3561	9.56283	9.4894	12.347	8.13158	8.98342	10.3567	8.16383	8.55112	8.59135	6.01117
NEMVEDRAFT_v1g124848	protein	1.36183e-14	3182.82	1945.72	1074.9	452.972	1434.94	3382.75	745.297	727.361	3663.1	2702.54	1800.64	2090.8	1322.52	827.272	438.596	467.348	1698.62	1171.27	3186.86	3578.64	662.213	828.382	1040.45	414.273	11.8388	11.4001	10.8143	11.0298	10.3691	9.69222	8.77675	8.86835	10.7301	10.1939	11.6379	11.8052	9.37115	9.69415	10.023	8.69444
NEMVEDRAFT_v1g172129	endothelin-converting enzyme 1-like	1.36183e-14	197.207	51.8367	31.4176	40.7449	148.822	27.9188	33.4706	81.8805	172.011	222.403	50.3963	53.2771	37.1833	25.6518	40.295	41.1948	170.948	126.695	27.4944	28.3432	38.7346	28.2065	58.332	105.429	7.42636	7.79703	5.65525	5.73544	5.21658	4.68099	5.33253	5.36439	7.41741	6.98522	4.78107	4.82493	5.27555	4.81796	5.86622	6.72013
NEMVEDRAFT_v1g243373	protein	1.36183e-14	32.0853	137.06	74.6328	43.4557	24.1992	187.526	34.3379	38.1976	34.2173	29.9533	111.689	162.43	56.2775	92.988	20.1475	66.7639	32.5615	15.8369	207.458	167.595	39.4795	29.1962	41.6657	34.7295	5.09665	4.90464	6.80334	7.34367	5.81449	6.53897	4.33253	6.061	5.0251	3.98522	7.69668	7.38884	5.30303	4.86771	5.38079	5.11809
NEMVEDRAFT_v1g198151	choline carnitine betaine transporter	1.36183e-14	113.917	15.8751	15.8642	63.5395	70.3591	15.4911	20.7006	68.2117	122.997	104.837	12.2586	19.4916	22.109	9.61944	75.9406	51.1383	78.6902	62.028	12.4975	18.4847	23.0918	18.3095	59.5224	76.901	6.94248	6.712	3.61572	4.28478	4.46656	3.26595	6.2468	5.67633	6.29811	5.95485	3.64357	4.20826	4.52931	4.19452	5.89536	6.26493
NEMVEDRAFT_v1g243729	proton-coupled folate transporter-like	1.36183e-14	164.369	50.8739	26.3449	26.0226	109.976	49.5104	22.7919	29.1694	169.237	159.501	36.7757	64.9721	28.6412	24.0486	27.8966	24.1487	128.889	91.0623	31.2437	67.7772	16.3877	29.1962	28.5708	29.7681	7.4029	7.31742	5.20068	6.02175	4.84002	4.58788	4.80202	4.59387	7.00999	6.50878	4.96549	6.08273	4.03454	4.86771	4.83647	4.8957
NEMVEDRAFT_v1g158066	Ribonucleoside-diphosphate reductase	1.36183e-14	74.5438	45.8953	82.7437	266.683	149.365	72.6134	113.632	394.832	71.2089	77.8786	46.3101	45.4805	86.9286	78.5588	280.515	252.851	113.965	184.764	74.9849	70.2419	106.52	120.744	365.468	424.196	6.15399	6.28316	5.53325	5.50718	6.44176	6.2957	8.13193	7.98214	6.83245	7.52954	6.22853	6.13426	6.73498	6.91581	8.5136	8.72859
NEMVEDRAFT_v1g93135	protein	1.36183e-14	37.0407	156.246	93.3739	69.6732	20.0735	244.718	114.38	56.1077	35.1421	38.9393	126.672	185.82	92.9583	93.7896	69.7414	69.605	20.3509	19.7962	279.943	209.493	109.5	119.259	45.237	66.9783	5.13513	5.28316	6.98495	7.53776	6.53851	6.55136	6.12394	6.12112	4.34702	4.30715	8.12899	7.71076	6.77479	6.89795	5.49943	6.06562
NEMVEDRAFT_v1g180663	short-chain dehydrogenase reductase sdr	1.36183e-14	808.039	933.43	452.132	265.001	622.365	681.363	181.106	93.1365	823.064	793.014	1007.93	858.931	390.425	513.839	223.173	306.83	733.99	510.741	779.843	582.884	135.571	226.642	113.093	73.18	9.68486	9.6312	9.97718	9.7464	8.6089	9.00517	7.80202	8.2613	9.51962	8.99645	9.60704	9.18706	7.0829	7.82427	6.82137	6.19338
NEMVEDRAFT_v1g128289	homeobox protein mox-1	1.36183e-14	2.42246	66.475	243.782	180.993	2.32804	54.5356	38.7758	22.2229	1.84958	2.99533	65.3789	67.571	198.981	288.583	133.284	228.702	1.35673	3.29936	44.9909	64.0803	30.5408	47.0109	34.523	9.92271	0.887198	1.58271	6.03075	6.07833	7.63649	8.17284	7.05836	7.83733	0.440134	1.72219	5.49156	6.00181	4.93267	5.55492	5.10949	3.31073
NEMVEDRAFT_v1g245314	protein	1.36183e-14	126.295	20.0552	12.6402	38.9365	65.5949	14.9011	8.92043	32.2703	119.298	133.292	24.5171	15.5933	10.0495	15.2308	30.9962	46.8768	92.2575	38.9324	16.2467	13.5554	7.44897	10.3919	28.5708	35.9698	6.89843	7.05845	4.61572	3.96285	3.32905	3.92892	4.95402	5.5508	6.52759	5.2829	4.02207	3.7608	2.89704	3.37739	4.83647	5.16871
NEMVEDRAFT_v1g212210	predicted protein	2.68133e-14	852.927	460.628	185.032	150.386	639.842	370.661	107.389	139.453	983.978	721.875	479.446	441.81	143.206	226.859	97.638	203.133	805.896	473.788	403.669	337.654	73.7448	141.033	92.855	186.051	9.94248	9.49561	8.90522	8.78728	7.16195	7.82565	6.60937	7.66628	9.65445	8.8881	8.65703	8.3994	6.20447	7.13989	6.53691	7.53955
NEMVEDRAFT_v1g188332	Lipase	2.68133e-14	641.114	198.634	93.4815	206.178	476.729	140.591	136.036	158.718	658.451	623.777	246.533	150.735	97.9831	88.9799	209.224	203.133	530.48	422.978	103.729	177.453	113.224	158.847	179.758	137.678	9.36293	9.28489	7.94564	7.23587	6.61446	6.47541	7.7089	7.66628	9.05115	8.72444	6.69668	7.47129	6.82304	7.31149	7.48991	7.10515
NEMVEDRAFT_v1g245445	protein naked cuticle homolog 1	2.68133e-14	22.287	211.504	357.822	295.678	55.0682	200.562	154.474	198.387	13.8719	30.7021	241.085	181.922	377.361	338.284	362.655	228.702	46.1287	64.0076	221.205	179.918	186.224	122.723	151.187	245.587	3.79409	4.94027	7.9134	7.50718	8.5598	8.40209	8.50245	7.83733	5.52759	6.00017	7.78924	7.4912	7.5409	6.93926	7.24019	7.94009
NEMVEDRAFT_v1g235524	gtp-binding protein rit2-like	3.90073e-14	927.037	4055.97	1815.13	967.736	1094.19	4364.94	1544.95	1241.97	1003.4	850.674	4483.91	3628.04	1589.34	2040.93	877.192	1058.28	904.937	1283.45	4694.05	4035.83	1001.14	2088.77	1549.96	933.975	9.97068	9.73246	12.1305	11.825	10.6342	10.995	9.77675	10.0475	9.82167	10.3258	12.1966	11.9786	9.96743	11.0284	10.598	9.86724
NEMVEDRAFT_v1g233852	arachidonate 15-lipoxygenase	3.90073e-14	136.886	59.4768	19.1665	23.2462	110.503	32.8306	19.5833	39.6874	147.967	125.804	43.586	75.3676	19.0941	19.2389	29.4464	17.0461	94.9709	126.036	24.995	40.6663	20.8571	18.3095	29.7612	49.6135	7.20913	6.97503	5.44579	6.23587	4.25506	4.26595	4.88002	4.09137	6.56941	6.97769	4.64357	5.34576	4.38247	4.19452	4.89536	5.63266
NEMVEDRAFT_v1g170051	multiple pdz domain	3.90073e-14	284.927	1246.68	1063.93	967.087	146.956	1222.58	660.137	613.25	369.916	199.938	1351.16	1142.21	1045.66	1082.19	776.454	1157.72	203.509	90.4025	1254.75	1190.41	706.162	614.111	833.314	393.187	8.53105	7.64341	10.4	10.1576	10.0302	10.0797	9.60076	10.1771	7.66895	6.49829	10.2932	10.2172	9.46386	9.26236	9.70272	8.61907
NEMVEDRAFT_v1g210228	ras-related c3 botulinum toxin substrate 1-like	3.90073e-14	177.027	86.5928	24.9929	17.7572	107.41	88.087	34.3117	27.1593	211.777	142.278	92.6202	80.5654	29.1437	20.8421	17.0479	18.4666	134.316	80.5044	84.9828	91.1912	24.5816	44.0418	35.7135	18.6051	7.7264	7.15257	6.53325	6.33209	4.86511	4.38143	4.09152	4.20685	7.06949	6.331	6.4091	6.51082	4.61951	5.4608	5.1584	4.21763
NEMVEDRAFT_v1g240123	predicted protein	3.90073e-14	514.887	2737.85	1614.2	768.729	489.736	1851.76	793.653	464.862	528.056	501.718	2568.85	2906.85	1467.23	1761.16	754.757	782.701	468.071	511.401	1973.35	1730.17	794.06	793.247	574.987	354.737	9.04455	8.97073	11.3269	11.5052	10.5189	10.7823	9.55987	9.61232	8.87058	8.99831	10.9464	10.7567	9.6331	9.63163	9.16739	8.47061
NEMVEDRAFT_v1g37059	ras-related protein rab-30-like	3.90073e-14	56.3303	474.006	181.401	58.0505	62.9711	157.864	134.343	70.7887	64.7354	47.9253	411.342	536.67	160.793	202.008	63.5422	52.5588	69.1931	56.749	194.961	120.767	135.571	133.115	84.5218	57.0556	6.01648	5.58272	8.68419	9.06789	7.32906	7.65827	5.98964	5.71586	6.11256	5.82652	7.60704	6.91608	7.0829	7.05653	6.40125	5.8343
NEMVEDRAFT_v1g239456	niban-like protein 1-like	5.04875e-14	11145.8	6707.41	2819.42	2106.2	8041.11	7417.94	2915.4	2343.11	12264.6	10026.9	6148.34	7266.48	2522.94	3115.9	1896.97	2315.43	9046.66	7035.56	8572.02	6263.85	2100.61	3730.19	2865.41	1820.82	13.5822	13.2916	12.586	12.827	11.3009	11.6054	10.8895	11.1771	13.1432	12.7804	13.0654	12.6128	11.0366	11.865	11.4845	10.8304
NEMVEDRAFT_v1g221778	Lipase	5.04875e-14	117.551	51.9306	16.7138	15.4325	83.2113	66.9459	22.4143	19.2468	125.772	109.33	54.4824	49.3788	20.6016	12.8259	12.3985	18.4666	101.755	64.6675	57.4884	76.4034	12.6632	32.1654	28.5708	9.92271	6.97467	6.77255	5.76772	5.62582	4.36468	3.68099	3.63209	4.20685	6.66896	6.01497	5.8452	6.25556	3.66257	5.00744	4.83647	3.31073
NEMVEDRAFT_v1g200800	protein	5.04875e-14	180.772	75.4458	25.8307	60.0511	129.022	35.3563	19.3411	82.7715	211.777	149.766	59.9307	90.9609	19.5966	32.0648	43.3947	76.7075	146.527	111.518	33.7432	36.9694	23.8367	14.8455	74.9983	90.5447	7.7264	7.22657	5.90522	6.50717	4.29253	5.00292	5.43945	6.2613	7.19502	6.80113	5.07652	5.20826	4.57511	3.89195	6.22879	6.50056
NEMVEDRAFT_v1g241994	protein	5.04875e-14	543.003	159.291	82.1044	107.642	408.205	110.027	137.88	182.605	599.265	486.741	174.344	144.238	60.7998	103.409	111.586	103.697	465.358	351.052	138.722	81.3327	106.52	169.239	194.043	171.167	9.22705	8.92701	7.44579	7.17231	5.92599	6.69222	6.80201	6.69623	8.8622	8.45554	7.11605	6.34576	6.73498	7.40292	7.60023	7.41926
NEMVEDRAFT_v1g225441	hypothetical protein NEMVEDRAFT_v1g225441	5.04875e-14	185.33	45.4256	14.9072	28.218	126.047	21.705	18.3383	35.667	216.401	154.259	25.8792	64.9721	18.5917	11.2227	29.4464	26.9897	97.6844	154.41	19.996	23.414	16.3877	20.2889	44.0466	27.2874	7.75756	7.26921	4.69372	6.02175	4.21659	3.48835	4.88002	4.75434	6.61006	7.27062	4.32164	4.5493	4.03454	4.34262	5.46096	4.77016
NEMVEDRAFT_v1g100925	dipeptidyl peptidase 4-like	5.04875e-14	596.627	262.096	125.486	196.299	449.197	141.32	86.8734	126.622	647.354	545.899	265.602	258.589	125.117	125.854	210.774	181.825	519.627	378.767	119.976	162.665	85.6632	88.0836	142.854	110.39	9.33841	9.09249	8.05312	8.01452	6.96713	6.97561	7.71955	7.50641	9.02133	8.56517	6.9066	7.34576	6.4206	6.4608	7.1584	6.78647
NEMVEDRAFT_v1g4603	collagen alpha-1 chain	6.24997e-14	60.6698	107.227	17.312	17.434	43.5204	73.9764	13.2595	9.69819	59.1866	62.1531	85.8099	128.645	18.5917	16.0324	9.29886	25.5692	46.1287	40.9121	93.7311	54.2218	12.6632	13.8558	10.714	8.68237	5.8872	5.95775	6.42307	7.00725	4.21659	4.00292	3.21705	4.67634	5.52759	5.35446	6.55046	5.7608	3.66257	3.79242	3.42143	3.11809
NEMVEDRAFT_v1g242584	Protein Wnt(Nv-Wnt 2)	6.24997e-14	6.78247	3.99226	62.9368	71.6109	1.68666	1.24103	11.0379	7.81276	8.32312	5.24183	4.08618	3.89833	75.3716	50.5021	82.1399	61.0819	2.71345	0.659872	1.24975	1.23231	15.6428	6.43307	11.9045	3.72101	3.05712	2.39007	2.03075	1.96286	6.23595	5.65827	6.36001	5.93267	1.44013	-0.599742	0.32164	0.301365	3.96743	2.68551	3.57344	1.89569
NEMVEDRAFT_v1g196399	sodium glutamate symporter	7.4639e-14	985.716	434.099	140.974	335.969	896.532	299.644	217.187	361.81	1112.52	858.911	427.687	440.511	129.639	152.308	340.958	330.979	951.066	841.997	292.441	306.846	181.01	253.364	402.372	321.248	10.1196	9.74636	8.74041	8.78303	7.01836	7.25085	8.41345	8.3706	9.8934	9.71767	8.192	8.26137	7.49993	7.98507	8.65239	8.32754
NEMVEDRAFT_v1g164727	n-acetylated-alpha-linked acidic dipeptidase 2	1.10367e-13	1073.21	408.055	181.867	333.515	908.4	237.002	222.393	455.987	1209.63	936.789	453.566	362.544	171.345	192.389	350.257	316.774	1047.39	769.411	233.703	240.301	186.969	257.818	524.988	386.986	10.2404	9.87158	8.82517	8.50201	7.42076	7.58788	8.45227	8.30731	10.0326	9.58761	7.86853	7.9087	7.54666	8.01021	9.03614	8.59614
NEMVEDRAFT_v1g211891	protein pbmucl2- partial	1.10367e-13	184.101	152.872	32.2612	31.6409	160.977	72.6395	37.3096	48.7155	187.733	180.469	121.223	184.521	31.6561	32.8664	43.3947	19.8871	191.299	130.655	78.7341	66.5449	40.9693	33.6499	42.8561	54.5749	7.55254	7.49561	6.92152	7.52764	4.98441	5.03854	5.43945	4.31376	7.57969	7.02962	6.29892	6.05626	5.35647	5.07253	5.42143	5.77017
NEMVEDRAFT_v1g86012	lactase-phlorizin hydrolase-like	1.10367e-13	395.439	202.752	51.6194	184.029	292.136	94.2835	58.8383	203.584	421.705	369.174	256.068	149.436	44.7205	58.5183	154.981	213.076	276.772	307.5	89.9818	98.5851	42.4591	75.2174	258.327	148.841	8.72009	8.52816	8.00038	7.22338	5.48286	5.87082	7.27595	7.73522	8.11255	8.26444	6.49156	6.6233	5.408	6.23299	8.01305	7.21763
NEMVEDRAFT_v1g238374	proton-coupled folate transporter	1.19791e-13	174.587	32.5251	34.0562	80.5865	189.409	44.6073	45.8314	66.5971	182.184	166.99	29.9653	35.0849	25.6264	42.4859	92.9886	68.1844	219.79	159.029	34.9929	54.2218	32.7755	58.8873	77.3791	55.8152	7.50925	7.38362	4.90522	5.13278	4.67956	5.40891	6.53898	6.09137	7.77998	7.31315	5.12899	5.7608	5.03455	5.87988	6.27387	5.80259
NEMVEDRAFT_v1g246658	predicted protein	1.19791e-13	203.912	3238.57	3214.01	1775.64	180.514	2079.22	3496.1	1987.81	270.039	137.785	3944.53	2532.61	1932.53	4495.49	1277.04	2274.24	172.304	188.723	2693.21	1465.22	3363.95	3628.25	1590.44	2385.17	8.07702	7.10628	11.9456	11.3064	10.9163	12.1343	10.3186	11.1512	7.42881	7.56013	11.3951	10.5169	11.7159	11.8251	10.6352	11.2199
NEMVEDRAFT_v1g203054	protein	1.19791e-13	90.6621	242.815	713.772	556.285	77.2662	460.565	330.174	241.411	98.9526	82.3716	246.533	239.097	742.159	685.385	514.537	598.034	52.9124	101.62	572.384	348.745	342.653	317.695	288.089	194.733	6.62867	6.36408	7.94564	7.90145	9.53558	9.42077	9.00713	9.22408	5.72553	6.66704	9.16084	8.44603	8.4206	8.3115	8.17037	7.60535
NEMVEDRAFT_v1g207446	peptidylglycine alpha-amidating monooxygenase-like	1.19791e-13	1430.94	6665.87	4064.37	3582.72	551.349	4507.74	2830.26	3592.34	2029.92	831.953	6743.57	6588.17	3404.79	4723.95	2422.35	4743.08	679.72	422.978	4585.32	4430.17	3141.23	2519.29	4749.89	2434.78	10.9872	9.70036	12.7193	12.6857	11.7334	12.2058	11.2422	12.2116	9.4088	8.72444	12.1628	12.1131	11.6171	11.2988	12.2137	11.2496
NEMVEDRAFT_v1g197632	protein	1.19791e-13	110.33	14.0198	6.92715	11.171	137.45	55.1518	105.571	56.9988	97.1031	123.557	16.3447	11.695	9.04459	4.80972	12.3985	9.94357	111.252	163.648	44.9909	65.3126	95.3468	115.795	61.9033	52.0942	6.60145	6.94903	4.03075	3.54782	3.17706	2.26595	3.63209	3.31376	6.79769	7.35445	5.49156	6.02929	6.57511	6.85543	5.95194	5.70305
NEMVEDRAFT_v1g166263	spry domain-containing socs box protein 1-like	1.31163e-13	40.081	360.375	274.671	146.063	42.4012	198.556	139.695	121.665	27.7437	52.4183	329.619	391.132	320.078	229.263	164.28	127.846	36.6316	48.1707	198.71	198.402	154.194	125.197	113.093	130.236	4.79409	5.712	8.36466	8.61151	8.32228	7.84086	7.36001	6.99826	5.19502	5.59008	7.63452	7.63228	7.2686	6.96806	6.82137	7.02498
NEMVEDRAFT_v1g179157	neuronal pentraxin 1-like	1.4243e-13	1184.49	4227.32	1176.4	1173.26	823.795	4206.27	1443.49	1698.43	1474.12	894.855	4023.53	4431.1	873.808	1478.99	917.487	1429.03	770.621	876.97	4737.79	3674.76	1272.28	1614.7	1874.96	1521.9	10.5256	9.80551	11.9742	12.1134	9.77117	10.5304	9.84154	10.4808	9.58988	9.77638	12.21	11.8434	10.3132	10.6571	10.8726	10.5717
NEMVEDRAFT_v1g245152	gametocyte-specific factor 1	1.52897e-13	292.933	1287.22	1433.34	1991.84	354.565	1825.49	932.856	1456.11	284.836	301.031	1333.46	1240.97	1268.25	1598.43	1794.68	2189	257.778	451.352	2182.06	1468.92	808.213	1057.5	1719.01	1193.21	8.15399	8.23377	10.381	10.2773	10.3086	10.6424	10.8095	11.0961	8.00999	8.81811	11.0915	10.5205	9.65859	10.0464	10.7474	10.2206
NEMVEDRAFT_v1g9249	serine protease inhibitor	1.52897e-13	1246.49	957.789	276.407	241.627	797.64	571.318	177.276	141.182	1574.92	918.069	937.098	978.48	273.85	278.964	207.674	275.579	933.429	661.852	638.621	504.016	137.806	216.745	158.33	124.034	10.6211	9.84246	9.87206	9.9344	8.09724	8.12394	7.69818	8.10632	9.8664	9.37036	9.31882	8.97733	7.10649	7.75985	7.30679	6.95459
NEMVEDRAFT_v1g206913	aquaporin-5-like	1.62443e-13	79.2145	7.24084	7.72877	24.99	81.2469	5.58028	11.0353	40.9776	57.337	101.092	4.08618	10.3955	9.04459	6.41296	37.1954	12.7846	78.6902	83.8037	4.99899	6.16157	14.153	7.91763	27.3803	54.5749	5.84139	6.65953	2.03075	3.37789	3.17706	2.68099	5.21705	3.67634	6.29811	6.38894	2.32164	2.6233	3.82304	2.98507	4.77507	5.77017
NEMVEDRAFT_v1g198679	predicted protein	1.62443e-13	1888.39	758.059	289.61	673.038	1494.81	553.811	367.067	666.249	2166.79	1609.99	755.944	760.174	291.437	287.782	742.359	603.716	1636.21	1353.4	513.646	593.975	357.551	376.582	730.935	601.564	11.0813	10.6528	9.56214	9.57019	8.18704	8.16883	9.53597	9.23773	10.6761	10.4024	9.00463	9.21426	8.48201	8.55682	9.5136	9.23257
NEMVEDRAFT_v1g239752	ctp synthase 1-like	1.62443e-13	317.133	1845.06	2233.18	1229.76	378.937	1887.16	1036.45	835.874	322.752	311.514	1943.66	1746.45	2001.37	2464.98	1029.07	1430.45	351.392	406.481	2190.81	1583.52	1049.56	1023.35	982.12	689.628	8.33428	8.28315	10.9246	10.7702	10.9668	11.2674	10.0071	10.4823	8.45694	8.66704	11.0972	10.6289	10.0356	9.99908	9.93976	9.42967
NEMVEDRAFT_v1g158342	Protein Wnt(Nv-Wnt 1)	1.73269e-13	1.24883	1	24.0838	74.1933	1.81974	4.98156	7.81616	4.2414	1	1.49766	1	1	24.1189	24.0486	75.9406	72.446	1	2.63949	7.49849	2.46463	12.6632	2.96911	4.76179	3.72101	0	0.58271	0	0	4.59209	4.58788	6.2468	6.17883	0	1.40026	2.9066	1.30137	3.66257	1.57003	2.2515	1.89569
NEMVEDRAFT_v1g244805	stress protein	1.83185e-13	364.077	109.544	47.145	125.849	287.23	88.6423	67.5375	109.065	422.63	305.524	73.5513	145.537	34.1685	60.1215	88.3391	163.359	328.328	246.132	76.2346	101.05	64.806	70.2689	92.855	125.274	8.72325	8.25514	6.20068	7.18524	5.0946	5.90981	6.46498	7.3519	8.35899	7.94329	6.25237	6.65893	6.01806	6.13481	6.53691	6.96894
NEMVEDRAFT_v1g86027	calumenin isoform 1	1.83185e-13	65.3143	523.205	378.472	634.156	46.7118	722.651	281.738	809.096	80.4568	50.1718	657.876	388.533	211.041	545.903	525.385	742.926	62.4095	31.014	957.307	487.996	306.153	257.323	869.027	749.164	6.33014	5.6488	9.36167	8.60189	7.72138	9.0925	9.03723	9.53707	5.96369	4.95485	9.90284	8.93073	8.25811	8.00744	9.76326	9.54914
NEMVEDRAFT_v1g64983	protein white-like	2.04275e-13	167.959	68.5806	19.3816	34.6112	139.417	37.196	32.835	59.0089	163.688	172.231	72.1892	64.9721	29.1437	9.61944	46.4943	22.7281	158.737	120.097	32.4934	41.8987	29.051	36.619	54.7606	63.2573	7.3548	7.4282	6.17371	6.02175	4.86511	3.26595	5.53898	4.50641	7.31049	6.90806	5.02207	5.38883	4.86052	5.19452	5.77507	5.98316
NEMVEDRAFT_v1g234527	spermine synthase	2.04275e-13	221.599	994.776	1301.9	609.362	205.114	1102.7	595.456	360.395	255.242	187.957	991.581	997.971	1217	1386.8	543.983	674.742	185.872	224.356	1117.27	1088.13	577.295	613.616	410.705	310.085	7.99572	7.55426	9.95359	9.96285	10.2491	10.4375	9.08742	9.39819	7.53817	7.80965	10.1258	10.0876	9.17316	9.26119	8.68196	8.27652
NEMVEDRAFT_v1g225046	protein	2.14682e-13	20.1715	167.98	96.9022	11.171	25.408	211.885	25.6675	18.7264	23.1198	17.2231	156.637	179.323	141.699	52.1053	12.3985	9.94357	24.4211	26.3949	166.216	257.553	33.5204	17.8147	23.809	13.6437	4.53106	4.10627	7.29128	7.48642	7.14669	5.70336	3.63209	3.31376	4.61006	4.72219	7.37692	8.00873	5.06697	4.155	4.57344	3.77016
NEMVEDRAFT_v1g117667	cathepsin z-like	2.47499e-13	3887.69	1439.03	501.246	106.026	877.387	730.648	247.608	107.992	4503.73	3271.65	1804.73	1073.34	400.475	602.017	89.8889	122.164	1362.15	392.624	513.646	947.649	173.561	321.654	144.044	71.9396	12.1369	11.6758	10.8176	10.0679	8.64557	9.23366	6.49007	6.93268	10.4117	8.617	9.00463	9.88821	7.4393	8.32937	7.17037	6.16871
NEMVEDRAFT_v1g64004	protein	2.57628e-13	4.82241	38.5918	14.1896	4.52013	13.6568	74.4967	17.9554	7.76287	7.39833	2.2465	39.4998	37.6838	7.53716	20.8421	6.19924	2.84102	9.49709	17.8165	79.9839	69.0095	9.68366	26.2271	14.2854	1.24034	2.8872	1.16768	5.30377	5.23587	2.91402	4.38143	2.63209	1.50641	3.24749	4.15514	6.32164	6.10872	3.27555	4.71299	3.83647	0.310736
NEMVEDRAFT_v1g204932	tryptophanase	2.67671e-13	7.90572	7.33479	56.9374	133.923	6.69118	4.34797	12.5146	10.7889	8.32312	7.48832	8.17237	6.49721	49.7453	64.1296	145.682	122.164	6.78364	6.59872	4.99899	3.69694	11.1735	13.8558	17.8567	3.72101	3.05712	2.90464	3.03075	2.69982	5.63649	6.00292	7.18668	6.93268	2.76206	2.72219	2.32164	1.88633	3.48201	3.79242	4.15839	1.89569
NEMVEDRAFT_v1g219178	predicted protein	2.88732e-13	2039.61	844.433	263.604	285.664	998.019	1167.2	332.623	173.972	1697.92	2381.29	839.03	849.835	323.596	203.612	241.77	329.558	1207.49	788.547	1529.69	804.701	258.479	406.768	191.662	156.283	10.7296	11.2175	9.71258	9.73104	8.33805	7.66968	7.91749	8.36439	10.2378	9.62305	10.579	9.65231	8.0139	8.66806	7.58242	7.28802
NEMVEDRAFT_v1g239063	predicted protein	3.09614e-13	408.017	2195.34	1017.34	387.045	348.727	1029.08	501.18	368.232	416.156	399.877	1890.54	2500.13	1052.69	981.985	390.552	383.538	337.825	359.63	986.051	1072.11	503.55	498.81	421.419	315.046	8.70098	8.64341	10.8846	11.2878	10.0399	9.93956	8.60937	8.58323	8.40013	8.49037	9.94552	10.0662	8.97599	8.96235	8.71911	8.29942
NEMVEDRAFT_v1g207110	protein	3.19307e-13	307.732	103.392	67.7221	79.6176	274.104	67.6056	65.4331	91.5538	298.708	316.756	88.534	118.249	92.9583	42.4859	86.7893	72.446	309.334	238.874	63.7371	71.4742	64.0611	66.805	70.2365	112.871	8.22259	8.30723	6.46816	6.88568	6.53851	5.40891	6.43945	6.17883	8.27302	7.90011	5.99406	6.15935	6.00138	6.06188	6.13415	6.81853
NEMVEDRAFT_v1g39805	early growth response protein 1	3.38448e-13	321.899	157.553	60.4186	69.4164	292.49	56.4625	75.0022	100.158	262.641	381.156	155.275	159.831	66.327	54.5102	97.638	41.1948	326.971	258.01	56.2386	56.6864	88.6427	61.3616	103.569	96.7464	8.03695	8.57424	7.27868	7.3204	6.05152	5.76845	6.60937	5.36439	8.35302	8.01128	5.81349	5.82493	6.46993	5.93926	6.69445	6.59614
NEMVEDRAFT_v1g95687	protein	3.38448e-13	35.9624	28.5015	3.70896	5.35968	22.3646	6.80388	1.98203	1.12017	27.7437	44.1811	24.5171	32.486	1.00495	6.41296	9.29886	1.42051	18.9942	25.735	3.74924	9.85851	1.48979	2.47426	1	1.24034	4.79409	5.46536	4.61572	5.02175	0.00712372	2.68099	3.21705	0.506409	4.24749	4.68566	1.9066	3.30137	0.575109	1.307	0	0.310736
NEMVEDRAFT_v1g18446	diencephalon mesencephalon homeobox protein 1-b-like isoform 1	4.02256e-13	115.699	999.418	3919.62	1582.32	90.5961	1093.33	1792.18	820.389	137.794	93.6041	882.616	1116.22	2922.91	4916.34	1086.42	2078.21	86.8306	94.3617	1009.8	1176.86	1518.84	2065.51	1247.59	393.187	7.10637	6.5485	9.78564	10.1244	11.5132	12.2634	10.0854	11.0211	6.44013	6.56013	9.97985	10.2007	10.5688	11.0123	10.2849	8.61907
NEMVEDRAFT_v1g190366	protein	4.33052e-13	2906.64	1520.8	635.073	554.284	2020.03	1135.69	653.647	653.219	3208.1	2605.19	1517.34	1524.25	645.684	624.462	517.636	590.932	2311.86	1728.2	988.55	1282.84	533.346	773.948	790.458	515.981	11.6475	11.3472	10.5673	10.5739	9.33468	9.28647	9.01579	9.20685	11.1748	10.7551	9.94917	10.3251	9.05893	9.59609	9.62654	9.01117
NEMVEDRAFT_v1g219291	protein	4.5281e-13	1015.39	439.047	225.225	232.589	912.242	465.619	251.28	271.001	1050.56	980.222	416.791	461.302	219.583	230.867	246.42	218.758	965.99	858.493	413.666	517.572	221.979	280.581	326.183	215.819	10.0369	9.93696	8.70318	8.84957	7.77862	7.85092	7.94498	7.77319	9.91586	9.74566	8.69232	9.01562	7.79428	8.13227	8.34954	7.75368
NEMVEDRAFT_v1g86996	synaptic vesicle membrane protein vat-1 homolog	4.72404e-13	2496.07	1149.89	443.115	553.059	2451.69	940.163	735.014	949.593	2320.3	2671.83	1153.67	1146.11	426.101	460.13	556.381	549.737	2440.75	2462.64	958.556	921.77	583.254	886.774	941.645	957.541	11.1801	11.3836	10.172	10.1625	8.73505	8.8459	9.11993	9.1026	11.2531	11.266	9.90472	9.84826	9.18798	9.79242	9.87904	9.90319
NEMVEDRAFT_v1g245073	f-box lrr-repeat protein 20-like isoform 2	4.81144e-13	148.298	1167.49	648.583	385.177	162.691	662.414	385.652	429.729	118.373	178.222	1156.39	1178.59	771.303	525.863	481.991	288.363	123.462	201.921	624.874	699.954	444.703	326.602	416.657	442.801	6.8872	7.47753	10.1754	10.2028	9.59115	9.03854	8.91286	8.17174	6.94792	7.65765	9.28742	9.45112	8.7967	8.35139	8.70272	8.79051
NEMVEDRAFT_v1g171979	morn repeat-containing protein	4.98409e-13	983.931	414.435	176.704	166.27	591.37	308.226	154.851	161.59	1129.17	838.692	476.721	352.149	169.837	183.571	120.885	211.656	735.346	447.393	286.192	330.26	119.184	190.518	220.233	102.948	10.141	9.712	8.897	8.46004	7.40801	7.52019	6.91749	7.72558	9.52228	8.8054	8.16084	8.36746	6.89705	7.57378	7.78289	6.68577
NEMVEDRAFT_v1g114513	--	4.98409e-13	1.62325	9.22132	18.9631	51.0117	3.0064	8.10591	9.05591	29.2194	1	2.2465	5.44824	12.9944	17.0842	20.8421	48.0441	53.9794	2.71345	3.29936	13.7472	2.46463	14.153	3.95881	26.1899	32.2488	0	1.16768	2.44579	3.69982	4.09459	4.38143	5.58629	5.75434	1.44013	1.72219	3.78107	1.30137	3.82304	1.98507	4.71094	5.01117
NEMVEDRAFT_v1g142804	multifunctional protein ade2-like	5.06936e-13	658.661	6130.97	9141.57	6627.67	954.15	6996.12	5480.81	4054.87	713.014	604.308	7668.4	4593.53	6700.54	11582.6	6630.08	6625.26	700.071	1208.23	8609.51	5382.74	4759.15	6202.47	5051.07	3058.67	9.47779	9.23914	12.9047	12.1654	12.7101	13.4997	12.6948	12.6938	9.45136	10.2387	13.0717	12.3941	12.2165	12.5986	12.3024	11.5787
NEMVEDRAFT_v1g199286	prostate and placenta expressed	5.78503e-13	485.433	91.3837	46.1634	46.7493	347.272	126.934	50.9102	43.0092	584.468	386.398	74.9134	107.854	48.2378	44.0891	30.9962	62.5024	424.656	269.888	177.464	76.4034	36.5	65.3204	48.8084	37.2101	9.19098	8.59394	6.22715	6.75294	5.59209	5.46235	4.95402	5.96584	8.73015	8.07622	7.47138	6.25556	5.18982	6.02946	5.60906	5.21762
NEMVEDRAFT_v1g215228	amp-binding enzyme	6.07588e-13	10.2177	82.0683	69.5834	71.5453	8.04791	58.9882	53.4001	66.3477	12.9471	7.48832	65.3789	98.7576	63.8146	75.3523	63.5422	79.5485	9.49709	6.59872	64.9869	52.9895	45.4387	61.3616	89.2836	43.4118	3.69456	2.90464	6.03075	6.62582	5.99581	6.23558	5.98964	6.31376	3.24749	2.72219	6.02208	5.72763	5.50585	5.93926	6.48032	5.44002
NEMVEDRAFT_v1g240374	protein	6.8584e-13	23.7396	214.65	101.857	60.246	33.3819	140.481	126.335	71.2378	21.2702	26.2091	208.395	220.905	103.51	100.203	65.092	55.3999	28.4913	38.2726	176.214	104.747	154.194	98.4755	63.0938	79.3817	4.41076	4.712	7.70318	7.78728	6.69363	6.64678	6.02441	5.79181	4.83245	5.25824	7.46118	6.71077	7.2686	6.62169	5.97943	6.31073
NEMVEDRAFT_v1g88939	egl nine homolog 3	6.8584e-13	40.5209	275.928	312.615	180.481	32.7405	190.214	78.12	73.2978	32.3677	48.6741	273.774	278.081	366.306	258.923	206.125	154.836	29.848	35.6331	151.219	229.21	102.796	53.444	53.5702	93.0254	5.01648	5.60508	8.09684	8.11936	8.51691	8.01638	7.68738	7.2746	4.89956	5.15515	7.2405	7.84053	6.68364	5.73996	5.74336	6.53955
NEMVEDRAFT_v1g142551	xaa-pro dipeptidase	8.35005e-13	144.881	56.2908	25.1483	34.481	116.3	53.251	18.7187	40.9526	141.493	148.269	46.3101	66.2715	32.661	17.6356	26.3468	42.6153	132.959	99.6407	37.4924	69.0095	21.602	15.8353	28.5708	53.3345	7.14459	7.21207	5.53325	6.05032	5.0295	4.14042	4.71956	5.4133	7.05484	6.63866	5.22853	6.10872	4.43309	3.98507	4.83647	5.737
NEMVEDRAFT_v1g121533	probable chitinase 3-like	8.35005e-13	314.971	105.247	15.2542	20.4044	128.825	29.1075	16.4944	82.6933	355.12	274.822	84.4478	126.046	16.0793	14.4292	12.3985	28.4102	180.445	77.205	21.2457	36.9694	23.0918	9.89703	108.331	57.0556	8.47216	8.10235	6.39999	6.97781	4.00713	3.85092	3.63209	4.82834	7.49542	6.27062	4.4091	5.20826	4.52931	3.307	6.7593	5.8343
NEMVEDRAFT_v1g122119	protein	8.62495e-13	33.0776	2.6302	4.01396	4.39083	22.0716	2.49078	0.992321	4.83662	24.9694	41.1858	1.36206	3.89833	4.01982	4.0081	3.09962	5.68204	21.7076	22.4356	3.74924	1.23231	1.48979	0.494852	5.95224	3.72101	4.64209	5.36408	0.44579	1.96286	2.00713	2.00292	1.63209	2.50641	4.44013	4.48772	1.9066	0.301365	0.575109	-1.01493	2.57343	1.89569
NEMVEDRAFT_v1g242908	predicted protein	8.99995e-13	16.8467	150.814	237.44	108.675	30.0641	95.0564	104.733	104.92	15.7214	17.972	172.982	128.645	247.219	227.66	119.335	98.0151	27.1345	32.9936	112.477	77.6357	110.99	98.4755	113.093	96.7464	3.97466	4.16768	7.43448	7.00725	7.94965	7.83074	6.89887	6.61493	4.76206	5.04411	6.81349	6.27865	6.79429	6.62169	6.82137	6.59614
NEMVEDRAFT_v1g80480	fibrinogen c domain-containing protein 1-a-like	9.06639e-13	123.142	29.527	13.5015	33.2545	51.8798	6.82131	15.2416	52.3866	145.192	101.092	40.8618	18.1922	16.5818	10.4211	30.9962	35.5127	54.2691	49.4904	6.24874	7.39388	14.153	16.3301	45.237	59.5362	7.18182	6.65953	5.35268	4.18525	4.05153	3.38144	4.95402	5.15026	5.76206	5.62908	2.64357	2.88633	3.82304	4.02946	5.49943	5.8957
NEMVEDRAFT_v1g158493	fibroblast growth factor receptor homolog 1-like	9.33524e-13	317.772	1201.27	1663.05	822.707	367.399	2002.69	1226.65	698.531	325.526	310.017	1240.84	1161.7	1435.08	1891.02	720.661	924.752	279.486	455.312	2145.82	1859.56	1007.85	1445.46	877.36	519.702	8.34663	8.2762	10.2771	10.182	10.4869	10.8849	9.49318	9.85292	8.12663	8.83071	11.0673	10.8607	9.97707	10.4973	9.77703	9.02154
NEMVEDRAFT_v1g225075	collagen triple helix repeat-containing protein 1	9.39985e-13	40.9833	20.0866	8.43461	1.48516	9.38613	32.2407	2.72954	1.69045	33.2925	48.6741	25.8792	14.2939	12.0595	4.80972	1.54981	1.42051	10.8538	7.91846	28.7442	35.7371	4.46938	0.989703	2.3809	1	5.05713	5.60508	4.69372	3.83733	3.5921	2.26595	0.632091	0.506409	3.44013	2.98522	4.8452	5.15935	2.16007	-0.0149324	1.25151	0
NEMVEDRAFT_v1g242962	protein ripply1	1.08735e-12	116.714	587.229	638.106	373.158	110.525	612.749	326.721	246.875	124.847	108.581	588.41	586.048	630.107	646.106	313.061	433.255	120.749	100.301	659.867	565.632	348.612	304.829	234.518	259.231	6.96402	6.76263	9.20068	9.19488	9.29945	9.33563	8.2903	8.75907	6.91587	6.64819	9.36603	9.14372	8.44548	8.25186	7.87355	8.01809
NEMVEDRAFT_v1g238911	protein	1.11322e-12	55.3401	415.163	250.74	182.48	49.4778	196.327	244.361	249.53	58.2618	52.4183	423.601	406.725	194.459	307.021	168.929	196.03	47.4855	51.47	232.453	160.201	297.214	191.508	226.185	272.874	5.86448	5.712	8.72656	8.66791	7.60332	8.26219	7.40027	7.61493	5.56942	5.68566	7.8608	7.32374	8.21536	7.58126	7.82136	8.09209
NEMVEDRAFT_v1g246689	predicted protein	1.35868e-12	625.264	9386.72	7252.35	5846.97	710.018	8715.33	7812.61	5992.01	602.039	648.489	12558.2	6215.23	4462	10042.7	6558.79	5135.14	580.679	839.357	7744.69	9685.98	7818.44	7806.78	7846.25	4137.77	9.23371	9.34094	13.6163	12.6016	12.1235	13.2939	12.6792	12.3262	9.1816	9.71314	12.919	13.2417	12.9327	12.9305	12.9378	12.0146
NEMVEDRAFT_v1g200527	predicted protein	1.46292e-12	96.2763	15.288	7.83042	16.9177	35.198	9.9108	5.70651	7.19259	114.674	77.8786	14.9827	15.5933	10.0495	5.61134	13.9483	19.8871	40.7018	29.6942	7.49849	12.3231	8.93876	2.47426	11.9045	2.48068	6.84139	6.28316	3.90523	3.96285	3.32905	2.48835	3.80202	4.31376	5.34702	4.89211	2.9066	3.62329	3.16007	1.307	3.57344	1.31074
NEMVEDRAFT_v1g184899	5 ecto-like	1.49697e-12	339.545	148.089	41.8807	117.715	268.365	102.302	67.7719	140.091	393.036	286.054	167.534	128.645	31.6561	52.1053	114.686	120.743	299.837	236.894	91.2316	113.373	57.3571	78.1866	151.187	128.995	8.61852	8.16014	7.38831	7.00725	4.98441	5.70336	6.84155	6.9158	8.22803	7.8881	6.51146	6.82493	5.8419	6.28885	7.24019	7.01117
NEMVEDRAFT_v1g128258	protein	1.59002e-12	2.04804	32.6817	27.2903	8.13605	1.15987	48.5135	14.007	2.43079	1.84958	2.2465	36.7757	28.5877	24.1189	30.4616	7.74905	8.52306	1	1.31974	64.9869	32.0401	15.6428	12.3713	2.3809	2.48068	0.887198	1.16768	5.20068	4.83732	4.59209	4.92892	2.95402	3.09137	0	0.400254	6.02208	5.00181	3.96743	3.62893	1.25151	1.31074
NEMVEDRAFT_v1g246015	glutamyl aminopeptidase-like	1.67252e-12	444.236	206.086	80.16	121.331	383.493	140.661	85.1414	173.053	493.838	394.635	231.55	180.622	67.332	92.988	116.236	126.425	443.65	323.337	113.727	167.595	85.6632	84.6196	205.948	140.158	8.94789	8.62438	7.85518	7.49683	6.07322	6.53897	6.86091	6.98214	8.79328	8.33689	6.82943	7.38884	6.4206	6.40292	7.68614	7.13091
NEMVEDRAFT_v1g239043	--	1.72499e-12	4724	7176.15	2796.07	1135.97	4374.52	5386.31	1790.65	1129.08	3664.02	5783.98	5623.95	8728.35	3585.68	2006.46	1487.82	784.121	4253.34	4495.71	4839.02	5933.59	1493.52	2087.78	1077.36	1180.8	11.8392	12.4978	12.4574	13.0915	11.808	10.9704	10.539	9.61493	12.0544	12.1343	12.2405	12.5347	10.5445	11.0278	10.0733	10.2055
NEMVEDRAFT_v1g241594	protein	1.72825e-12	447.805	2027.4	2830.32	1476.88	484.174	2324.97	1168.39	715.707	491.989	403.621	1905.52	2149.28	3062.6	2598.05	1385.53	1568.24	398.878	569.47	2503.24	2146.69	1079.36	1257.42	797.6	633.813	8.94248	8.65686	10.896	11.0696	11.5805	11.3432	10.4362	10.6149	8.6398	9.15348	11.2896	11.0679	10.076	10.2963	9.63952	9.30791
NEMVEDRAFT_v1g214844	von willebrand factor d and egf domain-containing	1.97466e-12	233.712	21.8478	22.941	30.6074	54.3586	2.96462	3.96667	23.0924	264.49	202.934	17.7068	25.9888	30.6511	15.2308	35.6456	25.5692	90.9007	17.8165	1	4.92925	4.46938	3.46396	22.6185	23.5664	8.04707	7.66487	4.14623	4.69982	4.93787	3.92892	5.15565	4.67634	6.50622	4.15514	0	2.30137	2.16007	1.79242	4.49943	4.55866
NEMVEDRAFT_v1g244361	carnitine o-palmitoyltransferase liver isoform-like isoform 2	2.01572e-12	267.731	1724.86	2192.62	696.671	782.225	2041.62	1799.62	928.992	165.538	369.923	1633.11	1816.62	2192.81	2192.43	764.056	629.286	625.451	938.998	2515.74	1567.5	1741.57	1857.67	1036.88	821.104	7.37102	8.53108	10.6734	10.827	11.0986	11.0983	9.57753	9.29757	9.28875	9.87498	11.2968	10.6142	10.7662	10.8593	10.018	9.68142
NEMVEDRAFT_v1g244860	lysosomal alpha-mannosidase-like	2.23991e-12	3031.48	780.689	345.573	567.974	2276.55	564.059	638.074	923.869	3536.4	2526.56	920.753	640.625	291.939	399.207	539.334	596.614	2782.65	1770.44	481.153	646.964	682.326	593.822	1163.07	684.667	11.7881	11.303	9.84667	9.32334	8.18952	8.64099	9.07504	9.22065	11.4422	10.7899	8.91035	9.33754	9.41432	9.21389	10.1837	9.41926
NEMVEDRAFT_v1g247951	chitin deacetylase 9 precursor	2.24121e-12	493.451	157.843	37.1364	15.1748	73.4454	27.8578	7.93073	4.86157	574.295	412.607	196.137	119.549	42.2081	32.0648	23.2471	7.10255	135.673	11.2178	18.7462	36.9694	7.44897	8.41248	4.76179	4.96135	9.16565	8.68862	7.61572	6.90146	5.39945	5.00292	4.53898	2.82834	7.08399	3.48772	4.22853	5.20826	2.89704	3.07253	2.2515	2.31073
NEMVEDRAFT_v1g167395	sodium-coupled monocarboxylate transporter 1	2.32874e-12	447.342	157.584	65.6526	190.231	335.126	131.982	84.386	161.155	491.064	403.621	156.637	158.532	82.4063	48.8988	218.523	161.938	332.398	337.854	106.229	157.736	78.2142	90.5578	122.616	199.694	8.93977	8.65686	7.29128	7.30863	6.36468	5.61173	7.77164	7.3393	8.37677	8.40026	6.73103	7.30137	6.28936	6.50077	6.938	7.64165
NEMVEDRAFT_v1g24147	--	2.32969e-12	48.5126	99.6812	208.875	200.043	55.7465	137.955	282.555	321.284	57.337	39.6881	96.7063	102.656	242.194	175.555	164.28	235.805	47.4855	64.0076	167.466	108.444	278.591	286.519	323.802	318.767	5.84139	5.31063	6.59554	6.68167	7.92002	7.45578	7.36001	7.88145	5.56942	6.00017	7.38772	6.76081	8.122	8.16249	8.33897	8.31636
NEMVEDRAFT_v1g208975	protein	2.47333e-12	375.413	74.5925	64.2233	129.791	346.976	70.5469	90.8531	124.566	297.783	453.044	107.603	41.5821	64.3171	64.1296	148.782	110.8	402.948	291.004	43.7412	97.3527	97.5815	84.1248	122.616	126.515	8.21812	8.82351	6.74957	5.37789	6.00713	6.00292	7.21706	6.79181	8.65445	8.1849	5.45092	6.60515	6.60854	6.39446	6.938	6.98316
NEMVEDRAFT_v1g99603	zinc finger protein 106 homolog	2.48323e-12	115.24	645.423	538.106	209.279	133.312	496.342	297.245	176.007	105.426	125.055	576.152	714.693	665.783	410.43	232.471	186.087	146.527	120.097	489.901	502.784	330.734	263.756	183.329	168.686	6.72009	6.96642	9.17031	9.48118	9.37891	8.68099	7.86091	7.53983	7.19502	6.90806	8.93635	8.97379	8.36953	8.04306	7.51829	7.3982
NEMVEDRAFT_v1g118484	protein	3.07854e-12	26.4486	8.6029	2.00743	1.48516	35.454	7.4549	4.33388	5.48174	22.195	30.7021	6.81031	10.3955	3.01486	1	1.54981	1.42051	35.2749	35.6331	8.74823	6.16157	2.23469	6.43307	4.76179	6.20169	4.47216	4.94027	2.76772	3.37789	1.59209	0	0.632091	0.506409	5.14057	5.15515	3.12899	2.6233	1.16007	2.68551	2.2515	2.63266
NEMVEDRAFT_v1g246647	predicted protein	3.28375e-12	369.862	1526.78	1109.83	749.48	252.671	1713.87	951.804	929.139	471.643	268.082	1438.34	1615.21	1055.71	1163.95	616.824	882.136	261.848	243.493	1903.37	1524.37	960.917	942.692	1059.5	798.778	8.88155	8.06653	10.4902	10.6575	10.044	10.1848	9.26872	9.78486	8.03259	7.92774	10.8943	10.574	9.90827	9.88064	10.0492	9.64165
NEMVEDRAFT_v1g164392	dienelactone hydrolase family protein	3.29741e-12	74.1059	25.9653	9.12869	26.7329	75.968	16.1073	12.6397	34.6013	50.8635	97.3482	27.2412	24.6894	7.03468	11.2227	27.8966	25.5692	78.6902	73.2458	12.4975	19.717	11.9184	13.361	35.7135	33.4891	5.66856	6.60508	4.76772	4.62582	2.81448	3.48835	4.80202	4.67634	6.29811	6.19467	3.64357	4.30137	3.57512	3.73996	5.1584	5.06562
NEMVEDRAFT_v1g244806	e3 ubiquitin-protein ligase rnf213	3.29741e-12	4961.61	2026.63	867.735	2820.94	4255.03	1776.66	1012.88	1761.32	5642.15	4281.08	1476.47	2576.79	1018.02	717.45	2532.39	3109.49	4612.87	3897.2	1277.24	2276.08	801.509	1224.26	1389.25	2133.38	12.462	12.0638	10.5279	11.3314	9.99155	9.48673	11.3063	11.6025	12.1714	11.9282	10.3188	11.1523	9.64657	10.2577	10.4401	11.0589
NEMVEDRAFT_v1g29671	protein sprouty homolog 2 isoform 1	3.56127e-12	17.882	114.014	130.14	76.5181	27.4061	82.6723	168.197	103.134	14.7967	20.9673	126.672	101.356	121.6	138.68	80.5901	72.446	25.7778	29.0344	103.729	61.6157	181.01	155.383	109.521	96.7464	3.8872	4.39007	6.98495	6.66329	6.926	7.11562	6.33253	6.17883	4.68806	4.85969	6.69668	5.94523	7.49993	7.27968	6.77506	6.59614
NEMVEDRAFT_v1g242624	tripeptidyl-peptidase 1-like	3.56127e-12	3359.73	1736.32	372.755	472.668	2380.13	1578.63	664.656	536.716	3956.26	2763.19	1989.97	1482.66	344.7	400.81	485.09	460.245	2999.72	1760.54	1153.52	2003.74	532.601	796.711	667.842	405.591	11.9499	11.4321	10.9585	10.534	8.4292	8.64677	8.92211	8.84626	11.5506	10.7818	10.1718	10.9685	9.05691	9.63791	9.38336	8.66388
NEMVEDRAFT_v1g97576	regucalcin-like	3.69641e-12	419.015	208.427	61.3815	103.185	347.21	230.149	59.5832	72.6243	516.033	321.998	192.051	224.803	73.8642	48.8988	89.8889	116.482	371.743	322.677	311.187	149.11	43.9489	75.2174	85.7123	59.5362	9.01132	8.33091	7.58535	7.81252	6.2068	5.61173	6.49007	6.86396	8.53816	8.33395	8.28164	7.22023	5.45776	6.23299	6.42143	5.8957
NEMVEDRAFT_v1g207968	protein	3.89504e-12	48.1626	15.969	2.70986	5.29504	42.2561	8.63492	5.57101	4.07134	37.9164	58.4089	16.3447	15.5933	3.01486	2.40486	7.74905	2.84102	50.1989	34.3133	1.24975	16.0201	2.23469	8.90733	7.14269	1	5.24475	5.86812	4.03075	3.96285	1.59209	1.26595	2.95402	1.50641	5.64958	5.1007	0.32164	4.00181	1.16007	3.15499	2.83647	0
NEMVEDRAFT_v1g221372	n-acetylmuramoyl-l-alanine amidase-like	3.91793e-12	66.7035	15.9064	9.68491	16.66	49.0028	11.1344	5.32359	24.2829	67.5097	65.8973	13.6206	18.1922	10.552	8.81782	24.7969	8.52306	61.0527	36.9528	6.24874	16.0201	2.23469	8.41248	24.9994	23.5664	6.07702	6.04215	3.76772	4.18525	3.39944	3.14042	4.63209	3.09137	5.93198	5.20761	2.64357	4.00181	1.16007	3.07253	4.64382	4.55866
NEMVEDRAFT_v1g124706	deleted in malignant brain tumors 1	3.99552e-12	152.829	65.8879	27.7869	60.1804	155.969	30.4096	30.9885	61.5645	158.139	147.52	68.1031	63.6727	21.1041	34.4697	46.4943	73.8665	162.807	149.131	31.2437	29.5755	34.2653	27.7117	51.1893	71.9396	7.30505	7.20477	6.08965	5.9926	4.39945	5.10726	5.53898	6.20685	7.34702	7.22044	4.96549	4.88633	5.09868	4.79242	5.67777	6.16871
NEMVEDRAFT_v1g226328	rpe-spondin-like	4.21833e-12	54.6157	316.758	549.514	380.653	66.2149	148.959	412.061	305.27	38.8412	70.3903	354.136	279.38	449.717	649.312	390.552	370.753	65.1229	67.3069	154.969	142.948	547.499	276.622	229.757	380.784	5.27952	6.1373	8.46816	8.12608	8.81287	9.34277	8.60937	8.53431	6.02509	6.07268	7.27584	7.15935	9.09671	8.11177	7.84397	8.57283
NEMVEDRAFT_v1g100129	apoptosis regulator bax	4.41234e-12	23.5862	146.57	159.632	61.9241	19.4506	113.09	61.7452	49.0114	15.7214	31.451	157.999	135.142	143.709	175.555	54.2433	69.605	23.0644	15.8369	136.222	89.9589	77.4693	46.0212	58.332	39.6908	3.97466	4.97503	7.30377	7.07833	7.16701	7.45578	5.76137	6.12112	4.5276	3.98522	7.08982	6.49119	6.27555	5.52423	5.86622	5.31073
NEMVEDRAFT_v1g237908	predicted protein	4.51453e-12	35.9175	233.562	84.2699	122.493	26.5087	148.915	190.187	123.325	35.1421	36.6928	239.723	227.402	68.3369	100.203	127.084	117.902	32.5615	20.456	148.72	149.11	233.898	146.476	122.616	124.034	5.13513	5.19743	7.90522	7.8291	6.09459	6.64678	6.98964	6.88144	5.0251	4.35445	7.21645	7.22023	7.86974	7.19452	6.938	6.95459
NEMVEDRAFT_v1g244653	predicted protein	4.97663e-12	1309.39	7481.15	3247.22	2223.77	830.458	2835.3	991.448	1324.11	1637.8	980.971	6738.12	8224.17	2304.36	4190.07	1855.12	2592.43	847.955	812.962	3143.12	2527.47	992.203	990.693	1566.63	1081.58	10.6775	9.93807	12.7181	13.0057	11.1702	12.0328	10.8573	11.3401	9.72784	9.66704	11.618	11.3035	9.95449	9.95229	10.6134	10.0789
NEMVEDRAFT_v1g247841	mosaic eyes	5.03122e-12	9535.26	5459.55	3035.22	2136.36	7852.98	5238.11	2693.4	2016.89	10941.2	8129.33	4887.08	6032.01	3425.89	2644.55	2143.39	2129.34	9284.09	6421.87	4794.03	5682.2	2418.68	2968.12	1919	2114.78	13.4175	12.9889	12.2548	12.5584	11.7423	11.3688	11.0657	11.0562	13.1805	12.6488	12.227	12.4722	11.24	11.5353	10.9061	11.0463
NEMVEDRAFT_v1g88648	protein	5.72112e-12	121.604	18.5053	21.3739	39.389	110.546	13.6513	32.4652	42.5887	121.148	122.06	13.6206	23.39	21.1041	21.6437	41.8448	36.9332	146.527	74.5655	13.7472	13.5554	29.7959	35.1345	39.2848	45.8925	6.92063	6.93145	3.76772	4.54782	4.39945	4.43588	5.38698	5.20685	7.19502	6.22044	3.78107	3.7608	4.89704	5.13482	5.2959	5.52019
NEMVEDRAFT_v1g100394	phospholipase b-like 1	5.96906e-12	69.2139	25.3782	10.1336	5.87599	40.221	26.6778	6.56333	12.1041	70.2841	68.1438	29.9653	20.7911	9.04459	11.2227	4.64943	7.10255	46.1287	34.3133	26.2447	27.1109	3.72448	9.40218	14.2854	9.92271	6.13513	6.09051	4.90522	4.37789	3.17706	3.48835	2.21705	2.82834	5.52759	5.1007	4.71395	4.7608	1.89704	3.233	3.83647	3.31073
NEMVEDRAFT_v1g142555	xaa-pro dipeptidase	6.40203e-12	235.017	126.171	43.4115	59.9882	191.957	99.8117	45.605	63.671	219.175	250.859	118.499	133.843	50.7502	36.0729	75.9406	44.0358	213.006	170.907	87.4823	112.141	44.6938	46.5161	69.046	58.2959	7.77594	7.97073	6.88873	7.0644	5.66534	5.17284	6.2468	5.4606	7.73475	7.41707	6.45092	6.80917	5.482	5.53966	6.10949	5.86532
NEMVEDRAFT_v1g88150	aggrecan core	7.87765e-12	304.622	406.192	217.935	110.031	248.518	869.431	190.347	149.195	332.925	276.319	315.998	496.387	133.659	302.211	117.785	102.277	175.018	322.018	799.839	939.023	113.969	266.725	160.711	137.678	8.37905	8.11019	8.30377	8.95532	7.06241	8.23941	6.88001	6.67634	7.45136	8.331	9.64357	9.87502	6.8325	8.05921	7.32832	7.10515
NEMVEDRAFT_v1g216320	protein	8.15985e-12	44.615	18.6305	4.61224	17.5633	42.9344	14.9098	4.2141	7.29236	51.7883	37.4416	19.0689	18.1922	2.00991	7.21458	12.3985	22.7281	51.5556	34.3133	17.4965	12.3231	4.46938	3.95881	7.14269	7.44203	5.69455	5.22657	4.25315	4.18525	1.00713	2.85092	3.63209	4.50641	5.68806	5.1007	4.12899	3.62329	2.16007	1.98507	2.83647	2.8957
NEMVEDRAFT_v1g233772	serine threonine-protein kinase nlk	9.59306e-12	74.1918	386.661	416.692	434.573	84.8578	312.833	225.025	387.87	67.5097	80.8739	399.084	374.239	446.2	387.183	508.337	360.809	77.3335	92.3821	239.952	385.714	276.357	173.693	283.327	492.414	6.07702	6.3376	8.64055	8.54782	8.80155	8.59687	8.98964	8.49509	6.27302	6.52954	7.9066	8.59139	8.11039	7.4404	8.14632	8.94373
NEMVEDRAFT_v1g219985	sh3 and px domain-containing protein 2a-like	1.00254e-11	3.80965	32.2433	65.6232	48.2353	6.06829	43.4796	33.322	11.5836	4.62396	2.99533	17.7068	46.7799	62.3072	68.9393	49.5939	46.8768	9.49709	2.63949	49.9899	36.9694	24.5816	42.0624	9.52359	13.6437	2.20913	1.58271	4.14623	5.54782	5.96133	6.10725	5.63209	5.5508	3.24749	1.40026	5.64356	5.20826	4.61951	5.39446	3.25151	3.77016
NEMVEDRAFT_v1g209681	nuclear receptor subfamily 2 group e member 1	1.028e-11	84.4095	24.8538	12.7956	46.1055	71.9903	9.94569	21.8233	74.8839	80.4568	88.3622	35.4136	14.2939	13.5669	12.0243	66.6418	25.5692	77.3335	66.6471	12.4975	7.39388	28.3061	15.3404	66.6651	83.1027	6.33014	6.46536	5.14623	3.83733	3.76202	3.58788	6.05836	4.67634	6.27302	6.05847	3.64357	2.88633	4.82304	3.93926	6.05886	6.37682
NEMVEDRAFT_v1g233595	legumain precursor	1.03325e-11	3480.44	2206.26	940.111	826.786	3236.3	1487.01	936.531	1007.33	3745.4	3215.49	2224.25	2188.26	935.111	945.11	937.635	715.937	3241.22	3231.39	1357.23	1616.79	858.121	1014.94	1086.88	927.773	11.8709	11.6508	11.1191	11.0956	9.86899	9.88434	9.87288	9.48369	11.6623	11.6579	10.4064	10.6589	9.74504	9.98718	10.086	9.85763
NEMVEDRAFT_v1g238796	protein	1.0732e-11	42.17	336.038	102.047	58.0514	67.4237	463.076	271.375	463.232	53.6379	30.7021	373.205	298.872	131.147	72.9474	80.5901	35.5127	56.9826	77.8649	402.419	523.733	393.306	149.445	504.75	421.715	5.74518	4.94027	8.54382	8.22338	7.03504	6.18878	6.33253	5.15026	5.83245	6.2829	8.65255	9.03269	8.61951	7.22347	8.97943	8.72012
NEMVEDRAFT_v1g11859	--	1.10163e-11	244.654	45.59	27.3323	60.246	179.712	47.0981	62.3311	80.1661	296.858	192.45	61.2928	29.8872	18.5917	36.0729	65.092	55.3999	210.293	149.131	38.7422	55.4541	58.8469	65.8153	80.9505	79.3817	8.21363	7.58834	5.93765	4.90146	4.21659	5.17284	6.02441	5.79181	7.71626	7.22044	5.27583	5.79322	5.87889	6.04035	6.33897	6.31073
NEMVEDRAFT_v1g197226	peptide-n4-n-acetyl-beta-d-glucosaminylasparagine amidase f precursor	1.11176e-11	36.2039	212.364	238.846	131.856	93.1215	403.742	267.382	138.922	34.2173	38.1905	222.016	202.713	249.229	228.462	130.184	133.528	54.2691	131.974	376.174	431.31	303.173	231.591	177.377	100.467	5.09665	5.25514	7.79452	7.66329	7.96133	7.83581	7.02441	7.061	5.76206	7.04411	8.55526	8.75258	8.244	7.85544	7.47068	6.65058
NEMVEDRAFT_v1g162264	alkaline phosphatase	1.14073e-11	1203.34	534.015	162.737	410.485	964.285	535.672	294.432	519.689	1329.85	1076.82	591.135	476.895	142.704	182.769	424.648	396.322	1008.05	920.521	474.904	596.44	278.591	310.272	533.321	506.058	10.377	10.0726	9.20734	8.89753	7.15688	7.51388	8.73012	8.63053	9.97735	9.84631	8.89149	9.22023	8.122	8.27739	9.05886	8.98316
NEMVEDRAFT_v1g167818	ubiquitin-conjugating enzyme e2 g1	1.37085e-11	277.688	1023.66	1044.48	497.519	213.877	1003.18	936.197	477.437	313.504	241.873	1174.1	873.225	904.962	1183.99	348.707	646.332	199.439	228.316	1159.77	846.599	1021.25	851.145	596.415	358.458	8.29234	7.91811	10.1973	9.77021	9.82171	10.2094	8.44587	9.33613	7.6398	7.83489	10.1796	9.72553	9.99612	9.73326	9.22017	8.48566
NEMVEDRAFT_v1g220581	predicted protein	1.41842e-11	41.7321	167.26	195.261	99.4403	43.1904	283.711	190.215	136.171	33.2925	50.1718	125.31	209.21	182.902	207.62	85.2395	113.641	46.1287	40.2522	304.938	262.483	179.52	200.91	160.711	111.63	5.05713	5.6488	6.96936	7.70881	7.51493	7.6978	6.41345	6.82834	5.52759	5.331	8.25237	8.03608	7.488	7.65041	7.32832	6.80258
NEMVEDRAFT_v1g196726	integrin alpha-8	1.64271e-11	214.796	1270.34	237.584	237.757	204.478	343.548	285.02	140.095	234.897	194.696	1390.66	1150.01	242.697	232.47	285.165	190.348	236.071	172.886	314.936	372.159	343.398	226.642	121.426	158.763	7.87588	7.60508	10.4416	10.1674	7.92301	7.8609	8.15565	7.5725	7.88308	7.43368	8.29891	8.53978	8.42374	7.82427	6.92393	7.31073
NEMVEDRAFT_v1g169415	adp-ribosylation factor	1.71622e-11	48.0952	11.327	5.46763	11.3003	49.2403	13.6426	7.68068	13.3693	49.0139	47.1764	12.2586	10.3955	4.5223	6.41296	15.4981	7.10255	54.2691	44.2114	12.4975	14.7878	5.95918	9.40218	13.0949	13.6437	5.61512	5.55999	3.61572	3.37789	2.17706	2.68099	3.95402	2.82834	5.76206	5.46635	3.64357	3.88634	2.57511	3.233	3.71093	3.77016
NEMVEDRAFT_v1g119418	acid trehalase-like protein 1-like	1.89918e-11	749.392	765.323	209.793	223.479	535.646	674.542	140.789	128.607	954.384	544.401	619.738	910.909	150.241	269.344	147.232	299.727	568.469	502.822	773.594	575.49	143.02	138.558	136.902	120.313	9.89843	9.08853	9.27551	9.83116	7.23113	8.07331	7.20195	8.22751	9.15094	8.9739	9.59543	9.16865	7.16007	7.11435	7.097	6.91065
NEMVEDRAFT_v1g144209	xaa-pro dipeptidase	1.92165e-11	796.935	411.155	179.976	211.796	586.955	351.002	152.171	218.272	848.033	745.837	362.308	460.002	180.389	179.563	190.627	232.964	605.1	568.81	323.685	378.32	143.02	161.322	238.09	198.454	9.72798	9.54272	8.50107	8.8455	7.49497	7.48835	7.57461	7.86396	9.24103	9.1518	8.33845	8.56346	7.16007	7.3338	7.89536	7.63266
NEMVEDRAFT_v1g127267	dna (cytosine-5)-methyltransferase 3a	1.92717e-11	413.986	136.081	106.3	120.168	360.611	114.14	119.709	97.3063	404.134	423.839	153.913	118.249	127.629	84.9718	105.387	134.948	386.667	334.555	109.978	118.302	114.714	124.703	91.6645	102.948	8.65869	8.72737	7.26597	6.88568	6.99581	6.40891	6.71955	7.07626	8.59495	8.3861	6.78107	6.88633	6.8419	6.96235	6.51829	6.68577
NEMVEDRAFT_v1g197609	adenosine receptor a2a-like	1.93852e-11	3.80965	70.1305	19.7169	11.0417	6.03131	31.017	10.9103	13.8897	4.62396	2.99533	83.0857	57.1754	18.5917	20.8421	9.29886	12.7846	6.78364	5.27898	29.9939	32.0401	13.4081	8.41248	17.8567	9.92271	2.20913	1.58271	6.37653	5.83732	4.21659	4.38143	3.21705	3.67634	2.76206	2.40026	4.9066	5.00181	3.74503	3.07253	4.15839	3.31073
NEMVEDRAFT_v1g78993	lactose-binding lectin l-2-like	1.98736e-11	50.1657	334.872	221.82	126.24	40.4955	184.358	128.032	125.656	47.1643	53.1671	294.205	375.539	255.259	188.381	148.782	103.697	42.0586	38.9324	194.961	173.756	134.826	121.239	129.759	121.553	5.55962	5.73246	8.20068	8.55282	7.99582	7.55751	7.21706	6.69623	5.39433	5.2829	7.60704	7.44092	7.07495	6.92171	7.01969	6.92544
NEMVEDRAFT_v1g94204	protein	2.10244e-11	65.2058	29.3704	6.82549	11.365	104.105	30.9734	26.9982	32.8406	67.5097	62.9019	34.0515	24.6894	8.03964	5.61134	17.0479	5.68204	85.4738	122.736	23.7452	38.2017	16.3877	37.6087	30.9517	34.7295	6.07702	5.97503	5.08965	4.62582	3.00713	2.48835	4.09152	2.50641	6.41741	6.93941	4.56956	5.25556	4.03454	5.23299	4.95195	5.11809
NEMVEDRAFT_v1g137796	brevican core protein	2.40255e-11	413.404	147.706	14.9072	12.6562	205.699	20.3942	4.4589	11.5088	484.591	342.216	122.586	172.826	18.5917	11.2227	13.9483	11.3641	325.615	85.7834	8.74823	32.0401	2.97959	5.93822	13.0949	9.92271	8.92062	8.41876	6.93765	7.43318	4.21659	3.48835	3.80202	3.50641	8.34702	6.42263	3.12899	5.00181	1.57511	2.57003	3.71093	3.31073
NEMVEDRAFT_v1g99940	myotrophin-like isoform 1	2.4453e-11	12.4417	77.7707	45.6073	31.253	9.77155	76.38	28.0246	18.7513	16.6462	8.23716	76.2754	79.266	44.7205	46.494	34.0958	28.4102	14.924	4.6191	84.9828	67.7772	37.2448	18.8044	22.6185	14.8841	4.05712	3.04215	6.25315	6.30863	5.48286	5.53897	5.09152	4.82834	3.89956	2.20761	6.4091	6.08273	5.21897	4.233	4.49943	3.8957
NEMVEDRAFT_v1g207545	protein	2.72428e-11	16.4722	91.2896	49.1724	14.0121	13.8417	127.608	26.8916	15.1051	15.7214	17.2231	70.8272	111.752	50.2477	48.0972	12.3985	15.6256	23.0644	4.6191	97.4803	157.736	26.0714	27.7117	19.0472	11.163	3.97466	4.10627	6.14623	6.80416	5.65099	5.58788	3.63209	3.96584	4.5276	2.20761	6.60704	7.30137	4.7044	4.79242	4.25151	3.48065
NEMVEDRAFT_v1g118229	hemagglutinin amebocyte aggregation factor-like	2.7452e-11	10908.8	6850.2	4228.07	1273.49	4729.2	10327.1	2733.64	2116.26	11906.7	9910.8	6650.94	7049.47	4824.79	3631.34	1191.8	1355.17	5608.71	3849.69	7467.24	13187	2152.75	3314.52	3007.07	1225.45	13.5395	13.2748	12.6993	12.7833	12.2363	11.8263	10.2189	10.4043	12.4535	11.9105	12.8664	13.6868	11.072	11.6946	11.5541	10.2591
NEMVEDRAFT_v1g86037	protein	2.93712e-11	11.9793	19.1237	53.1444	49.1395	11.0173	17.3483	61.7139	79.6955	15.7214	8.23716	12.2586	25.9888	59.7948	46.494	54.2433	44.0358	9.49709	12.5376	13.7472	20.9493	59.5918	63.8359	73.8078	85.5833	3.97466	3.04215	3.61572	4.69982	5.90195	5.53897	5.76137	5.4606	3.24749	3.64819	3.78107	4.38883	5.89704	5.9963	6.2057	6.41926
NEMVEDRAFT_v1g243369	glycoside hydrolase family 24	3.37761e-11	1083.45	459.226	183.011	256.542	1058.23	625.721	294.466	327.408	1372.39	794.511	446.756	471.697	131.147	234.875	190.627	322.456	1170.86	945.597	576.134	675.308	227.194	361.737	357.135	297.681	10.4225	9.63392	8.80334	8.88172	7.03504	7.87575	7.57461	8.33296	10.1934	9.88508	9.17026	9.3994	7.82778	8.4988	8.48033	8.21762
NEMVEDRAFT_v1g213259	peroxidasin-like protein	3.80718e-11	258.423	123.501	47.7247	79.9409	226.658	68.8728	49.9309	123.375	264.49	252.357	87.1719	159.831	53.7651	41.6843	94.5384	65.3434	241.497	211.819	68.7361	69.0095	42.4591	57.4028	120.235	126.515	8.04707	7.97932	6.44579	7.3204	5.7486	5.38143	6.56283	6.02997	7.91586	7.72669	6.103	6.10872	5.408	5.84305	6.90971	6.98316
NEMVEDRAFT_v1g33342	steroid 17-alpha-hydroxylase lyase precursor	3.91854e-11	155.8	33.9498	10.337	8.84631	55.8788	16.6973	10.6603	17.486	177.56	134.041	35.4136	32.486	11.0545	9.61944	7.74905	9.94357	81.4036	30.3541	8.74823	24.6463	11.9184	9.40218	23.809	11.163	7.47216	7.06653	5.14623	5.02175	3.46656	3.26595	2.95402	3.31376	6.34702	4.92382	3.12899	4.6233	3.57512	3.233	4.57344	3.48065
NEMVEDRAFT_v1g208845	predicted protein	4.08014e-11	293.162	1587.82	1602.12	994.036	362.52	1377.82	1122.85	1028.77	216.401	369.923	1663.08	1512.55	1876.75	1327.48	1286.34	701.732	405.662	319.378	1161.02	1594.61	1001.14	1244.55	980.929	1076.61	7.75756	8.53108	10.6996	10.5628	10.874	10.3745	10.3291	9.45478	8.66413	8.31912	10.1812	10.639	9.96743	10.2814	9.938	10.0723
NEMVEDRAFT_v1g128296	homeobox protein mox-2-like	4.21391e-11	0.874416	2.01178	33.4999	100.99	2.14968	6.82131	3.59422	4.2414	1	0.748832	2.72412	1.29944	22.109	44.8907	88.3391	113.641	1	3.29936	6.24874	7.39388	3.72448	3.46396	4.76179	3.72101	0	-0.417286	1.44579	0.37789	4.46656	5.48834	6.46498	6.82834	0	1.72219	2.64357	2.88633	1.89704	1.79242	2.2515	1.89569
NEMVEDRAFT_v1g209154	protein	4.21391e-11	25.9206	4.67328	1.95615	8.2007	36.3883	6.18771	4.2141	15.8001	16.6462	35.1951	5.44824	3.89833	1.50743	2.40486	9.29886	7.10255	31.2047	41.5719	3.74924	8.62619	4.46938	3.95881	15.4758	16.1244	4.05712	5.1373	2.44579	1.96286	0.592091	1.26595	3.21705	2.82834	4.96369	5.37754	1.9066	3.10872	2.16007	1.98507	3.95194	4.01117
NEMVEDRAFT_v1g244035	proactivator polypeptide	4.3827e-11	24924.1	8373.65	3836.09	1191.75	6376.88	6680.58	3004.86	1185.46	30102.9	19745.2	9979.82	6767.49	3701.75	3970.43	1360.73	1022.77	8487.69	4266.07	6302.48	7058.69	2038.04	3971.68	1553.54	817.383	14.8776	14.2692	13.2848	12.7244	11.854	11.9551	10.4102	9.99827	13.0512	12.0587	12.6217	12.7852	10.993	11.9555	10.6013	9.67487
NEMVEDRAFT_v1g234362	ras-related protein rab-30-like	4.82944e-11	30.4996	237.124	104.806	80.5865	26.3793	90.0751	127.803	59.4545	33.2925	27.7068	253.343	220.905	98.9881	110.624	92.9886	68.1844	23.0644	29.6942	104.979	75.1711	145.255	110.352	63.0938	55.8152	5.05713	4.79217	7.98495	7.78728	6.62918	6.78952	6.53898	6.09137	4.5276	4.89211	6.71396	6.23211	7.18244	6.78597	5.97943	5.80259
NEMVEDRAFT_v1g25772	--	4.82944e-11	0.874416	1.14972	10.9352	30.3488	1	1	2.23207	4.31624	1	0.748832	1	1.29944	9.04459	12.8259	29.4464	31.2512	1	1	1	1	2.97959	1.48455	1.19045	7.44203	0	-0.417286	0	0.37789	3.17706	3.68099	4.88002	4.96584	0	0	0	0	1.57511	0.570026	0.251507	2.8957
NEMVEDRAFT_v1g219471	protein	4.8686e-11	115.834	30.6386	18.8674	36.935	101.651	12.3929	40.4011	89.269	115.599	116.069	32.6895	28.5877	20.0991	17.6356	34.0958	39.7743	99.0411	104.26	9.99798	14.7878	40.2244	40.5778	90.4741	88.064	6.85299	6.85884	5.03076	4.83732	4.32906	4.14042	5.09152	5.31376	6.62996	6.70404	3.32164	3.88634	5.33	5.34262	6.49943	6.46048
NEMVEDRAFT_v1g135177	synaptotagmin-7 isoform 1	4.87191e-11	86.699	23.9222	14.0938	23.8272	91.1297	19.8652	21.7996	42.5138	88.7799	84.6181	23.155	24.6894	10.552	17.6356	26.3468	21.3076	101.755	80.5044	21.2457	18.4847	14.8979	28.7014	42.8561	42.1715	6.47216	6.40289	4.53325	4.62582	3.39944	4.14042	4.71956	4.4133	6.66896	6.331	4.4091	4.20826	3.89704	4.84305	5.42143	5.3982
NEMVEDRAFT_v1g246995	predicted protein	4.89729e-11	1792.71	574.822	164.853	203.337	924.193	272.219	67.2586	161.048	2168.63	1416.79	585.686	563.958	185.414	144.292	209.224	197.451	1261.76	586.626	247.45	296.987	46.9285	87.5887	186.9	135.197	11.0826	10.4684	9.19398	9.13944	7.53461	7.17285	7.7089	7.62535	10.3012	9.1963	7.95099	8.21426	5.55239	6.45267	7.54612	7.07892
NEMVEDRAFT_v1g92405	ets domain-containing protein elk-3	5.22216e-11	37.855	332.892	95.3186	90.8539	44.7292	135.115	141.581	133.569	39.766	35.944	292.843	372.94	86.4261	104.211	117.785	63.9229	37.9884	51.47	113.727	156.504	171.326	111.836	136.902	130.236	5.31346	5.16768	8.19398	8.5428	6.4334	6.70336	6.88001	5.99826	5.24749	5.68566	6.82943	7.29006	7.4206	6.80524	7.097	7.02498
NEMVEDRAFT_v1g202568	probable g-protein coupled receptor 157	5.36158e-11	109.844	36.3295	14.9013	26.8613	86.014	42.1253	23.167	25.4485	115.599	104.088	25.8792	46.7799	14.5718	15.2308	13.9483	39.7743	89.544	82.484	32.4934	51.7572	18.6224	27.7117	28.5708	22.3261	6.85299	6.70166	4.69372	5.54782	3.86511	3.92892	3.80202	5.31376	6.48452	6.36604	5.02207	5.69369	4.21897	4.79242	4.83647	4.48066
NEMVEDRAFT_v1g245778	predicted protein	5.72296e-11	6587.22	2891.36	740.791	1052.07	4677.18	2277.59	881.377	853.334	8399.88	4774.56	2548.42	3234.31	648.698	832.883	1008.93	1095.21	5302.09	4052.27	1805.89	2749.29	660.724	1102.03	799.981	906.687	13.0362	12.2212	11.3154	11.6592	9.3414	9.70197	9.97861	10.097	12.3723	11.9845	10.8185	11.4248	9.3679	10.1059	9.64382	9.82446
NEMVEDRAFT_v1g98719	gelsolin-like protein 2-like	5.82964e-11	10469.5	14027	3438.93	4368.56	7170.9	10048.1	1788.68	3840.88	13315.1	7623.86	11937.1	16117	2628.46	4249.39	3195.71	5541.41	7170.3	7171.49	11806.4	8289.77	1711.77	1865.59	4283.23	3398.53	13.7008	12.8963	13.5432	13.9763	11.36	12.053	11.6419	12.436	12.8078	12.8081	13.5273	13.0171	10.7413	10.8654	12.0645	11.7307
NEMVEDRAFT_v1g103440	Lipase (Fragment)	5.99085e-11	1482.62	614.745	278.538	308.848	1078.4	371.553	331.843	333.613	1549.95	1415.29	626.548	602.941	223.602	333.474	320.81	296.886	1440.84	715.961	354.928	388.179	306.898	356.788	327.373	339.853	10.598	10.4669	9.29128	9.23587	7.80479	8.38143	8.32558	8.21377	10.4927	9.48374	8.47138	8.60058	8.26162	8.47892	8.35479	8.40877
NEMVEDRAFT_v1g245466	acid trehalase-like protein 1-like	6.33857e-11	4323.17	2737.86	661.763	2492.07	2723.48	1497.77	615.465	1615.63	5452.57	3193.77	2739.11	2736.62	566.795	756.73	2174.38	2809.77	2991.58	2455.38	1574.68	1420.86	699.458	531.471	1564.25	1667.01	12.4127	11.641	11.4195	11.4182	9.14668	9.56363	11.0864	11.4562	11.5467	11.2617	10.6208	10.4725	9.45009	9.05385	10.6113	10.703
NEMVEDRAFT_v1g90581	protein	6.54441e-11	151.702	58.7722	30.7714	32.4796	131.443	16.1247	13.2569	31.0549	189.582	113.823	69.4651	48.0794	40.7007	20.8421	29.4464	35.5127	154.667	108.219	14.997	17.2524	11.1735	15.3404	27.3803	34.7295	7.56668	6.83065	6.11822	5.58735	5.34698	4.38143	4.88002	5.15026	7.27302	6.75781	3.9066	4.10873	3.48201	3.93926	4.77507	5.11809
NEMVEDRAFT_v1g218078	flavonol synthase flavanone 3-hydroxylase	7.38358e-11	927.048	440.737	141.882	227.939	577.46	289.602	107.785	130.147	1094.03	760.065	377.291	504.183	134.664	149.101	220.073	235.805	755.697	399.223	266.196	313.008	87.8978	127.672	122.616	137.678	10.0954	9.56998	8.55953	8.9778	7.07322	7.22015	7.78184	7.88145	9.56166	8.64105	8.05635	8.29006	6.45776	6.9963	6.938	7.10515
NEMVEDRAFT_v1g198653	potassium voltage-gated channel subfamily a member 3	7.49987e-11	63.9516	18.5992	8.02792	33.9001	47.8281	8.05363	8.92305	14.0145	58.2618	69.6414	17.7068	19.4916	8.03964	8.0162	29.4464	38.3538	47.4855	48.1707	6.24874	9.85851	8.93876	8.90733	11.9045	16.1244	5.86448	6.12187	4.14623	4.28478	3.00713	3.00292	4.88002	5.2613	5.56942	5.59008	2.64357	3.30137	3.16007	3.15499	3.57344	4.01117
NEMVEDRAFT_v1g165897	lysosomal alpha-glucosidase-like	8.04563e-11	560.911	168.551	95.605	148.646	520.933	146.831	218.199	368.361	578.919	542.904	209.757	127.345	111.048	80.162	175.128	122.164	626.808	415.059	114.977	178.685	263.694	172.703	385.705	351.016	9.17722	9.08455	7.71258	6.9926	6.79504	6.32485	7.45227	6.93268	9.29188	8.69717	6.8452	7.48127	8.04272	7.43215	8.59135	8.45539
NEMVEDRAFT_v1g178864	spry domain-containing socs box protein 3-like	8.04563e-11	59.5446	12.0081	18.359	15.3032	47.1867	8.6785	5.82105	7.86264	74.9081	44.1811	13.6206	10.3955	15.0743	21.6437	9.29886	21.3076	48.8422	45.5312	7.49849	9.85851	3.72448	7.91763	9.52359	6.20169	6.22705	5.46536	3.76772	3.37789	3.91402	4.43588	3.21705	4.4133	5.61006	5.50878	2.9066	3.30137	1.89704	2.98507	3.25151	2.63266
NEMVEDRAFT_v1g213735	OtxC	8.12471e-11	58.4888	214.353	192.251	75.8733	27.9764	60.2205	406.94	738.096	63.8106	53.1671	138.93	289.776	214.558	169.944	99.1878	52.5588	43.4153	12.5376	64.9869	55.4541	519.938	293.942	676.175	800.018	5.99572	5.73246	7.11821	8.17879	7.74522	7.40892	6.63209	5.71586	5.44013	3.64819	6.02208	5.79322	9.0222	8.19939	9.40125	9.64389
NEMVEDRAFT_v1g208105	cation transport regulator-like protein 1	8.36494e-11	13.1476	92.996	33.2241	10.9771	23.7213	79.6004	34.08	21.8272	8.32312	17.972	88.534	97.4581	39.1932	27.2551	7.74905	14.2051	21.7076	25.735	104.979	54.2218	33.5204	34.6396	23.809	19.8454	3.05712	4.16768	6.46816	6.60671	5.29253	4.76845	2.95402	3.82834	4.44013	4.68566	6.71396	5.7608	5.06697	5.11435	4.57344	4.31073
NEMVEDRAFT_v1g33439	neuroligin- x-linked isoform 1	8.59545e-11	139.396	41.3473	21.2722	11.752	101.394	28.5263	35.8329	69.5234	150.741	128.05	46.3101	36.3844	20.0991	22.4454	9.29886	14.2051	104.468	98.3209	26.2447	30.8078	45.4387	26.2271	85.7123	53.3345	7.23593	7.00056	5.53325	5.18525	4.32906	4.48835	3.21705	3.82834	6.70692	6.61943	4.71395	4.94522	5.50585	4.71299	6.42143	5.737
NEMVEDRAFT_v1g248582	Amidophosphoribosyltransferase	8.92532e-11	154.747	554.047	962.166	813.155	202.052	870.577	639.928	494.259	150.741	158.752	642.893	465.2	838.132	1086.2	798.152	828.157	179.088	225.016	1052.29	688.863	610.816	669.039	563.082	425.436	7.23593	7.31063	9.32843	8.86171	9.71103	10.0851	9.64052	9.69376	7.48452	7.81388	10.0393	9.42807	9.25459	9.38595	9.1372	8.7328
NEMVEDRAFT_v1g102486	protein	8.92532e-11	64.8539	20.7049	14.2971	35.2569	59.7087	10.5444	7.43064	13.9146	63.8106	65.8973	24.5171	16.8927	12.5619	16.0324	44.9445	25.5692	71.9066	47.5108	9.99798	11.0908	4.46938	10.3919	16.6663	11.163	5.99572	6.04215	4.61572	4.07833	3.65098	4.00292	5.49007	4.67634	6.16805	5.57018	3.32164	3.47129	2.16007	3.37739	4.05886	3.48065
NEMVEDRAFT_v1g241092	predicted protein	9.00445e-11	3026.4	1800.07	579.418	1459.38	2155.41	1160.99	460.721	1051.53	3664.02	2388.78	1710.75	1889.39	341.182	817.653	1084.87	1833.88	2440.75	1870.08	1169.76	1152.21	430.55	490.893	1108.31	994.751	11.8392	11.2221	10.7404	10.8837	8.4144	9.67534	10.0833	10.8407	11.2531	10.8689	10.192	10.1702	8.75004	8.93926	10.1141	9.95819
NEMVEDRAFT_v1g247147	predicted protein	9.28279e-11	10.8336	77.7394	36.9576	18.0159	5.0415	64.0221	27.0008	16.9657	19.4206	2.2465	74.9134	80.5654	22.6115	51.3037	23.2471	12.7846	6.78364	3.29936	79.9839	48.0602	17.8775	36.1242	19.0472	14.8841	4.27952	1.16768	6.22715	6.33209	4.49898	5.68099	4.53898	3.67634	2.76206	1.72219	6.32164	5.58677	4.16007	5.17489	4.25151	3.8957
NEMVEDRAFT_v1g126282	chloride channel protein	9.44358e-11	113.853	41.0028	12.4964	40.4872	111.277	42.7502	31.7071	33.4856	102.652	125.055	31.3274	50.6782	14.5718	10.4211	51.1437	29.8307	127.532	95.0216	33.7432	51.7572	20.8571	42.5572	29.7612	37.2101	6.68162	6.96642	4.96935	5.66329	3.86511	3.38144	5.67648	4.89873	6.99472	6.57018	5.07652	5.69369	4.38247	5.41133	4.89536	5.21762
NEMVEDRAFT_v1g240733	predicted protein	9.44358e-11	54.9001	325.846	181.964	222.255	38.0935	150.365	176.632	176.157	53.6379	56.1624	325.533	326.16	134.664	229.263	185.977	258.533	35.2749	40.9121	179.964	120.767	194.418	158.847	176.186	176.128	5.74518	5.81153	8.34666	8.34944	7.07322	7.84086	7.53898	8.0142	5.14057	5.35446	7.49156	6.91608	7.60302	7.31149	7.46096	7.46048
NEMVEDRAFT_v1g204986	retinol dehydrogenase 8-like	9.72124e-11	270.38	97.2703	46.5046	102.28	210.346	68.2654	62.3075	76.8407	283.911	256.85	104.879	89.6615	41.7056	51.3037	68.1916	136.369	255.065	165.628	69.9859	66.5449	45.4387	79.1763	91.6645	62.0169	8.14929	8.00478	6.71258	6.48642	5.38217	5.68099	6.09152	7.09137	7.99472	7.3718	6.12899	6.05626	5.50585	6.307	6.51829	5.95459
NEMVEDRAFT_v1g208243	peroxidasin homolog	1.0021e-10	1169.94	427.696	156.701	285.599	956.924	631.83	441.692	446.56	1388.11	951.766	431.773	423.618	126.624	186.778	223.173	348.025	1073.17	840.677	568.635	695.025	373.193	510.192	530.94	362.179	10.4389	9.89446	8.75413	8.72662	6.98441	7.54518	7.80202	8.44305	10.0677	9.71541	9.15136	9.44092	8.54378	8.9949	9.05241	8.50056
NEMVEDRAFT_v1g243188	predicted protein	1.04487e-10	2331.52	665.132	418.664	317.178	3161.66	1347.6	1645.39	1676.8	2318.45	2344.59	811.788	518.477	287.417	549.912	333.209	301.148	3380.96	2942.37	2129.57	565.632	1766.15	1524.64	1664.25	1689.34	11.1789	11.1951	9.66496	9.01814	8.167	9.10306	8.38028	8.23433	11.7232	11.5228	11.0563	9.14372	10.7864	10.5743	10.7007	10.7222
NEMVEDRAFT_v1g86704	nose resistant to fluoxetine protein 6-like	1.05734e-10	1158.87	401.574	269.49	430.31	890.546	304.91	268.563	359.211	1177.26	1140.47	397.722	405.426	306.511	232.47	457.194	403.425	1020.26	760.832	252.449	357.371	271.887	265.24	348.801	369.621	10.2012	10.1554	8.63562	8.66329	8.2598	7.8609	8.83666	8.65616	9.99472	9.57143	7.97985	8.48128	8.08686	8.05115	8.44626	8.5299
NEMVEDRAFT_v1g244520	egf-like- multiple 3	1.08894e-10	346.708	131.807	73.9738	88.5294	276.471	65.5741	96.6846	113.827	354.195	339.221	137.568	126.046	85.4212	62.5264	113.136	63.9229	337.825	215.118	37.4924	93.6558	107.265	86.1042	102.379	125.274	8.4684	8.40608	7.104	6.97781	6.41652	5.96639	6.82191	5.99826	8.40013	7.74898	5.22853	6.5493	6.74504	6.42801	6.67778	6.96894
NEMVEDRAFT_v1g211327	protein	1.13608e-10	38.9783	116.331	82.1757	35.5791	34.4457	199.71	68.3681	42.5887	39.766	38.1905	114.413	118.249	75.3716	88.9799	35.6456	35.5127	33.9182	34.9732	187.462	211.958	44.6938	92.0424	39.2848	45.8925	5.31346	5.25514	6.83811	6.88568	6.23595	6.47541	5.15565	5.15026	5.08399	5.12818	7.55045	7.72763	5.482	6.52423	5.2959	5.52019
NEMVEDRAFT_v1g202895	protein	1.22603e-10	4.36002	35.5623	46.798	14.6577	1.15987	20.4813	28.746	16.3954	6.47354	2.2465	49.0342	22.0905	36.6809	56.915	10.8487	18.4666	1	1.31974	21.2457	19.717	25.3265	32.1654	16.6663	16.1244	2.69455	1.16768	5.61572	4.46535	5.19696	5.83074	3.43945	4.20685	0	0.400254	4.4091	4.30137	4.66258	5.00744	4.05886	4.01117
NEMVEDRAFT_v1g92366	nuclear factor 1 a-type-like	1.40923e-10	12.5747	120.668	75.4695	48.7525	13.2899	65.6962	39.5574	26.368	10.1727	14.9766	133.482	107.854	80.3964	70.5426	61.9924	35.5127	6.78364	19.7962	54.9889	76.4034	52.8877	26.2271	14.2854	38.4505	3.34663	3.90464	7.0605	6.75294	6.32906	6.14042	5.95402	5.15026	2.76206	4.30715	5.78107	6.25556	5.72486	4.71299	3.83647	5.26493
NEMVEDRAFT_v1g211566	ras-related protein rab-13-like	1.42536e-10	116.802	49.8875	17.4078	39.8407	104.475	49.5802	25.3991	29.0946	125.772	107.832	50.3963	49.3788	15.5768	19.2389	35.6456	44.0358	112.608	96.3413	41.2417	57.9187	21.602	29.1962	32.1421	26.0471	6.97467	6.75264	5.65525	5.62582	3.96133	4.26595	5.15565	5.4606	6.81517	6.59008	5.36603	5.85596	4.43309	4.86771	5.00639	4.70305
NEMVEDRAFT_v1g239167	predicted protein	1.45781e-10	563.636	313.58	100.41	320.921	438.593	158.843	130.978	493.3	623.309	503.964	272.412	354.748	73.3617	127.458	286.715	355.127	443.65	433.536	158.718	158.968	121.418	140.538	490.465	496.135	9.2838	8.97718	8.08965	8.47065	6.19696	6.99388	8.16347	8.47219	8.79328	8.76001	7.31032	7.31259	6.92384	7.13482	8.93801	8.95459
NEMVEDRAFT_v1g200880	collagen alpha-5 chain collagen alpha-1 chain	1.56085e-10	884.69	296.359	164.44	418.425	821.513	353.284	248.522	347.627	947.911	821.469	314.636	278.081	177.375	151.506	393.652	443.199	845.241	797.785	297.44	409.128	201.122	295.921	339.278	355.977	9.88861	9.68206	8.29754	8.11936	7.47066	7.24323	8.62078	8.79181	9.72322	9.63986	8.21645	8.67641	7.65193	8.20907	8.40632	8.47564
NEMVEDRAFT_v1g54537	apolipoprotein d-like	1.59238e-10	4658.85	4570.13	2334.82	1762.09	2576.05	4902.39	1313.44	865.434	5403.55	3914.15	5087.3	4052.96	1997.85	2671.8	1360.73	2163.44	3478.65	1673.44	5600.12	4204.65	972.091	1654.78	1080.93	649.937	12.3997	11.9345	12.3127	11.9848	10.9642	11.3836	10.4102	11.0791	11.7643	10.7086	12.4512	12.0378	9.92495	10.6924	10.0781	9.34416
NEMVEDRAFT_v1g241814	serine palmitoyltransferase 2	1.62818e-10	4727.35	2231.49	1088.43	1436.45	3001.93	1784.43	912.706	1117.22	4990.17	4464.54	2078.51	2384.48	1089.87	1087	1216.6	1656.31	3619.75	2384.12	1773.39	1795.48	747.132	1078.28	1258.3	976.146	12.2849	12.1243	11.0213	11.2195	10.0899	10.0861	10.2486	10.6938	11.8217	11.2192	10.7923	10.8102	9.54522	10.0745	10.2973	9.93095
NEMVEDRAFT_v1g83720	major facilitator superfamily domain-containing protein 12	1.64863e-10	69.5453	14.7009	13.998	15.6265	118.443	22.2514	42.0002	57.1983	61.961	77.1297	17.7068	11.695	13.5669	14.4292	17.0479	14.2051	120.749	116.137	9.99798	34.5048	35.0102	48.9903	52.3797	62.0169	5.95329	6.26921	4.14623	3.54782	3.76202	3.85092	4.09152	3.82834	6.91587	6.85968	3.32164	5.10873	5.1297	5.61442	5.71094	5.95459
NEMVEDRAFT_v1g108162	protein	1.71865e-10	52.9851	371.296	337.822	216.385	45.2255	273.791	222.646	130.24	45.3148	60.6554	437.222	305.369	405.499	270.146	300.663	132.107	50.1989	40.2522	296.19	251.392	189.949	255.343	177.377	83.1027	5.50191	5.92256	8.77222	8.25441	8.66355	8.0776	8.232	7.04556	5.64958	5.331	8.21038	7.97379	7.56947	7.99629	7.47068	6.37682
NEMVEDRAFT_v1g248179	predicted protein	1.73468e-10	287.088	1269.73	782.212	582.564	250.435	1106.17	584.163	442.193	353.27	220.906	1336.18	1203.28	640.156	924.268	497.489	667.639	267.275	233.595	1173.51	1038.84	557.183	611.142	532.13	352.256	8.46463	7.78729	10.3839	10.2328	9.32228	9.85217	8.95852	9.38292	8.06218	7.86787	10.1966	10.0208	9.12201	9.25536	9.05563	8.46048
NEMVEDRAFT_v1g119462	laminin subunit gamma-1	1.85002e-10	521.688	222.611	84.2149	209.668	498.159	167.937	117.498	279.394	394.886	648.489	243.809	201.414	99.4905	68.9393	275.866	143.471	553.545	442.774	137.472	198.402	123.653	111.342	251.185	307.604	8.62529	9.34094	7.92961	7.65402	6.63649	6.10725	8.10782	7.16462	9.11256	8.79043	7.10299	7.63228	6.95015	6.79885	7.97261	8.26493
NEMVEDRAFT_v1g198354	cub and sushi domain-containing protein 2	1.97589e-10	210.124	72.6043	26.1777	56.63	152.339	55.0995	28.4959	56.5782	264.49	155.757	77.6375	67.571	17.0842	35.2713	63.5422	49.7178	162.807	141.872	37.4924	72.7065	23.8367	33.1551	52.3797	60.7766	8.04707	7.28315	6.27868	6.07833	4.09459	5.14042	5.98964	5.63569	7.34702	7.14845	5.22853	6.18401	4.57511	5.05116	5.71094	5.92544
NEMVEDRAFT_v1g197920	calpain-3 isoform 3	1.98665e-10	24.4435	7.30348	0.903285	1.48516	18.0939	5.56284	3.21916	1.12017	28.6685	20.2185	6.81031	7.79665	1.00495	0.80162	1.54981	1.42051	20.3509	15.8369	2.4995	8.62619	1.48979	4.94852	1	1.24034	4.84139	4.3376	2.76772	2.96285	0.00712372	-0.31901	0.632091	0.506409	4.34702	3.98522	1.32164	3.10872	0.575109	2.307	0	0.310736
NEMVEDRAFT_v1g196686	protein	1.99307e-10	155.931	486.804	464.88	297.029	114.172	750.78	342.772	277.501	186.808	125.055	487.618	485.991	405.499	524.26	258.818	335.24	122.105	106.239	749.849	751.711	330.734	354.809	311.897	243.106	7.54541	6.96642	8.92961	8.92479	8.66355	9.03414	8.01579	8.38905	6.93198	6.73117	9.55046	9.55403	8.36953	8.4709	8.28493	7.92544
NEMVEDRAFT_v1g217093	von willebrand factor d and egf domain-containing	2.03339e-10	50.4972	25.3156	8.0338	11.2357	52.0618	13.6165	7.93073	12.7741	38.8412	62.1531	27.2412	23.39	12.0595	4.0081	13.9483	8.52306	43.4153	60.7082	8.74823	18.4847	7.44897	8.41248	11.9045	13.6437	5.27952	5.95775	4.76772	4.54782	3.5921	2.00292	3.80202	3.09137	5.44013	5.92382	3.12899	4.20826	2.89704	3.07253	3.57344	3.77016
NEMVEDRAFT_v1g246414	acid ceramidase-like	2.05348e-10	4311.49	2142.68	869.902	1147.38	2808.15	2004.18	1071.17	1105.39	4786.72	3836.27	2483.04	1802.33	752.209	987.596	1063.17	1231.58	3345.69	2270.62	1742.15	2266.22	878.978	1263.36	1260.68	950.099	12.2248	11.9055	11.2779	10.8156	9.55499	9.94778	10.0542	10.2663	11.7081	11.1489	10.7667	11.1461	9.77968	10.3031	10.3	9.89193
NEMVEDRAFT_v1g222316	collagen alpha-1 chain-like	2.13624e-10	12.3987	13.151	33.7091	60.632	11.6772	24.8729	36.6767	87.9788	8.32312	16.4743	6.81031	19.4916	28.1387	39.2794	40.295	80.969	9.49709	13.8573	32.4934	17.2524	32.7755	40.5778	92.855	83.1027	3.05712	4.04215	2.76772	4.28478	4.81448	5.2957	5.33253	6.3393	3.24749	3.79257	5.02207	4.10873	5.03455	5.34262	6.53691	6.37682
NEMVEDRAFT_v1g215088	threonine dehydratase	2.18677e-10	115.66	33.3627	27.0028	28.9283	104.475	29.776	33.5799	26.0187	98.0278	133.292	38.1377	28.5877	33.1635	20.8421	29.4464	28.4102	112.608	96.3413	28.7442	30.8078	30.5408	36.619	30.9517	21.0858	6.61512	7.05845	5.25315	4.83732	5.05152	4.38143	4.88002	4.82834	6.81517	6.59008	4.8452	4.94522	4.93267	5.19452	4.95195	4.3982
NEMVEDRAFT_v1g31079	--	2.28788e-10	560.866	153.013	148.444	125.206	426.726	125.074	154.079	180.798	586.318	535.415	183.878	122.148	167.827	129.061	141.033	109.379	541.334	312.119	87.4823	162.665	102.796	205.363	161.901	199.694	9.19554	9.06451	7.52261	6.93249	7.39083	7.01191	7.13989	6.77319	9.08038	8.28595	6.45092	7.34576	6.68364	7.68203	7.33897	7.64165
NEMVEDRAFT_v1g19046	arachidonate 15-lipoxygenase	2.30535e-10	31.8214	13.1197	2.00743	2.63076	21.7047	2.47335	2.60452	7.93748	31.4429	32.1998	5.44824	20.7911	3.01486	1	1	4.26153	18.9942	24.4153	1.24975	3.69694	3.72448	1.48455	5.95224	9.92271	4.97466	5.00898	2.44579	4.37789	1.59209	0	0	2.09137	4.24749	4.60971	0.32164	1.88633	1.89704	0.570026	2.57343	3.31073
NEMVEDRAFT_v1g213078	probable n-acetyltransferase 8b-like	2.33088e-10	386.995	1698.8	695.363	434.769	351.043	961.582	462.133	353.284	317.203	456.788	1799.28	1598.31	795.924	594.802	530.035	339.502	386.667	315.419	1026.04	897.124	599.642	324.623	335.706	370.861	8.30926	8.83538	10.8132	10.6423	9.63649	9.21627	9.04994	8.40728	8.59495	8.30113	10.0029	9.80916	9.22796	8.34262	8.39105	8.53473
NEMVEDRAFT_v1g242464	predicted protein	2.36129e-10	3.25927	7.98451	19.7227	36.4834	0.829936	11.7506	19.5807	22.9927	2.77437	3.74416	8.17237	7.79665	22.6115	16.834	40.295	32.6717	1	0.659872	6.24874	17.2524	19.3673	19.7941	27.3803	18.6051	1.47216	1.90464	3.03075	2.96285	4.49898	4.07331	5.33253	5.02997	0	-0.599742	2.64357	4.10873	4.27555	4.307	4.77507	4.21763
NEMVEDRAFT_v1g189485	heat shock cognate 71 kda	2.54775e-10	139.733	545.013	1444.64	1220.27	364.831	627.133	1246.36	1204.28	95.2535	184.213	645.617	444.409	1354.18	1535.1	954.682	1485.85	260.492	469.169	778.593	475.673	1663.35	829.371	1365.44	1043.12	6.5737	7.52523	9.33453	8.79574	10.4032	10.5841	9.89888	10.5371	8.0251	8.87396	9.60473	8.89383	10.6999	9.69587	10.4152	10.0267
NEMVEDRAFT_v1g246755	thiosulfate sulfurtransferase rhodanese-like domain-containing protein 1-like	2.67907e-10	12.8387	98.7184	58.1995	44.8771	24.0512	116.145	43.6307	34.0809	12.9471	12.7302	83.0857	114.351	56.2775	60.1215	37.1954	52.5588	21.7076	26.3949	132.473	99.8174	47.6734	39.5881	30.9517	37.2101	3.69456	3.67018	6.37653	6.83733	5.81449	5.90981	5.21705	5.71586	4.44013	4.72219	7.04955	6.64122	5.57511	5.30699	4.95195	5.21762
NEMVEDRAFT_v1g70014	group ii decarboxylase family protein	3.09228e-10	2154.11	2042.21	932.155	572.955	1415.91	1141.9	578.772	390.723	1878.25	2429.96	2323.68	1760.74	1320.01	544.3	709.813	436.096	1463.91	1367.91	1083.53	1200.27	586.979	570.564	502.369	279.076	10.8752	11.2467	11.1822	10.782	10.3663	9.08826	9.4713	8.7685	10.5156	10.4178	10.0815	10.2291	9.19717	9.15624	8.9726	8.12451
NEMVEDRAFT_v1g202599	endoglycoceramidase isoform 1	3.11159e-10	93.195	48.682	14.8534	20.5345	77.0872	43.3837	22.2867	18.8261	98.0278	88.3622	54.4824	42.8816	16.0793	13.6275	32.546	8.52306	88.1873	65.9872	36.2427	50.5248	10.4286	34.1448	19.0472	18.6051	6.61512	6.46536	5.76772	5.42229	4.00713	3.76845	5.02441	3.09137	6.4625	6.04411	5.17962	5.65892	3.38247	5.09359	4.25151	4.21763
NEMVEDRAFT_v1g220991	receptor-type tyrosine-protein phosphatase s-like	3.12923e-10	48.4287	444.674	457.646	124.883	83.1711	448.826	265.545	137.564	24.9694	71.8879	407.256	482.093	633.122	282.17	150.331	99.4357	74.62	91.7222	391.171	506.481	243.581	287.509	123.807	151.321	4.64209	6.16768	8.66979	8.91317	9.30634	8.14042	7.232	6.63569	6.22149	6.5192	8.61166	8.98436	7.92826	8.16746	6.95195	7.24147
NEMVEDRAFT_v1g90704	cystine glutamate transporter-like	3.2141e-10	94.9813	40.6662	15.4458	10.3315	72.5051	26.5558	11.1446	11.4589	81.3816	108.581	44.948	36.3844	10.0495	20.8421	9.29886	11.3641	90.9007	54.1095	8.74823	44.3633	5.95918	16.3301	15.4758	7.44203	6.34663	6.76263	5.49019	5.18525	3.32905	4.38143	3.21705	3.50641	6.50622	5.75781	3.12899	5.47129	2.57511	4.02946	3.95194	2.8957
NEMVEDRAFT_v1g198700	protein	3.24152e-10	446.798	289.024	93.416	173.695	203.96	212.737	59.3175	87.7292	442.05	451.546	306.464	271.583	87.4311	99.4009	94.5384	252.851	198.082	209.839	199.96	225.513	33.5204	85.1145	104.759	70.6993	8.78807	8.81873	8.25957	8.08525	6.45007	6.63519	6.56283	7.98214	7.62995	7.71314	7.64357	7.81707	5.06697	6.41133	6.71093	6.14362
NEMVEDRAFT_v1g247007	fibroblast growth factor 2 precursor	3.26259e-10	0.962395	1	1.3041	24.6668	1.33824	1.24103	2.84933	120.171	0.924791	1	1	1	1.00495	1.60324	29.4464	19.8871	1.35673	1.31974	1.24975	1.23231	2.23469	3.46396	154.758	85.5833	-0.112801	0	0	0	0.00712372	0.68099	4.88002	4.31376	0.440134	0.400254	0.32164	0.301365	1.16007	1.79242	7.27387	6.41926
NEMVEDRAFT_v1g111867	tctex1 domain-containing protein 1	3.4679e-10	66.46	19.8674	8.12373	15.8204	49.1478	8.06234	12.1422	24.1831	76.7577	56.1624	16.3447	23.39	5.02477	11.2227	21.6973	9.94357	47.4855	50.8101	7.49849	8.62619	10.4286	13.8558	29.7612	18.6051	6.26224	5.81153	4.03075	4.54782	2.32906	3.48835	4.43944	3.31376	5.56942	5.66704	2.9066	3.10872	3.38247	3.79242	4.89536	4.21763
NEMVEDRAFT_v1g247910	leucine-rich repeats and immunoglobulin-like domains 1 isoform 1	3.803e-10	1409.5	737.432	274.84	587.668	1192.58	503.51	326.813	590.325	1552.72	1266.28	678.306	796.558	264.303	285.377	551.732	623.604	1321.45	1063.71	457.408	549.612	331.479	322.148	654.747	525.903	10.6006	10.3064	9.40579	9.63764	8.04605	8.15673	9.10782	9.28449	10.3679	10.0549	8.83734	9.10227	8.37277	8.33158	9.35479	9.03865
NEMVEDRAFT_v1g101864	carbonic anhydrase 7	3.84125e-10	489.423	227.535	104.524	103.637	361.665	155.102	102.849	110.897	559.499	419.346	260.154	194.916	112.052	96.9961	83.6897	123.584	464.001	259.33	152.469	157.736	95.3468	110.352	123.807	97.9867	9.12799	8.712	8.02322	7.60671	6.80802	6.59985	6.38698	6.94935	8.85798	8.01865	7.25237	7.30137	6.57511	6.78597	6.95195	6.61451
NEMVEDRAFT_v1g107554	protein	3.91417e-10	21.9331	110.578	144.946	65.6047	16.0773	96.9574	93.2288	39.3132	25.8941	17.972	118.499	102.656	105.52	184.373	57.3429	73.8665	17.6375	14.5172	119.976	73.9388	111.735	74.7226	47.6179	31.0085	4.69455	4.16768	6.88873	6.68167	6.72137	7.52648	5.84154	6.20685	4.14057	3.85969	6.9066	6.20826	6.80394	6.22347	5.57343	4.95459
NEMVEDRAFT_v1g196737	toll-like receptor 13-like	4.00023e-10	21.9556	132.207	102.526	130.952	23.336	115.953	81.4248	81.3565	22.195	21.7161	126.672	137.741	116.072	88.9799	125.535	136.369	17.6375	29.0344	104.979	126.928	82.6836	80.166	83.3314	79.3817	4.47216	4.44069	6.98495	7.10581	6.85888	6.47541	6.97195	7.09137	4.14057	4.85969	6.71396	6.98787	6.36953	6.32492	6.38079	6.31073
NEMVEDRAFT_v1g202181	transmembrane protein 151a	4.07774e-10	61.5272	19.93	9.03285	8.2007	34.4826	5.56284	5.20904	19.5461	72.1337	50.9206	19.0689	20.7911	10.0495	8.0162	9.29886	7.10255	36.6316	32.3337	2.4995	8.62619	7.44897	2.96911	14.2854	24.8068	6.1726	5.67018	4.25315	4.37789	3.32905	3.00292	3.21705	2.82834	5.19502	5.01497	1.32164	3.10872	2.89704	1.57003	3.83647	4.63266
NEMVEDRAFT_v1g172607	6-phosphofructo-2-kinase fructose- -bisphosphatase 3	4.25221e-10	456.04	1897.65	1477.97	956.042	391.375	1690.72	888.19	674.084	507.71	404.37	1942.3	1853	1331.06	1624.88	784.203	1127.88	440.936	341.814	1853.38	1528.07	946.019	830.361	771.411	576.757	8.98786	8.65953	10.9236	10.8556	10.3784	10.6661	9.61508	10.1394	8.78443	8.41707	10.8559	10.5775	9.88573	9.69759	9.59136	9.17182
NEMVEDRAFT_v1g202709	predicted protein	4.33859e-10	135.192	36.7052	25.5374	31.5754	107.555	25.4194	39.5286	50.2268	134.095	136.288	42.2239	31.1866	24.6214	26.4535	24.7969	38.3538	120.749	94.3617	22.4955	28.3432	36.5	42.5572	59.5224	40.9312	7.06711	7.09051	5.39999	4.96285	4.62184	4.72539	4.63209	5.2613	6.91587	6.56013	4.49156	4.82493	5.18982	5.41133	5.89536	5.35513
NEMVEDRAFT_v1g201621	protein	4.34375e-10	366.728	1160.97	629.805	350.813	170.692	1245	675.957	787.251	525.281	208.175	1099.18	1222.77	538.153	721.458	220.073	481.553	202.152	139.233	1288.49	1201.51	697.224	654.689	994.024	580.478	9.03695	7.70165	10.1022	10.2559	9.07187	9.49477	7.78184	8.91155	7.6593	7.12136	10.3315	10.2306	9.44548	9.35467	9.95714	9.1811
NEMVEDRAFT_v1g199744	deleted in malignant brain tumors 1	4.36103e-10	73.4021	184.623	225.749	218.189	79.7053	190.633	244.197	570.643	43.4652	103.339	145.741	223.504	303.999	147.498	224.722	211.656	62.4095	97.0012	211.207	170.059	274.122	214.271	528.559	612.727	5.44179	6.69124	7.18726	7.80416	8.24792	7.20455	7.812	7.72558	5.96369	6.59993	7.72251	7.40989	8.09867	7.74329	9.04592	9.2591
NEMVEDRAFT_v1g108246	contactin-associated protein 1-like	4.53295e-10	142.444	14.0198	1.70491	1	124.987	34.2199	9.5272	6.6223	80.4568	204.431	16.3447	11.695	1.00495	2.40486	1	1	116.679	133.294	47.4904	20.9493	0.744897	18.3095	9.52359	3.72101	6.33014	7.67547	4.03075	3.54782	0.00712372	1.26595	0	0	6.8664	7.05847	5.56956	4.38883	-0.424887	4.19452	3.25151	1.89569
NEMVEDRAFT_v1g161912	peroxisomal sarcosine oxidase	4.64395e-10	800.593	390.764	128.208	303.939	567.178	346.786	178.555	299.557	831.387	769.8	351.412	430.115	102.505	153.911	271.217	336.661	606.457	527.898	337.432	356.139	161.643	195.466	295.231	303.883	9.69938	9.58834	8.45702	8.74858	6.67955	7.26595	8.0833	8.39515	9.24426	9.04412	8.39845	8.4763	7.33667	7.61077	8.2057	8.24737
NEMVEDRAFT_v1g233056	cathepsin b-like	4.6593e-10	612.943	199.526	103.861	650.885	466.821	149.956	190.507	217.652	673.248	552.638	228.826	170.227	103.51	104.211	654.019	647.752	602.387	331.256	121.226	178.685	204.847	176.167	238.09	197.214	9.39499	9.11019	7.83811	7.41132	6.69363	6.70336	9.35319	9.3393	9.23455	8.3718	6.92156	7.48127	7.6784	7.4608	7.89536	7.62362
NEMVEDRAFT_v1g79707	diencephalon mesencephalon homeobox protein 1	4.69593e-10	4.47049	16.6814	87.135	63.6033	6.98413	32.2842	29.8764	9.5984	3.69916	5.24183	19.0689	14.2939	74.8691	99.4009	60.4426	66.7639	4.07018	9.89808	34.9929	29.5755	35.0102	24.7426	15.4758	3.72101	1.8872	2.39007	4.25315	3.83733	6.2263	6.63519	5.91749	6.061	2.02509	3.30715	5.12899	4.88633	5.1297	4.62893	3.95194	1.89569
NEMVEDRAFT_v1g231484	phytanoyl- dioxygenase domain-containing protein 1-like	4.69593e-10	39.0007	9.19004	2.81153	2.26006	21.1188	7.42002	5.07878	4.31624	36.0669	41.9346	4.08618	14.2939	4.01982	1.60324	3.09962	1.42051	24.4211	17.8165	3.74924	11.0908	3.72448	6.43307	1.19045	7.44203	5.1726	5.39007	2.03075	3.83733	2.00713	0.68099	1.63209	0.506409	4.61006	4.15514	1.9066	3.47129	1.89704	2.68551	0.251507	2.8957
NEMVEDRAFT_v1g75924	tctex1 domain-containing protein 1-like	4.90128e-10	106.782	29.895	18.1615	31.64	83.8154	22.295	25.1517	29.7646	110.975	102.59	28.6033	31.1866	17.0842	19.2389	26.3468	36.9332	97.6844	69.9464	16.2467	28.3432	21.602	28.7014	29.7612	29.7681	6.79409	6.68075	4.83811	4.96285	4.09459	4.26595	4.71956	5.20685	6.61006	6.12818	4.02207	4.82493	4.43309	4.84305	4.89536	4.8957
NEMVEDRAFT_v1g239622	neuropilin-2 isoform 3	5.17981e-10	71.6793	346.254	382.552	211.798	72.8136	147.613	303.621	296.933	80.4568	62.9019	393.636	298.872	397.962	367.142	258.818	164.779	65.1229	80.5044	138.722	156.504	368.724	238.518	242.851	351.016	6.33014	5.97503	8.62072	8.22338	8.63649	8.52019	8.01579	7.36439	6.02509	6.331	7.11605	7.29006	8.5264	7.89795	7.92393	8.45539
NEMVEDRAFT_v1g243668	predicted protein	5.44473e-10	129.333	577.249	317.883	312.719	129.809	592.172	299.851	239.978	127.621	131.046	634.721	519.777	267.821	367.944	243.32	382.117	131.603	128.015	624.874	559.47	265.183	334.52	238.09	241.866	6.99572	7.03393	9.30998	9.02175	8.06513	8.52334	7.92671	8.57787	7.04005	7.00017	9.28742	9.12792	8.05084	8.38595	7.89536	7.91806
NEMVEDRAFT_v1g131388	tachykinin receptor-like	5.85915e-10	32.2837	5.26038	4.56434	6.58624	29.5521	1.24103	5.94608	9.0531	32.3677	32.1998	2.72412	7.79665	3.51734	5.61134	4.64943	8.52306	37.9884	21.1159	1.24975	1.23231	4.46938	7.42277	11.9045	6.20169	5.01648	5.00898	1.44579	2.96285	1.81448	2.48835	2.21705	3.09137	5.24749	4.40026	0.32164	0.301365	2.16007	2.89196	3.57344	2.63266
NEMVEDRAFT_v1g243138	predicted protein	5.88909e-10	181.805	82.9059	38.8892	139.798	139.766	48.3217	28.2615	68.5575	226.574	137.036	73.5513	92.2604	41.7056	36.0729	133.284	146.312	160.094	119.437	37.4924	59.151	31.2857	25.2374	72.6174	64.4976	7.82384	7.09841	6.20068	6.52764	5.38217	5.17284	7.05836	7.1929	7.32278	6.90011	5.22853	5.88633	4.96743	4.65749	6.18224	6.01117
NEMVEDRAFT_v1g248586	hypothetical protein NEMVEDRAFT_v1g248586	7.16657e-10	737.161	514.218	174.604	198.493	585.09	421.854	233.898	198.826	841.56	632.763	493.066	535.37	172.852	176.356	178.228	218.758	637.662	532.517	411.167	432.542	186.224	281.571	219.043	178.609	9.71692	9.30552	8.94564	9.06439	7.43339	7.46235	7.47758	7.77319	9.31665	9.05668	8.68358	8.7567	7.5409	8.13735	7.77507	7.48066
NEMVEDRAFT_v1g195205	prolyl 4-hydroxylase subunit alpha-2-like	7.29907e-10	52.6557	11.9455	11.3419	39.0667	68.1576	15.4649	12.025	25.5981	37.9164	67.3949	10.8965	12.9944	13.0644	9.61944	51.1437	26.9897	62.4095	73.9057	8.74823	22.1816	14.153	9.89703	21.4281	29.7681	5.24475	6.07457	3.44579	3.69982	3.70757	3.26595	5.67648	4.75434	5.96369	6.20761	3.12899	4.47129	3.82304	3.307	4.42143	4.8957
NEMVEDRAFT_v1g197953	collagen triple helix repeat-containing protein 1	7.52508e-10	3494.32	2922.07	2067.95	864.163	2032.39	4642.33	1489.09	999.125	4387.21	2601.44	2499.38	3344.76	2004.38	2131.51	778.004	950.321	2153.13	1911.65	4357.87	4926.79	1103.19	1874.99	1448.78	549.47	12.0991	11.3451	11.2874	11.7077	10.9689	11.0577	9.60363	9.89227	11.0722	10.9006	12.0894	12.2664	10.1075	10.8727	10.5006	9.1019
NEMVEDRAFT_v1g112691	histone-lysine n-methyltransferase prdm6-like	7.52508e-10	26.4035	7.17823	10.8991	26.8621	11.7327	1.85719	4.71419	46.7802	29.5933	23.2138	1.36206	12.9944	18.5917	3.20648	30.9962	22.7281	13.5673	9.89808	1.24975	2.46463	7.44897	1.97941	46.4275	47.1329	4.8872	4.53691	0.44579	3.69982	4.21659	1.68099	4.95402	4.50641	3.76206	3.30715	0.32164	1.30137	2.89704	0.98507	5.53691	5.55866
NEMVEDRAFT_v1g122468	vanin 1	7.63783e-10	73.7949	18.6305	10.2295	27.4431	51.0564	5.57156	16.859	27.284	71.2089	76.3809	19.0689	18.1922	6.02973	14.4292	27.8966	26.9897	66.4796	35.6331	3.74924	7.39388	19.3673	14.3507	29.7612	24.8068	6.15399	6.25514	4.25315	4.18525	2.59209	3.85092	4.80202	4.75434	6.05484	5.15515	1.9066	2.88633	4.27555	3.84305	4.89536	4.63266
NEMVEDRAFT_v1g124771	--	8.01925e-10	64.6105	21.4172	9.33202	24.9891	59.6347	16.1508	11.6552	23.7127	73.0585	56.1624	27.2412	15.5933	9.04459	9.61944	20.1475	29.8307	66.4796	52.7898	18.7462	13.5554	14.8979	8.41248	22.6185	24.8068	6.19098	5.81153	4.76772	3.96285	3.17706	3.26595	4.33253	4.89873	6.05484	5.72219	4.22853	3.7608	3.89704	3.07253	4.49943	4.63266
NEMVEDRAFT_v1g179399	protein arginine n-methyltransferase 1 isoform 1	8.3295e-10	357.294	1019.19	2311.73	1617.44	385.644	1186.26	1401.43	987.506	414.306	300.282	1120.98	917.406	1825	2798.46	1213.5	2021.38	335.112	436.175	1347.23	1025.28	1486.07	1316.8	1085.69	889.323	8.69455	8.23017	10.1305	9.84142	10.8337	11.4504	10.245	10.9811	8.3885	8.76876	10.3958	10.0018	10.5373	10.3628	10.0844	9.79656
NEMVEDRAFT_v1g198494	protein	9.49877e-10	1133.3	1062.16	696.382	282.565	651.697	1834.11	481.953	434.695	1164.31	1102.28	1012.01	1112.32	738.642	654.122	235.571	329.558	610.527	692.866	1650.92	2017.3	403.734	560.172	594.034	275.355	10.1853	10.1063	9.98301	10.1194	9.52873	9.35342	7.88002	8.36439	9.25391	9.43643	10.6891	10.9782	8.65726	9.12973	9.2144	8.10515
NEMVEDRAFT_v1g162155	tyrosine-protein phosphatase non-receptor type 9-like	9.69217e-10	78.5049	407.68	290.723	187.323	66.6899	250.697	259.555	207.088	97.1031	59.9066	437.222	378.138	264.806	316.64	182.877	191.769	51.5556	81.8241	253.699	247.695	284.551	234.56	209.519	204.656	6.60145	5.90464	8.77222	8.56277	8.04879	8.3067	7.51473	7.58323	5.68806	6.35445	7.98697	7.95242	8.15254	7.87381	7.71094	7.67706
NEMVEDRAFT_v1g128908	tctex1 domain-containing protein 1	1.01321e-09	0.962395	4.64198	27.8465	42.617	2.65798	13.0875	9.90489	24.1582	0.924791	1	4.08618	5.19777	27.6363	28.0567	34.0958	51.1383	1.35673	3.95923	21.2457	4.92925	4.46938	15.3404	30.9517	17.3647	-0.112801	0	2.03075	2.37789	4.78849	4.81027	5.09152	5.67633	0.440134	1.98522	4.4091	2.30137	2.16007	3.93926	4.95195	4.11809
NEMVEDRAFT_v1g234286	4-coumarate-- ligase-like	1.08867e-09	633.499	246.385	118.804	232.911	447.164	233.868	147.1	185.157	617.76	649.238	288.757	204.012	112.555	125.053	220.073	245.748	539.978	354.351	226.204	241.533	143.765	150.435	220.233	150.081	9.2709	9.3426	8.17371	7.67251	6.81449	6.9664	7.78184	7.94104	9.07676	8.46904	7.82148	7.91608	7.16757	7.233	7.78289	7.2296
NEMVEDRAFT_v1g1277	--	1.09381e-09	1685.13	2003.66	754.327	2143.51	1137.26	3117.55	484.377	1462.91	1451	1919.26	1664.44	2342.89	517.049	991.604	1735.79	2551.23	965.99	1308.53	2796.94	3438.15	586.234	382.52	1246.4	1679.42	10.5028	10.9063	10.7008	11.1941	9.01416	9.95362	10.7614	11.317	9.91586	10.3537	11.4496	11.7474	9.19533	8.57939	10.2836	10.7137
NEMVEDRAFT_v1g142064	chorion peroxidase-like	1.10923e-09	322.627	161.084	38.7035	50.9462	230.158	286.236	82.8053	238.484	419.855	225.399	167.534	154.634	51.7552	25.6518	29.4464	72.446	232	228.316	313.687	258.786	93.857	71.7535	279.755	197.214	8.71375	7.81634	7.38831	7.27271	5.69363	4.68099	4.88002	6.17883	7.85798	7.83489	8.29318	8.01562	6.55239	6.16498	8.12802	7.62362
NEMVEDRAFT_v1g248639	hypothetical protein NEMVEDRAFT_v1g248639	1.11571e-09	48.8666	288.452	257.75	102.672	58.7743	178.302	164.837	125.46	45.3148	52.4183	253.343	323.561	226.115	289.385	145.682	59.6614	75.9767	41.5719	209.958	146.645	169.837	159.837	109.521	141.399	5.50191	5.712	7.98495	8.33789	7.82091	8.17685	7.18668	5.89873	6.24749	5.37754	7.71396	7.19618	7.40801	7.32046	6.77506	7.14363
NEMVEDRAFT_v1g233380	predicted protein	1.25027e-09	82.7584	329.228	230.051	175.895	169.272	768.62	337.115	255.828	74.9081	90.6087	359.584	298.872	265.308	194.794	198.376	153.415	122.105	216.438	657.367	879.872	350.102	324.128	251.185	260.471	6.22705	6.50158	8.49019	8.22338	8.05152	7.60581	7.63209	7.2613	6.93198	7.75781	9.36056	9.78115	8.45163	8.34042	7.97261	8.02498
NEMVEDRAFT_v1g200416	cklf-like marvel transmembrane domain-containing protein 4 isoform 1	1.25203e-09	232.059	150.641	40.1279	142.962	172.981	81.2832	40.6355	73.198	274.663	189.455	108.965	192.317	32.1586	48.0972	141.033	144.892	176.375	169.587	81.2336	81.3327	32.7755	48.4955	58.332	88.064	8.10152	7.56571	6.76772	7.58734	5.00713	5.58788	7.13989	7.17883	7.4625	7.40588	6.344	6.34576	5.03455	5.59978	5.86622	6.46048
NEMVEDRAFT_v1g140878	chitin deacetylase-like isoform e	1.30875e-09	2415.72	672.836	243.345	341.459	1869.74	943.758	581.629	439.024	3065.68	1765.75	807.702	537.969	208.528	278.162	387.452	295.466	2105.64	1633.84	767.345	1120.17	382.877	780.381	476.179	401.87	11.582	10.7861	9.65768	9.07138	7.7041	8.11978	8.59787	8.20685	11.04	10.6741	9.58373	10.1295	8.58074	9.60803	8.89536	8.65059
NEMVEDRAFT_v1g125541	serine protease 56-like	1.45008e-09	111.427	649.164	450.606	244.856	130.339	633.495	390.373	346.412	132.245	90.6087	682.393	615.935	409.017	492.195	234.021	255.692	122.105	138.573	807.337	459.653	244.326	536.419	338.087	354.737	7.04707	6.50158	9.41446	9.26663	8.67602	8.94309	7.87049	7.99826	6.93198	7.1145	9.65703	8.8444	7.93266	9.06722	8.40125	8.47061
NEMVEDRAFT_v1g92964	lipoma hmgic fusion partner	1.53806e-09	55.4076	10.0902	5.6651	24.5374	60.276	15.4911	19.4451	24.9031	47.1643	63.6508	14.9827	5.19777	2.51239	8.81782	26.3468	22.7281	65.1229	55.4292	12.4975	18.4847	12.6632	26.2271	24.9994	24.8068	5.55962	5.99211	3.90523	2.37789	1.32906	3.14042	4.71956	4.50641	6.02509	5.79257	3.64357	4.20826	3.66257	4.71299	4.64382	4.63266
NEMVEDRAFT_v1g177762	major facilitator superfamily domain-containing protein 10-like	1.55416e-09	47.5243	225.452	225.272	91.4335	51.5128	139.585	216.206	133.917	35.1421	59.9066	226.102	224.803	251.741	198.802	80.5901	102.277	51.5556	51.47	136.222	142.948	256.245	176.167	120.235	147.6	5.13513	5.90464	7.82083	7.81252	7.9758	7.63519	6.33253	6.67634	5.68806	5.68566	7.08982	7.15935	8.00138	7.4608	6.90971	7.20555
NEMVEDRAFT_v1g165579	ribonucleoside-diphosphate reductase subunit m2-like isoform 1	1.69401e-09	28.0997	20.6423	35.4619	144.965	52.0618	34.1153	40.0339	92.2951	27.7437	28.4556	21.793	19.4916	27.6363	43.2875	172.029	117.902	43.4153	60.7082	32.4934	35.7371	42.4591	37.6087	94.0454	90.5447	4.79409	4.83064	4.44579	4.28478	4.78849	5.43588	7.42651	6.88144	5.44013	5.92382	5.02207	5.15935	5.408	5.23299	6.55529	6.50056
NEMVEDRAFT_v1g32913	protein	1.78619e-09	10.8131	56.2282	142.995	41.843	8.30389	32.8393	66.2951	58.763	7.39833	14.2278	43.586	68.8704	175.365	110.624	49.5939	34.0922	4.07018	12.5376	26.2447	39.434	61.8264	70.7638	36.9039	80.622	2.8872	3.83064	5.44579	6.10581	7.45422	6.78952	5.63209	5.09137	2.02509	3.64819	4.71395	5.30137	5.95015	6.14494	5.2057	6.3331
NEMVEDRAFT_v1g208506	ankyrin repeat and socs box protein 3	1.89968e-09	2.33448	16.0942	20.7218	44.4901	5.66438	44.026	11.7724	30.3349	0.924791	3.74416	21.793	10.3955	20.6016	20.8421	44.9445	44.0358	4.07018	7.25859	39.9919	48.0602	11.1735	12.3713	32.1421	28.5278	-0.112801	1.90464	4.44579	3.37789	4.36468	4.38143	5.49007	5.4606	2.02509	2.85969	5.32164	5.58677	3.48201	3.62893	5.00639	4.8343
NEMVEDRAFT_v1g85242	protein	1.92498e-09	1	9.25266	1	1	1	6.84746	1	1	1	1	6.81031	11.695	1	1	1	1	1	1	9.99798	3.69694	1	1	1	1	0	0	2.76772	3.54782	0	0	0	0	0	0	3.32164	1.88633	0	0	0	0
NEMVEDRAFT_v1g241424	predicted protein	1.92554e-09	69321.4	80577.6	14372.8	16241.1	40546.1	68930.4	10569.2	16495.1	96452.9	42190	67660.4	93494.8	12624.2	16121.4	6667.28	25814.9	37953.1	43139.1	65769.2	72091.6	10480.7	10657.6	21701.9	11288.3	16.5575	15.3646	16.046	16.5126	13.6239	13.9767	12.7029	14.6559	15.2119	15.3967	16.0051	16.1375	13.3554	13.3796	14.4055	13.4625
NEMVEDRAFT_v1g215036	fibronectin type iii domain protein	2.04216e-09	77.625	16.6501	5.36596	10.2668	24.2917	1.24103	2.35447	11.6335	87.8551	67.3949	17.7068	15.5933	3.51734	7.21458	7.74905	12.7846	39.3451	9.23821	1.24975	1.23231	2.23469	2.47426	7.14269	16.1244	6.45705	6.07457	4.14623	3.96285	1.81448	2.85092	2.95402	3.67634	5.29811	3.20761	0.32164	0.301365	1.16007	1.307	2.83647	4.01117
NEMVEDRAFT_v1g217414	cub and lccl domain containing 1 precursor	2.04375e-09	360.25	156.692	90.4128	153.489	311.342	97.3383	84.5163	72.8987	374.54	345.961	174.344	139.04	89.441	91.3847	189.077	117.902	402.948	219.737	86.2326	108.444	81.9387	87.0939	72.6174	73.18	8.54898	8.43447	7.44579	7.11936	6.48286	6.51388	7.56283	6.88144	8.65445	7.77963	6.43016	6.76081	6.35647	6.4445	6.18224	6.19338
NEMVEDRAFT_v1g32586	--	2.3657e-09	378.538	120.707	66.7778	62.893	286.145	130.099	125.305	218.714	322.752	434.323	163.447	77.9665	63.8146	69.741	60.4426	65.3434	297.123	275.167	101.23	158.968	131.847	118.764	276.184	161.244	8.33428	8.76262	7.35268	6.28478	5.99581	6.12394	5.91749	6.02997	8.21492	8.10416	6.66149	7.31259	7.04272	6.89195	8.10949	7.3331
NEMVEDRAFT_v1g94140	peroxidase	2.52983e-09	20.1715	23.1786	158.248	136.379	27.847	22.9548	81.5734	239.301	23.1198	17.2231	19.0689	27.2883	191.444	125.053	187.527	85.2306	33.9182	21.7758	22.4955	23.414	96.8366	66.3101	299.993	178.609	4.53106	4.10627	4.25315	4.77021	7.58078	6.9664	7.55095	6.4133	5.08399	4.44465	4.49156	4.5493	6.59748	6.05116	8.22879	7.48066
NEMVEDRAFT_v1g121842	homeobox protein otx1	2.61366e-09	3.80965	1.98047	15.655	23.1816	6.28727	14.8924	28.5038	57.2233	4.62396	2.99533	1.36206	2.59888	16.0793	15.2308	27.8966	18.4666	1.35673	11.2178	14.997	14.7878	28.3061	28.7014	51.1893	63.2573	2.20913	1.58271	0.44579	1.37789	4.00713	3.92892	4.80202	4.20685	0.440134	3.48772	3.9066	3.88634	4.82304	4.84305	5.67777	5.98316
NEMVEDRAFT_v1g170378	udp-glucuronosyltransferase 2c1	2.63871e-09	438.236	1113.97	1645.89	1431.04	500.504	2710.97	1655.16	949.207	403.209	473.262	1032.44	1195.49	1521	1770.78	1273.94	1588.13	386.667	614.341	2896.92	2525.01	1273.03	2037.3	1078.55	819.864	8.65538	8.8865	10.0118	10.2234	10.5708	10.7902	10.3151	10.6331	8.59495	9.2629	11.5003	11.3021	10.3141	10.9924	10.0749	9.67924
NEMVEDRAFT_v1g216358	receptor-interacting serine-threonine kinase 4-like	2.69744e-09	1.67362	1.98047	9.48743	28.4766	2.32804	3.09822	8.80064	25.0528	1.84958	1.49766	1.36206	2.59888	12.5619	6.41296	35.6456	21.3076	1.35673	3.29936	2.4995	3.69694	9.68366	7.91763	17.8567	32.2488	0.887198	0.58271	0.44579	1.37789	3.65098	2.68099	5.15565	4.4133	0.440134	1.72219	1.32164	1.88633	3.27555	2.98507	4.15839	5.01117
NEMVEDRAFT_v1g65476	tyrosine kinase receptor cad96ca-like	2.72046e-09	57.4331	198.18	302.812	118.233	66.4339	179.264	260.11	180.274	52.7131	62.1531	170.258	226.103	309.024	296.6	144.132	92.3331	56.9826	75.8853	171.215	187.312	248.051	272.168	186.9	173.647	5.72009	5.95775	7.41158	7.82084	8.27158	8.21237	7.17125	6.52878	5.83245	6.24575	7.41967	7.5493	7.95449	8.08835	7.54612	7.44001
NEMVEDRAFT_v1g236565	calretinin-like	2.74178e-09	1106.07	465.457	261.045	409.707	828.682	354.389	261.891	339.416	1192.98	1019.16	491.704	439.211	252.746	269.344	354.906	464.507	1008.05	649.314	367.426	341.351	205.592	318.19	346.42	332.411	10.2204	9.99316	8.94165	8.77877	7.98154	8.07331	8.47129	8.85956	9.97735	9.34277	8.52131	8.41511	7.68364	8.31374	8.43638	8.37682
NEMVEDRAFT_v1g240958	arachidonate 5-lipoxygenase	2.74178e-09	60.8663	52.9169	10.6361	17.6279	40.4215	23.5447	5.07878	25.5482	73.0585	48.6741	40.8618	64.9721	10.0495	11.2227	13.9483	21.3076	36.6316	44.2114	18.7462	28.3432	3.72448	6.43307	23.809	27.2874	6.19098	5.60508	5.35268	6.02175	3.32905	3.48835	3.80202	4.4133	5.19502	5.46635	4.22853	4.82493	1.89704	2.68551	4.57344	4.77016
NEMVEDRAFT_v1g238064	protein	2.79627e-09	2901.59	5114.65	1625.49	942.297	2938.73	4370.26	918.022	2572.9	3284.86	2518.32	4270.06	5959.24	1410.45	1840.52	863.244	1021.35	2541.15	3336.31	5457.65	3282.88	884.938	951.105	2613.03	2532.77	11.6816	11.2982	12.06	12.5409	10.4619	10.8459	9.75362	9.99626	11.3113	11.704	12.4141	11.6807	9.78943	9.89346	11.3515	11.3065
NEMVEDRAFT_v1g83517	hhip-like protein 2	2.84801e-09	335.754	128.683	45.9123	63.2163	223.594	80.6409	60.7345	112.436	246.919	424.588	143.016	114.351	47.7354	44.0891	68.1916	58.2409	210.293	236.894	77.4844	83.7973	65.5509	55.9182	109.521	115.351	7.94789	8.72992	7.16003	6.83733	5.57699	5.46235	6.09152	5.86396	7.71626	7.8881	6.27583	6.38883	6.03454	5.80525	6.77506	6.84989
NEMVEDRAFT_v1g94244	protein fam124a	2.8589e-09	0.836812	20.5484	29.1985	11.9459	3.35483	25.4019	18.3488	7.86264	0.924791	0.748832	17.7068	23.39	27.1338	31.2632	13.9483	9.94357	4.07018	2.63949	19.996	30.8078	22.3469	14.3507	9.52359	6.20169	-0.112801	-0.417286	4.14623	4.54782	4.76202	4.96639	3.80202	3.31376	2.02509	1.40026	4.32164	4.94522	4.482	3.84305	3.25151	2.63266
NEMVEDRAFT_v1g125819	skeletal receptor tyrosine-protein kinase isoform 3	2.91256e-09	55.297	253.79	203.856	108.547	39.3578	153.722	178.68	118.638	49.9387	60.6554	215.206	292.374	236.164	171.547	133.284	83.8101	31.2047	47.5108	131.224	176.221	233.153	124.208	109.521	127.755	5.64209	5.92256	7.74957	8.19167	7.88365	7.42246	7.05836	6.38905	4.96369	5.57018	7.03589	7.46124	7.86513	6.95661	6.77506	6.99724
NEMVEDRAFT_v1g216868	protein	2.91256e-09	379.323	166.406	68.1054	123.075	231.89	86.2734	75.0722	129.873	378.24	380.407	172.982	159.831	80.8989	55.3118	123.985	122.164	310.691	153.09	89.9818	82.565	58.102	92.0424	135.711	124.034	8.56316	8.5714	7.43448	7.3204	6.33805	5.78952	6.95402	6.93268	8.27934	7.25824	6.49156	6.36746	5.86052	6.52423	7.08439	6.95459
NEMVEDRAFT_v1g140434	--	3.19512e-09	3.12092	47.907	61.5007	21.5671	1.33824	29.125	32.8533	58.0679	1	5.24183	49.0342	46.7799	86.9286	36.0729	23.2471	19.8871	1.35673	1.31974	23.7452	34.5048	39.4795	26.2271	40.4752	75.6606	0	2.39007	5.61572	5.54782	6.44176	5.17284	4.53898	4.31376	0.440134	0.400254	4.56956	5.10873	5.30303	4.71299	5.33897	6.24147
NEMVEDRAFT_v1g34209	protein phosphatase mitochondrial	3.2509e-09	18.2339	137.373	89.3542	75.937	30.0455	108.534	95.7964	100.828	18.4958	17.972	125.31	149.436	84.9187	93.7896	83.6897	68.1844	25.7778	34.3133	101.23	115.837	94.6019	96.9909	101.188	100.467	4.20913	4.16768	6.96936	7.22338	6.40801	6.55136	6.38698	6.09137	4.68806	5.1007	6.66149	6.85595	6.5638	6.59978	6.66089	6.65058
NEMVEDRAFT_v1g205902	spermine synthase-like	3.3542e-09	183.284	46.0831	36.2869	48.0414	121.98	30.3312	60.9899	72.7739	198.83	167.738	54.4824	37.6838	43.7155	28.8583	44.9445	51.1383	113.965	129.995	19.996	40.6663	70.0203	51.9594	78.5696	66.9783	7.63539	7.39007	5.76772	5.23587	5.45007	4.85091	5.49007	5.67633	6.83245	7.02231	4.32164	5.34576	6.1297	5.69931	6.2959	6.06562
NEMVEDRAFT_v1g115856	lysyl oxidase homolog 2	3.3542e-09	352.078	304.202	84.6882	153.552	253.938	213.5	61.706	173.352	379.164	324.993	260.154	348.25	80.3964	88.9799	139.483	167.62	282.199	225.676	221.205	205.796	55.1224	68.2895	191.662	155.042	8.56668	8.34426	8.02322	8.44398	6.32906	6.47541	7.12395	7.38905	8.14057	7.81811	7.78924	7.68507	5.78457	6.09359	7.58242	7.27652
NEMVEDRAFT_v1g84126	dipeptidyl peptidase 2	3.37912e-09	546.827	420.102	176.46	139.992	430.791	475.512	240.461	138.847	663.075	430.579	497.152	343.053	139.689	213.231	137.933	142.051	500.632	360.95	418.665	532.359	189.949	290.973	180.948	96.7464	9.37303	8.75013	8.95754	8.42229	7.12607	7.73627	7.10782	7.15027	8.96761	8.49566	8.70965	9.05626	7.56947	8.18474	7.49943	6.59614
NEMVEDRAFT_v1g246971	predicted protein	3.63958e-09	22.1315	11.2018	1.50496	1.92051	14.7946	9.94569	1.6122	3.47612	24.0446	20.2185	6.81031	15.5933	2.00991	1	1	2.84102	20.3509	9.23821	12.4975	7.39388	2.23469	0.989703	5.95224	1	4.58764	4.3376	2.76772	3.96285	1.00713	0	0	1.50641	4.34702	3.20761	3.64357	2.88633	1.16007	-0.0149324	2.57343	0
NEMVEDRAFT_v1g162657	solute carrier family 35 member e1	3.9325e-09	39.1112	242.166	131.988	71.9332	57.8186	168.277	147.882	90.0139	33.2925	44.9299	246.533	237.798	151.748	112.227	72.841	71.0255	54.2691	61.3681	186.212	150.342	166.112	129.651	84.5218	95.5061	5.05713	5.4896	7.94564	7.89359	7.24553	6.81028	6.18668	6.15027	5.76206	5.93942	7.5408	7.2321	7.37601	7.01849	6.40125	6.57752
NEMVEDRAFT_v1g145007	zinc transporter zip14-like	4.00976e-09	17.0226	74.2794	49.4296	21.2439	12.3741	71.4246	15.6035	11.3841	17.571	16.4743	93.9822	54.5766	54.77	44.0891	15.4981	26.9897	12.2105	12.5376	81.2336	61.6157	8.93876	22.2683	19.0472	3.72101	4.13512	4.04215	6.55432	5.77021	5.77531	5.46235	3.95402	4.75434	3.61005	3.64819	6.344	5.94523	3.16007	4.47692	4.25151	1.89569
NEMVEDRAFT_v1g1679	tolloid-like protein 2-like	4.17179e-09	174.125	81.3323	49.4482	14.7223	307.776	155.123	71.5952	52.3367	181.259	166.99	89.896	72.7687	33.1635	65.7329	12.3985	17.0461	310.691	304.861	243.701	66.5449	50.653	92.5373	47.6179	57.0556	7.50191	7.38362	6.49019	6.18525	5.05152	6.03854	3.63209	4.09137	8.27934	8.25201	7.92897	6.05626	5.66258	6.53196	5.57343	5.8343
NEMVEDRAFT_v1g243606	large neutral amino acids transporter small subunit 3	4.18684e-09	3261.64	806.921	659.806	1108.31	2477.64	1200.01	776.332	554.551	3846.21	2677.08	789.996	823.846	737.637	581.976	1097.26	1119.36	2988.87	1966.42	846.079	1553.95	581.765	970.899	674.984	434.118	11.9092	11.3864	9.6257	9.68623	9.52677	9.18482	10.0997	10.1285	11.5454	10.9414	9.72465	10.6017	9.18429	9.92318	9.39871	8.76194
NEMVEDRAFT_v1g240155	actin-binding protein anillin-like	4.25541e-09	106.803	49.1752	88.4684	350.367	192.555	101.305	80.4246	190.247	122.997	90.6087	47.6721	50.6782	95.9732	80.9636	345.607	355.127	160.094	225.016	124.975	77.6357	76.7244	84.1248	184.52	195.973	6.94248	6.50158	5.57507	5.66329	6.58456	6.3392	8.43299	8.47219	7.32278	7.81388	6.9655	6.27865	6.26161	6.39446	7.52763	7.61451
NEMVEDRAFT_v1g205060	tetratricopeptide repeat protein 34-like	4.29878e-09	124.491	105.748	179.558	161.946	121.339	76.4585	348.091	672.016	108.201	140.781	106.241	105.255	168.33	190.786	153.431	170.461	115.322	127.355	96.2306	56.6864	400.755	295.426	633.319	710.714	6.75757	7.13731	6.7312	6.71774	7.39515	7.57581	7.26145	7.4133	6.84952	6.99271	6.58842	5.82493	8.64658	8.20665	9.30679	9.47313
NEMVEDRAFT_v1g217427	peroxisomal multifunctional enzyme type 2	4.37291e-09	5175.72	2781.86	1278.17	1624.82	3835.02	2196.15	1283.3	1594.7	5606.08	4745.35	2646.48	2917.25	1160.72	1395.62	1475.42	1774.22	4490.77	3179.26	2232.05	2160.25	1135.97	1430.62	1794.01	1395.38	12.4528	12.2123	11.3699	11.5104	10.1808	10.4467	10.5269	10.793	12.1327	11.6345	11.1242	11.077	10.1497	10.4824	10.809	10.4464
NEMVEDRAFT_v1g98279	cub and sushi domain-containing protein 3 isoform 1	4.42972e-09	101.238	1105.74	386.309	181.322	113.824	457.528	333.675	299.343	68.4345	134.041	1070.58	1140.91	569.809	202.81	260.368	102.277	120.749	106.899	313.687	601.369	434.275	233.075	216.662	382.024	6.09665	7.06653	10.0642	10.156	9.15433	7.66398	8.02441	6.67634	6.91587	6.7401	8.29318	9.23211	8.76247	7.86465	7.7593	8.57752
NEMVEDRAFT_v1g124360	inhibin beta a chain-like	4.5081e-09	16.6483	1	0.652049	1.2749	15.4174	3.71437	1.48717	4.26635	17.571	15.7255	1	1	0.502477	0.80162	1.54981	1	17.6375	13.1974	2.4995	4.92925	1.48979	1.48455	3.57135	4.96135	4.13512	3.97503	0	0	-0.992871	-0.31901	0.632091	0	4.14057	3.72218	1.32164	2.30137	0.575109	0.570026	1.83647	2.31073
NEMVEDRAFT_v1g105271	protein	4.67374e-09	214.794	66.8507	56.7341	21.1155	195.462	55.8551	32.5718	42.9344	250.618	178.971	81.7237	51.9777	47.7354	65.7329	29.4464	12.7846	252.351	138.573	57.4884	54.2218	20.1122	45.0315	52.3797	33.4891	7.96935	7.48358	6.35268	5.69982	5.57699	6.03854	4.88002	3.67634	7.97929	7.1145	5.8452	5.7608	4.33	5.49286	5.71094	5.06562
NEMVEDRAFT_v1g178640	heat shock protein hsp 90-alpha	4.67886e-09	2040.2	8229.71	11325.1	8323.5	2955.36	8032.15	8510.77	6952.43	2137.19	1943.22	9681.53	6777.89	8668.24	13981.9	8003.21	8643.8	2309.15	3601.58	9530.58	6533.72	9399.85	7621.7	7856.96	6047.89	11.0615	10.9242	13.241	12.7266	13.0815	13.7713	12.9664	13.0774	11.1731	11.8144	13.2183	12.6737	13.1984	12.8959	12.9398	12.5622
NEMVEDRAFT_v1g113714	glutamyl aminopeptidase	4.86916e-09	56.1994	31.7502	7.23218	15.4972	71.0744	28.4304	11.8948	20.2411	55.4875	56.9113	24.5171	38.9833	12.0595	2.40486	13.9483	17.0461	82.7604	59.3885	12.4975	44.3633	10.4286	13.361	10.714	29.7681	5.79409	5.83064	4.61572	5.28478	3.5921	1.26595	3.80202	4.09137	6.37087	5.89211	3.64357	5.47129	3.38247	3.73996	3.42143	4.8957
NEMVEDRAFT_v1g180943	proteasome activator complex subunit 3	4.98369e-09	89.5164	299.7	456.624	450.709	99.2854	274.953	316.188	285.418	102.652	76.3809	318.722	280.679	413.036	500.211	384.353	517.065	94.9709	103.6	286.192	263.715	338.928	293.447	289.279	281.557	6.68162	6.25514	8.31615	8.13278	8.69012	8.96639	8.58629	9.0142	6.56941	6.69488	8.16084	8.04284	8.40484	8.19696	8.17632	8.13728
NEMVEDRAFT_v1g102533	centrin 1-like	4.98744e-09	68.5326	217.406	329.091	220.579	80.6056	358.824	272.273	223.957	59.1866	77.8786	215.206	219.606	327.113	331.069	230.922	210.235	80.0469	81.1643	384.922	332.725	270.398	274.148	203.567	244.347	5.8872	6.28316	7.74957	7.77877	8.35365	8.37099	7.85126	7.71586	6.32277	6.34277	8.58842	8.37819	8.07894	8.09881	7.66936	7.93279
NEMVEDRAFT_v1g18	--	5.03263e-09	611.748	3876.23	2154.76	1100.72	532.075	1825.86	1541.68	1182.24	546.551	676.945	4069.84	3682.62	2854.57	1454.94	1528.11	673.321	596.96	467.189	1439.71	2212	1603.76	1479.61	819.029	1545.46	9.09421	9.40289	11.9908	11.8465	11.4791	10.5067	10.5775	9.39515	9.22149	8.86786	10.4916	11.1111	10.6472	10.531	9.67777	10.5938
NEMVEDRAFT_v1g85310	zinc transporter zip14-like	5.03769e-09	14.7762	59.1402	68.4348	17.1117	14.7021	62.6851	14.9967	9.0032	17.571	11.9813	57.2066	61.0738	66.327	70.5426	18.5977	15.6256	13.5673	15.8369	64.9869	60.3833	15.6428	14.3507	14.2854	3.72101	4.13512	3.58271	5.83811	5.93248	6.05152	6.14042	4.21705	3.96584	3.76206	3.98522	6.02208	5.91608	3.96743	3.84305	3.83647	1.89569
NEMVEDRAFT_v1g212854	protein	5.24444e-09	72.4303	22.6227	16.2054	20.9215	86.1065	21.6701	20.6954	35.8167	64.7354	80.1251	23.155	22.0905	15.5768	16.834	24.7969	17.0461	96.3277	75.8853	14.997	28.3432	20.1122	21.2786	36.9039	34.7295	6.01648	6.32418	4.53325	4.46535	3.96133	4.07331	4.63209	4.09137	6.58988	6.24575	3.9066	4.82493	4.33	4.41133	5.2057	5.11809
NEMVEDRAFT_v1g160897	protein	5.34088e-09	4351.44	1974.94	947.509	1360.45	2650.5	1762.39	894.244	1197.08	5190.85	3512.02	1940.94	2008.94	786.377	1108.64	1063.17	1657.73	3035	2266	1880.87	1643.91	589.958	1198.53	1442.82	951.339	12.3418	11.7781	10.9225	10.9722	9.61908	10.1146	10.0542	10.695	11.5675	11.1459	10.8772	10.6829	9.20447	10.2271	10.4947	9.89382
NEMVEDRAFT_v1g230652	kidney mitochondrial carrier protein 1-like	5.70616e-09	53.9529	183.988	117.578	116.553	60.6245	387.809	268.601	226.851	55.4875	52.4183	202.947	165.029	96.4757	138.68	120.885	112.22	66.4796	54.7694	388.672	386.946	292.745	244.457	272.613	181.089	5.79409	5.712	7.66496	7.36658	6.59209	7.11562	6.91749	6.81019	6.05484	5.7753	8.60241	8.59599	8.1935	7.93344	8.09071	7.50056
NEMVEDRAFT_v1g205633	rho gtpase-activating protein 11a	5.90597e-09	11.341	5.32301	11.2461	50.4308	29.2748	9.94569	13.8742	49.4105	12.9471	9.73482	5.44824	5.19777	16.0793	6.41296	51.1437	49.7178	17.6375	40.9121	12.4975	7.39388	10.4286	17.3198	39.2848	59.5362	3.69456	3.28315	2.44579	2.37789	4.00713	2.68099	5.67648	5.63569	4.14057	5.35446	3.64357	2.88633	3.38247	4.11435	5.2959	5.8957
NEMVEDRAFT_v1g242984	protein	6.05084e-09	421.581	93.6298	26.9315	59.1469	187.035	55.672	20.81	85.1025	432.802	410.36	144.378	42.8816	18.5917	35.2713	38.7452	79.5485	287.626	86.4432	31.2437	80.1004	14.8979	26.722	82.1409	88.064	8.75756	8.68075	7.17371	5.42229	4.21659	5.14042	5.27595	6.31376	8.16805	6.43368	4.96549	6.32374	3.89704	4.73996	6.36003	6.46048
NEMVEDRAFT_v1g242034	n-acylethanolamine-hydrolyzing acid amidase isoform 1	6.09819e-09	188.635	58.1539	34.6603	51.722	143.342	57.7122	55.8875	64.1664	211.777	165.492	70.8272	45.4805	27.6363	41.6843	48.0441	55.3999	180.445	106.239	58.7381	56.6864	52.8877	58.8873	74.9983	53.3345	7.7264	7.37062	6.14623	5.50718	4.78849	5.38143	5.58629	5.79181	7.49542	6.73117	5.87622	5.82493	5.72486	5.87988	6.22879	5.737
NEMVEDRAFT_v1g239764	protein	6.16948e-09	38.2069	21.9105	2.81153	32.8674	27.773	3.11565	4.2141	4.78674	43.4652	32.9486	20.4309	23.39	4.01982	1.60324	38.7452	26.9897	28.4913	27.0548	4.99899	1.23231	4.46938	3.95881	8.33314	1.24034	5.44179	5.04215	4.35268	4.54782	2.00713	0.68099	5.27595	4.75434	4.83245	4.75781	2.32164	0.301365	2.16007	1.98507	3.05886	0.310736
NEMVEDRAFT_v1g242091	methyltransferase domain protein	6.90947e-09	91.585	300.719	265.384	279.272	83.2081	466.802	227.324	241.161	116.524	66.6461	306.464	294.973	204.508	326.259	241.77	316.774	77.3335	89.0827	494.9	438.704	176.541	278.107	299.993	182.33	6.86448	6.05845	8.25957	8.20444	7.67601	8.34987	7.91749	8.30731	6.27302	6.47707	8.95099	8.7771	7.46386	8.1195	8.22879	7.51041
NEMVEDRAFT_v1g220344	proto-oncogene serine threonine-protein kinase mos	7.37718e-09	4.9329	49.457	56.345	24.6668	8.96374	46.4383	22.0733	12.1789	4.62396	5.24183	59.9307	38.9833	55.775	56.915	29.4464	19.8871	4.07018	13.8573	32.4934	60.3833	29.7959	14.3507	10.714	13.6437	2.20913	2.39007	5.90522	5.28478	5.80155	5.83074	4.88002	4.31376	2.02509	3.79257	5.02207	5.91608	4.89704	3.84305	3.42143	3.77016
NEMVEDRAFT_v1g82504	--	7.50136e-09	376.404	205.906	116.601	133.085	374.601	154.858	88.4908	105.889	304.256	448.551	251.981	159.831	148.231	84.9718	176.678	89.4921	420.586	328.616	117.476	192.241	90.8774	86.1042	96.4263	115.351	8.24914	8.80913	7.97717	7.3204	7.2117	6.40891	7.46498	6.48369	8.71626	8.36026	6.87622	7.58677	6.50585	6.42801	6.59135	6.84989
NEMVEDRAFT_v1g200238	calcium-binding protein	8.03666e-09	72.7802	296.922	288.688	235.365	71.6048	297.925	238.909	177.07	84.156	61.4043	339.153	254.691	312.039	265.336	244.87	225.861	73.2633	69.9464	311.187	284.664	221.979	255.838	221.423	132.716	6.39499	5.94027	8.40579	7.9926	8.28558	8.05168	7.93587	7.81929	6.19502	6.12818	8.28164	8.15312	7.79428	7.99909	7.79066	7.0522
NEMVEDRAFT_v1g238062	macrophage mannose receptor 1	8.03666e-09	1526.38	978.009	341.921	533.822	1157.56	657.95	343.349	524.636	1388.11	1664.65	997.029	958.988	398.465	285.377	640.071	427.573	1511.39	803.724	514.896	801.004	307.642	379.056	445.228	604.045	10.4389	10.701	9.96149	9.90537	8.63831	8.15673	9.32209	8.74003	10.5617	9.65056	9.00814	9.64567	8.26511	8.56627	8.7984	9.23851
NEMVEDRAFT_v1g208281	steroid 17-alpha-hydroxylase lyase-like	8.11374e-09	81.7886	23.8596	13.3939	18.8555	61.8547	7.44618	16.7235	23.0426	80.4568	83.1204	20.4309	27.2883	11.557	15.2308	26.3468	11.3641	84.1171	39.5923	7.49849	7.39388	12.6632	20.7838	24.9994	21.0858	6.33014	6.37713	4.35268	4.77021	3.5307	3.92892	4.71956	3.50641	6.39433	5.30715	2.9066	2.88633	3.66257	4.37739	4.64382	4.3982
NEMVEDRAFT_v1g178656	mad2l1-binding protein	8.11374e-09	24.157	416.666	311.572	194.166	35.454	121.874	295.679	240.758	29.5933	18.7208	488.98	344.352	201.493	421.652	159.63	228.702	35.2749	35.6331	158.718	85.0296	284.551	306.808	348.801	132.716	4.8872	4.22657	8.93363	8.42774	7.65459	8.71991	7.31859	7.83733	5.14057	5.15515	7.31032	6.40989	8.15254	8.26119	8.44626	7.0522
NEMVEDRAFT_v1g244850	hepatocyte growth factor receptor-like	8.69559e-09	729.283	2340.92	2090.74	2126.14	611.043	2992.15	1845.32	1516.91	798.095	660.47	2514.37	2167.47	1762.19	2419.29	1728.04	2524.25	629.522	592.565	3193.11	2791.19	1772.11	1918.54	1628.53	1405.3	9.64042	9.36735	11.296	11.0818	10.7832	11.2404	10.7549	11.3016	9.29811	9.21083	11.6407	11.4467	10.7913	10.9058	10.6694	10.4567
NEMVEDRAFT_v1g208951	retrotransposon-like family member (retr-1)- partial	8.94433e-09	4.29453	3.27991	15.9962	26.7329	1.66817	1.8659	4.33388	31.9959	1.84958	6.73949	1.36206	5.19777	9.54707	22.4454	27.8966	25.5692	1.35673	1.97962	2.4995	1.23231	2.23469	6.43307	41.6657	22.3261	0.887198	2.75264	0.44579	2.37789	3.25506	4.48835	4.80202	4.67634	0.440134	0.985224	1.32164	0.301365	1.16007	2.68551	5.38079	4.48066
NEMVEDRAFT_v1g124735	protein	9.16175e-09	184.954	59.8838	29.5876	62.1818	156.466	53.3469	35.3224	80.3871	232.123	137.785	61.2928	58.4749	19.0941	40.081	43.3947	80.969	175.018	137.913	51.2397	55.4541	36.5	34.1448	99.9977	60.7766	7.85875	7.10628	5.93765	5.86975	4.25506	5.32485	5.43945	6.3393	7.45136	7.10761	5.67919	5.79322	5.18982	5.09359	6.64382	5.92544
NEMVEDRAFT_v1g167052	Lipase	1.00103e-08	1113.52	1054.64	336.93	618.267	912.951	959.252	276.051	420.572	1369.62	857.413	995.667	1113.62	273.85	400.009	433.947	802.588	921.218	904.684	1133.52	784.984	238.367	313.736	439.275	401.87	10.4196	9.74385	9.95952	10.121	8.09724	8.64389	8.76138	9.64852	9.8474	9.82127	10.1466	9.61652	7.89704	8.29341	8.77898	8.65059
NEMVEDRAFT_v1g128631	follistatin-related protein 4	1.02397e-08	110.633	476.174	347.642	79.4874	79.6187	192.307	182.183	130.346	139.643	81.6227	420.877	531.472	302.491	392.794	66.6418	92.3331	104.468	54.7694	186.212	198.402	184.734	179.631	113.093	147.6	7.1256	6.3509	8.71725	9.05385	8.24075	8.61763	6.05836	6.52878	6.70692	5.7753	7.5408	7.63228	7.52931	7.48889	6.82137	7.20555
NEMVEDRAFT_v1g242772	e3 ubiquitin-protein ligase march3	1.03702e-08	82.4045	197.053	321.712	191.843	58.5894	167.098	286.334	142.597	86.9304	77.8786	234.275	159.831	248.224	395.199	172.029	211.656	62.4095	54.7694	193.711	140.484	317.326	255.343	149.997	135.197	6.44179	6.28316	7.87206	7.3204	7.9555	8.62644	7.42651	7.72558	5.96369	5.7753	7.59776	7.13426	8.30982	7.99629	7.22879	7.07892
NEMVEDRAFT_v1g72086	xanthine dehydrogenase oxidase- partial	1.04649e-08	107.464	31.9693	26.6978	30.2195	90.158	33.4991	25.6413	28.004	122.072	92.8552	34.0515	29.8872	30.1486	23.247	26.3468	34.0922	103.111	77.205	32.4934	34.5048	18.6224	32.6602	24.9994	31.0085	6.93159	6.53691	5.08965	4.90146	4.91402	4.53897	4.71956	5.09137	6.68805	6.27062	5.02207	5.10873	4.21897	5.02946	4.64382	4.95459
NEMVEDRAFT_v1g227127	3-methyl-2-oxobutanoate dehydrogenase	1.09211e-08	576.328	212.31	229.204	281.795	527.529	98.5442	200.667	246.454	583.543	569.113	247.895	176.724	199.484	258.923	319.261	244.328	602.387	452.672	82.4833	114.605	213.785	187.549	224.995	267.913	9.1887	9.15257	7.95359	7.46535	7.64013	8.01638	8.31859	7.93268	9.23455	8.82232	6.36603	6.84053	7.74002	7.55112	7.81375	8.06562
NEMVEDRAFT_v1g143839	dbh-like 1	1.09766e-08	0.874416	1.33075	3.46358	1	41.7598	1.24103	19.5886	1.2154	1	0.748832	1.36206	1.29944	4.5223	2.40486	1	1	37.9884	45.5312	1.24975	1.23231	23.8367	15.3404	1.19045	1.24034	0	-0.417286	0.44579	0.37789	2.17706	1.26595	0	0	5.24749	5.50878	0.32164	0.301365	4.57511	3.93926	0.251507	0.310736
NEMVEDRAFT_v1g205856	neuronal acetylcholine receptor subunit alpha-7-like	1.10602e-08	84.7389	32.6817	24.2812	36.6773	81.2316	21.0975	16.9814	17.6606	87.8551	81.6227	36.7757	28.5877	22.109	26.4535	44.9445	28.4102	101.755	60.7082	21.2457	20.9493	18.6224	15.3404	15.4758	19.8454	6.45705	6.3509	5.20068	4.83732	4.46656	4.72539	5.49007	4.82834	6.66896	5.92382	4.4091	4.38883	4.21897	3.93926	3.95194	4.31073
NEMVEDRAFT_v1g239771	predicted protein	1.1486e-08	306.078	61.1833	71.1692	115.454	245.813	86.125	154.14	226.413	308.88	303.277	61.2928	61.0738	51.7552	90.5831	94.5384	136.369	242.854	248.772	68.7361	103.514	137.061	171.219	204.757	248.068	8.2709	8.24449	5.93765	5.93248	5.69363	6.50117	6.56283	7.09137	7.92395	7.95868	6.103	6.69368	7.09867	7.4197	7.67777	7.95459
NEMVEDRAFT_v1g206542	phosphoserine aminotransferase	1.16361e-08	219.337	577.741	458.89	249.895	214.978	871.105	547.515	253.019	211.777	226.896	627.91	527.573	455.245	462.535	269.667	230.123	207.579	222.377	774.844	967.366	611.56	483.47	296.422	209.617	7.7264	7.82589	9.29441	9.04323	8.8305	8.85342	8.07504	7.84626	7.69752	7.79686	9.59776	9.91792	9.25635	8.91728	8.21151	7.71161
NEMVEDRAFT_v1g242618	predicted protein	1.16378e-08	439.813	243.496	166.733	92.4012	391.755	357.521	220.615	119.276	467.019	412.607	247.895	239.097	134.664	198.802	69.7414	115.061	396.164	387.345	374.924	340.118	160.153	281.076	167.853	70.6993	8.86734	8.68862	7.95359	7.90145	7.07322	7.63519	6.12394	6.84626	8.62995	8.59748	8.55045	8.40989	7.32331	8.13482	7.39105	6.14362
NEMVEDRAFT_v1g82548	krueppel-like factor 15-like	1.1909e-08	97.5549	21.4172	20.6681	24.6021	69.6068	21.0714	24.9017	33.8813	104.501	90.6087	27.2412	15.5933	18.0892	23.247	27.8966	21.3076	71.9066	67.3069	17.4965	24.6463	20.1122	29.6911	40.4752	27.2874	6.70737	6.50158	4.76772	3.96285	4.17706	4.53897	4.80202	4.4133	6.16805	6.07268	4.12899	4.6233	4.33	4.89196	5.33897	4.77016
NEMVEDRAFT_v1g202733	gamma-glutamyltranspeptidase 1	1.2231e-08	1418.6	635.833	342.288	315.367	1085.21	473.899	502.271	498.276	1672.02	1165.18	696.013	575.653	307.014	377.563	272.766	357.968	1214.27	956.154	452.409	495.39	490.887	513.656	578.558	417.994	10.7074	10.1863	9.44297	9.16906	8.26216	8.56057	8.09152	8.48369	10.2459	9.9011	8.82148	8.95242	8.93925	9.00466	9.17632	8.70734
NEMVEDRAFT_v1g89958	sodium glucose cotransporter 4-like	1.26064e-08	591.984	220.694	143.839	217.606	456.692	174.203	148.801	273.214	610.362	573.606	245.171	196.216	136.171	151.506	193.726	241.487	512.843	400.542	152.469	195.938	125.888	171.714	279.755	266.673	9.25352	9.16392	7.93764	7.6163	7.08928	7.24323	7.59787	7.9158	9.00237	8.64581	7.25237	7.61425	6.976	7.42386	8.12802	8.05893
NEMVEDRAFT_v1g12420	--	1.28502e-08	1339.66	671.2	271.653	526.91	1689.95	1175.42	598.989	782.839	1369.62	1309.71	708.272	634.128	242.697	300.608	576.529	477.291	1405.57	1974.34	1119.77	1231.08	475.989	721.989	760.697	804.98	10.4196	10.355	9.46816	9.30863	7.92301	8.23174	9.17125	8.89873	10.4569	10.9472	10.129	10.2657	8.89478	9.49583	9.57118	9.65281
NEMVEDRAFT_v1g125243	solute carrier organic anion transporter family member 4a1	1.29427e-08	22.9029	4.64198	0.903285	2.19541	17.508	1.11616	0.992321	1.2154	20.3454	25.4603	4.08618	5.19777	1.00495	0.80162	1.54981	2.84102	25.7778	9.23821	1	1.23231	1.48979	0.494852	1.19045	1.24034	4.34663	4.67018	2.03075	2.37789	0.00712372	-0.31901	0.632091	1.50641	4.68806	3.20761	0	0.301365	0.575109	-1.01493	0.251507	0.310736
NEMVEDRAFT_v1g95520	beta-lactamase-like 1-like	1.29681e-08	29.2229	2.6615	3.11067	4.39083	22.75	1.8659	8.42034	11.6086	27.7437	30.7021	2.72412	2.59888	3.01486	3.20648	3.09962	5.68204	23.0644	22.4356	2.4995	1.23231	4.46938	12.3713	8.33314	14.8841	4.79409	4.94027	1.44579	1.37789	1.59209	1.68099	1.63209	2.50641	4.5276	4.48772	1.32164	0.301365	2.16007	3.62893	3.05886	3.8957
NEMVEDRAFT_v1g214960	predicted protein	1.39349e-08	339.101	63.8448	55.8063	132.697	275.241	62.5456	88.358	178.691	250.618	427.583	64.0169	63.6727	64.3171	47.2956	167.379	98.0151	320.188	230.295	44.9909	80.1004	85.6632	91.0527	144.044	213.338	7.96935	8.74006	6.00038	5.9926	6.00713	5.56363	7.38697	6.61493	8.32278	7.84734	5.49156	6.32374	6.4206	6.50863	7.17037	7.737
NEMVEDRAFT_v1g99833	niemann-pick c1 protein	1.52082e-08	16044.3	9252.48	4468.31	4582.49	14396.7	7862.84	5678.7	5423.74	17480.4	14608.2	7961.25	10543.7	4105.24	4831.37	4885	4279.99	18243.9	10549.4	8755.73	6969.96	4872.37	6485.03	5191.55	5655.94	14.0935	13.8345	12.9588	13.3641	12.0033	12.2382	12.2541	12.0634	14.1551	13.3649	13.096	12.7669	12.2504	12.6629	12.3419	12.4656
NEMVEDRAFT_v1g240144	predicted protein	1.5233e-08	1.24883	1	0.90081	30.2842	0.829936	3.11565	1	1	1	1.49766	1	1	1	0.80162	27.8966	32.6717	1	0.659872	4.99899	1.23231	1	1	1	1	0	0.58271	0	0	0	-0.31901	4.80202	5.02997	0	-0.599742	2.32164	0.301365	0	0	0	0
NEMVEDRAFT_v1g183374	pi-plc x domain-containing protein 3	1.54587e-08	26.4486	113.701	55.34	31.5107	27.699	96.1231	33.2154	24.8782	22.195	30.7021	113.051	114.351	53.7651	56.915	23.2471	39.7743	23.0644	32.3337	88.7321	103.514	34.2653	32.1654	26.1899	23.5664	4.47216	4.94027	6.82083	6.83733	5.7486	5.83074	4.53898	5.31376	4.5276	5.01497	6.47138	6.69368	5.09868	5.00744	4.71094	4.55866
NEMVEDRAFT_v1g197000	arginine kinase	1.56517e-08	18038.6	13335.4	8600.59	5044.15	11809.5	12913.5	4966.1	3102.27	22177.4	13899.8	13533.4	13137.4	5776.48	11424.7	4492.9	5595.39	14141.2	9477.74	12555	13272	3812.38	6119.83	4193.95	2010.59	14.4368	13.7628	13.7242	13.6814	12.496	13.4799	12.1334	12.45	13.7876	13.2103	13.616	13.6961	11.8965	12.5793	12.0341	10.9734
NEMVEDRAFT_v1g113598	protein	1.62971e-08	295.184	241.649	74.052	62.313	166.2	94.2661	49.9335	39.0423	253.393	336.975	167.534	315.764	70.3468	77.7572	80.5901	44.0358	187.228	145.172	87.4823	101.05	43.9489	55.9182	30.9517	47.1329	7.98523	8.3965	7.38831	8.3027	6.13641	6.2809	6.33253	5.4606	7.54865	7.18162	6.45092	6.65893	5.45776	5.80525	4.95195	5.55866
NEMVEDRAFT_v1g30649	--	1.66257e-08	11.2755	145.24	346.238	179.902	23.3729	109.219	195.458	220.584	8.32312	14.2278	156.637	133.843	472.831	219.644	260.368	99.4357	20.3509	26.3949	111.228	107.211	206.336	184.58	186.9	254.269	3.05712	3.83064	7.29128	7.0644	8.88518	7.77902	8.02441	6.63569	4.34702	4.72219	6.79738	6.74431	7.68885	7.5281	7.54612	7.99021
NEMVEDRAFT_v1g119152	paired box protein pax-7	1.86322e-08	78.5703	15.2567	5.46763	8.71701	45.8115	16.7583	12.6449	37.1319	101.727	55.4136	13.6206	16.8927	4.5223	6.41296	4.64943	12.7846	44.772	46.8509	17.4965	16.0201	14.8979	10.3919	33.3326	40.9312	6.66856	5.79217	3.76772	4.07833	2.17706	2.68099	2.21705	3.67634	5.48452	5.55	4.12899	4.00181	3.89704	3.37739	5.05886	5.35513
NEMVEDRAFT_v1g182009	prolyl 3-hydroxylase 2	1.86682e-08	690.636	319.13	299.882	628.413	612.752	205.386	531.923	1407.08	750.006	631.266	315.998	322.262	224.607	375.158	609.075	647.752	658.013	567.49	206.208	204.564	679.346	384.5	1335.68	1478.48	9.55076	9.3021	8.30377	8.33209	7.81126	8.55135	9.25048	9.3393	9.36197	9.14845	7.68796	7.67641	9.408	8.58684	10.3834	10.5299
NEMVEDRAFT_v1g79154	bone morphogenetic protein 1	1.88343e-08	80.029	546.352	360.601	231.688	67.5717	267.194	207.111	197.863	61.961	98.0971	449.48	643.224	462.279	258.923	292.914	170.461	67.8364	67.3069	233.703	300.684	219.745	194.477	176.186	219.54	5.95329	6.61614	8.81211	9.32918	8.85262	8.01638	8.19433	7.4133	6.08399	6.07268	7.86853	8.2321	7.77969	7.60346	7.46096	7.77834
NEMVEDRAFT_v1g244015	predicted protein	1.89653e-08	1371.24	1083.93	389.992	849.44	990.087	783.651	272.763	341.151	1610.99	1131.49	1054.24	1113.62	277.368	502.616	765.606	933.275	964.633	1015.54	957.307	609.995	267.418	278.107	352.373	329.93	10.6537	10.144	10.042	10.121	8.11566	8.97331	9.58046	9.86616	9.91384	9.98803	9.90284	9.25265	8.06295	8.1195	8.46096	8.36602
NEMVEDRAFT_v1g203370	xk-related protein 6-like	1.95155e-08	93.8559	14.7322	14.393	31.059	67.9571	32.8916	26.8837	51.0465	97.1031	90.6087	19.0689	10.3955	9.54707	19.2389	29.4464	32.6717	71.9066	64.0076	33.7432	32.0401	21.602	32.1654	49.9988	52.0942	6.60145	6.50158	4.25315	3.37789	3.25506	4.26595	4.88002	5.02997	6.16805	6.00017	5.07652	5.00181	4.43309	5.00744	5.64382	5.70305
NEMVEDRAFT_v1g182	collagen alpha-1 chain	1.9759e-08	590.548	606.181	179.072	202.76	573.168	408.671	205.947	198.882	646.429	534.666	423.601	788.761	213.05	145.093	280.515	125.005	586.106	560.231	376.174	441.168	190.694	221.199	157.139	240.626	9.33635	9.06249	8.72656	9.62344	7.73505	7.18083	8.13193	6.96584	9.19502	9.12988	8.55526	8.78518	7.57512	7.7892	7.2959	7.91065
NEMVEDRAFT_v1g234699	twist-related protein 2-like	2.0242e-08	2.33448	46.7015	295.605	386.395	17.653	77.153	40.4038	11.4589	0.924791	3.74416	53.1204	40.2827	245.711	345.498	323.91	448.881	12.2105	23.0955	107.478	46.8279	41.7142	39.0933	15.4758	7.44203	-0.112801	1.90464	5.73119	5.33209	7.94082	8.43253	8.33945	8.81019	3.61005	4.52954	6.7479	5.5493	5.38247	5.28885	3.95194	2.8957
NEMVEDRAFT_v1g36094	--	2.04583e-08	2029.47	1760.36	767.418	231.88	1355.65	2162.09	1153.79	644.016	2193.6	1865.34	1763.87	1756.85	664.275	870.56	280.515	183.246	1109.8	1601.51	1588.43	2735.74	656.254	1651.32	785.696	502.337	11.0991	10.8652	10.7845	10.7788	9.37564	9.7658	8.13193	7.51764	10.1161	10.6452	10.6334	11.4177	9.35811	10.6894	9.61783	8.97251
NEMVEDRAFT_v1g213715	basement membrane-specific heparan sulfate proteoglycan core protein	2.11401e-08	92.4214	29.3704	6.8734	37.129	65.629	25.9832	21.3179	36.9323	117.448	67.3949	34.0515	24.6894	6.53221	7.21458	38.7452	35.5127	70.5498	60.7082	14.997	36.9694	22.3469	20.2889	42.8561	31.0085	6.87588	6.07457	5.08965	4.62582	2.70757	2.85092	5.27595	5.15026	6.14057	5.92382	3.9066	5.20826	4.482	4.34262	5.42143	4.95459
NEMVEDRAFT_v1g173675	Malic enzyme	2.19814e-08	4078.07	5462.54	2716.21	1863.49	2724.38	4599.31	1703.68	1081.33	4643.38	3512.77	5554.49	5370.59	2865.63	2566.79	2003.9	1723.08	3129.97	2318.79	5256.44	3942.17	1638.77	1768.6	1224.97	937.696	12.181	11.7784	12.4394	12.3909	11.4846	11.3257	10.9686	10.7508	11.6119	11.1792	12.3599	11.9448	10.6784	10.7884	10.2585	9.87298
NEMVEDRAFT_v1g94209	wd-40 repeat protein	2.23006e-08	153.488	72.1972	17.1566	19.2424	216.35	95.699	86.6538	49.5817	172.936	134.041	59.9307	84.4637	15.0743	19.2389	18.5977	19.8871	187.228	245.472	116.227	75.1711	31.2857	142.022	60.7129	38.4505	7.43409	7.06653	5.90522	6.40026	3.91402	4.26595	4.21705	4.31376	7.54865	7.93941	6.8608	6.23211	4.96743	7.14997	5.92393	5.26493
NEMVEDRAFT_v1g214461	protein	2.26023e-08	1209.95	1189.71	456.147	626.665	1302.07	1543.79	542.517	385.796	1458.4	961.501	1161.84	1217.58	360.779	551.515	516.086	737.244	1147.79	1456.34	1634.67	1452.9	372.448	712.586	411.895	359.698	10.5102	9.90914	10.1822	10.2498	8.49497	9.10726	9.01147	9.526	10.1646	10.5081	10.6748	10.5047	8.5409	9.47692	8.68613	8.49064
NEMVEDRAFT_v1g139295	ras-related and estrogen-regulated growth inhibitor	2.26023e-08	165.494	373.002	768.637	590.056	123.522	315.327	400.203	350.95	153.515	177.473	228.826	517.178	710.001	827.272	540.883	639.229	130.246	116.797	332.433	298.22	417.887	382.52	358.325	343.574	7.26224	7.47146	7.83811	9.01452	9.47168	9.69222	9.07917	9.32019	7.0251	6.86786	8.37692	8.22023	8.70697	8.57939	8.48512	8.42448
NEMVEDRAFT_v1g205390	macrophage scavenger receptor types i and ii isoform 1	2.3565e-08	183.524	76.6826	31.7646	59.6003	176.188	71.8926	73.1163	61.3649	221.025	146.022	57.2066	96.1587	34.6709	28.8583	66.6418	52.5588	169.591	182.785	59.9879	83.7973	71.5101	74.7226	60.7129	62.0169	7.78807	7.19004	5.83811	6.58735	5.11565	4.85091	6.05836	5.71586	7.40592	7.514	5.9066	6.38883	6.16008	6.22347	5.92393	5.95459
NEMVEDRAFT_v1g199003	protein	2.36457e-08	103.501	66.9994	26.7399	41.3905	91.4964	35.9637	17.721	29.1445	111.9	95.1017	59.9307	74.0682	24.6214	28.8583	38.7452	44.0358	104.468	78.5248	32.4934	39.434	17.1326	18.3095	29.7612	28.5278	6.80607	6.5714	5.90522	6.21078	4.62184	4.85091	5.27595	5.4606	6.70692	6.29508	5.02207	5.30137	4.09867	4.19452	4.89536	4.8343
NEMVEDRAFT_v1g88355	poly	2.36559e-08	176.463	54.4982	65.9996	77.0999	209.221	47.7318	67.9335	102.392	150.741	202.185	53.1204	55.876	79.8939	52.1053	94.5384	59.6614	196.725	221.717	41.2417	54.2218	78.9591	56.9079	85.7123	119.072	7.23593	7.65953	5.73119	5.80416	6.32001	5.70336	6.56283	5.89873	7.62004	7.79258	5.36603	5.7608	6.30303	5.83056	6.42143	6.89569
NEMVEDRAFT_v1g238168	creb3 regulatory factor	2.37033e-08	122.289	495.752	332.704	295.29	127.388	527.604	356.256	396.464	100.802	143.776	509.411	482.093	331.133	334.276	336.309	254.271	123.462	131.315	554.888	500.319	400.755	311.757	405.943	386.986	6.65538	7.16768	8.99269	8.91317	8.37127	8.3849	8.39364	7.99022	6.94792	7.03689	9.11605	8.9667	8.64658	8.28428	8.66513	8.59614
NEMVEDRAFT_v1g198760	metal-dependent hydrolase	2.50233e-08	219.017	101.537	25.6333	54.6923	175.66	60.2031	18.4607	25.6979	295.008	143.027	92.6202	110.453	21.6065	29.66	51.1437	58.2409	203.509	147.811	62.4874	57.9187	15.6428	21.2786	16.6663	34.7295	8.20461	7.16014	6.53325	6.78729	4.43339	4.89045	5.67648	5.86396	7.66895	7.20761	5.96549	5.85596	3.96743	4.41133	4.05886	5.11809
NEMVEDRAFT_v1g19039	transcription factor 24-like	2.5542e-08	5.88018	4.02356	12.7418	79.0367	9.03772	2.47335	6.19351	5.45679	2.77437	8.98599	5.44824	2.59888	11.0545	14.4292	89.8889	68.1844	9.49709	8.57834	1.24975	3.69694	4.46938	7.91763	5.95224	4.96135	1.47216	3.16768	2.44579	1.37789	3.46656	3.85092	6.49007	6.09137	3.24749	3.1007	0.32164	1.88633	2.16007	2.98507	2.57343	2.31073
NEMVEDRAFT_v1g31599	neuroligin- x-linked isoform 1	2.56382e-08	2211.05	1324.43	578.628	636.351	1607.68	1049.57	547.769	806.577	2335.1	2087	1341.63	1307.24	555.238	602.017	509.887	762.814	1808.52	1406.85	1007.3	1091.83	403.734	691.803	989.263	623.89	11.1893	11.0272	10.3898	10.3523	9.11696	9.23366	8.99403	9.57519	10.8206	10.4583	9.97628	10.0925	8.65726	9.43422	9.95021	9.28515
NEMVEDRAFT_v1g203674	transmembrane protein 163	2.63422e-08	169.126	507.877	567.523	236.911	124.786	456.17	167.517	134.459	172.011	166.241	499.876	515.878	601.968	533.077	162.73	311.092	126.176	123.396	472.405	439.936	146	189.033	153.568	115.351	7.42636	7.37713	8.96543	9.01089	9.23354	9.0582	7.34634	8.2812	6.97929	6.94715	8.88388	8.78115	7.18982	7.56249	7.26273	6.84989
NEMVEDRAFT_v1g241098	exportin-t	2.72026e-08	253.583	835.884	1024.42	581.214	222.659	801.715	632.12	416.83	229.348	277.817	806.34	865.428	1065.25	983.588	601.326	561.101	214.363	230.955	808.587	794.842	673.387	590.853	410.705	422.955	7.84139	8.11799	9.65524	9.75727	10.057	9.94191	9.232	9.13212	7.74391	7.85147	9.65926	9.63452	9.39529	9.20666	8.68196	8.72436
NEMVEDRAFT_v1g236778	nucleosome assembly protein 1-like 4	2.72235e-08	380.647	1124.04	2207.63	1669.37	556.451	1399.29	1465.23	1144.04	360.669	400.625	1216.32	1031.76	1733.04	2682.22	1487.82	1850.92	424.656	688.246	1589.68	1208.9	1533	1397.46	1251.16	1036.92	8.49453	8.64611	10.2483	10.0109	10.7591	11.3892	10.539	10.854	8.73015	9.42678	10.6345	10.2395	10.5821	10.4486	10.2891	10.0181
NEMVEDRAFT_v1g50245	--	2.79904e-08	1581.29	1097.38	441.147	595.742	1251.11	560.8	376.862	510.543	1378.86	1783.72	1159.11	1035.66	450.22	432.073	609.075	582.409	1185.78	1316.44	632.372	489.228	370.214	383.51	466.656	554.431	10.4293	10.8007	10.1788	10.0163	8.81449	8.75513	9.25048	9.18589	10.2116	10.3624	9.30463	8.93436	8.53222	8.58312	8.86622	9.11486
NEMVEDRAFT_v1g54798	heterogeneous nuclear ribonucleoprotein partial	2.96633e-08	140.058	343.749	610.688	412.358	172.518	291.148	580.372	503.441	134.095	146.022	397.722	289.776	517.552	703.823	452.544	372.173	142.456	202.581	311.187	271.109	723.295	437.449	539.273	467.608	7.06711	7.19004	8.63562	8.17879	9.01556	9.45907	8.82191	8.53983	7.15437	7.66236	8.28164	8.08273	9.49844	8.77297	9.07487	8.86916
NEMVEDRAFT_v1g242065	cytoplasmic 1	3.03827e-08	6809.67	8281.64	3462.8	3908.11	3316.56	7866.82	1477.42	3112.43	8408.2	5211.13	6881.13	9682.14	4088.66	2836.93	2918.29	4897.92	3271.07	3362.05	7823.42	7910.22	1430.2	1524.64	4093.95	2130.9	13.0376	12.3474	12.7484	13.2411	11.9974	11.4701	11.5109	12.258	11.6755	11.7151	12.9336	12.9495	10.482	10.5743	11.9993	11.0572
NEMVEDRAFT_v1g102161	peroxidasin homolog	3.29315e-08	9.68981	19.9926	250.837	272.694	7.31409	24.2131	182.865	102.097	7.39833	11.9813	21.793	18.1922	330.128	171.547	390.552	154.836	4.07018	10.558	26.2447	22.1816	221.234	144.497	70.2365	133.957	2.8872	3.58271	4.44579	4.18525	8.36688	7.42246	8.60937	7.2746	2.02509	3.40026	4.71395	4.47129	7.78943	7.1749	6.13415	7.06563
NEMVEDRAFT_v1g5740	--	3.29767e-08	58.0039	36.5487	13.4476	12.7208	62.1476	22.3211	12.8845	15.7502	66.585	49.4229	35.4136	37.6838	14.0694	12.8259	15.4981	9.94357	81.4036	42.8917	19.996	24.6463	10.4286	15.3404	17.8567	13.6437	6.05713	5.62711	5.14623	5.23587	3.81449	3.68099	3.95402	3.31376	6.34702	5.42263	4.32164	4.6233	3.38247	3.93926	4.15839	3.77016
NEMVEDRAFT_v1g106775	zinc finger protein 367	3.32184e-08	51.3749	206.94	268.062	121.395	53.1071	153.914	166.53	122.851	63.8106	38.9393	183.878	230.001	288.422	247.701	117.785	125.005	47.4855	58.7286	158.718	149.11	218.255	114.806	145.235	100.467	5.99572	5.28316	7.52261	7.8455	8.17204	7.95246	6.88001	6.96584	5.56942	5.87599	7.31032	7.22023	7.76987	6.84305	7.18225	6.65058
NEMVEDRAFT_v1g80429	lutropin-choriogonadotropic hormone receptor	3.3302e-08	104.121	25.3782	17.9758	30.6074	99.729	19.8216	37.3096	55.3378	86.9304	121.311	29.9653	20.7911	27.1338	8.81782	35.6456	25.5692	127.532	71.926	14.997	24.6463	40.9693	33.6499	52.3797	58.2959	6.44179	6.92257	4.90522	4.37789	4.76202	3.14042	5.15565	4.67634	6.99472	6.16844	3.9066	4.6233	5.35647	5.07253	5.71094	5.86532
NEMVEDRAFT_v1g206711	predicted protein	3.36979e-08	416.826	157.615	84.5197	125.787	245.948	92.2866	96.1171	224.399	414.306	419.346	157.999	157.232	102.505	66.5345	137.933	113.641	301.193	190.703	68.7361	115.837	136.316	55.9182	241.661	207.137	8.69455	8.712	7.30377	7.29675	6.67955	6.05603	7.10782	6.82834	8.23454	7.57518	6.103	6.85595	7.09081	5.80525	7.91684	7.69444
NEMVEDRAFT_v1g212569	alpha-1-syntrophin- partial	3.44087e-08	507.517	242.103	109.77	217.095	406.478	116.648	148.597	205.327	462.396	552.638	243.809	240.397	136.171	83.3685	283.615	150.574	435.51	377.447	116.227	117.07	151.214	145.981	204.757	205.896	8.85299	9.11019	7.92961	7.90928	7.08928	6.38143	8.14779	7.23433	8.76656	8.56013	6.8608	6.87123	7.24045	7.18964	7.67777	7.68577
NEMVEDRAFT_v1g233364	tetraspanin-9	3.47637e-08	592.502	296.28	149.564	187.581	383.303	217.881	127.376	169.485	694.518	490.485	254.705	337.855	145.216	153.911	172.029	203.133	381.24	385.365	142.471	293.291	113.224	141.528	169.044	169.926	9.43987	8.93807	7.99268	8.40026	7.18206	7.26595	7.42651	7.66628	8.57456	8.59008	7.15452	8.19619	6.82304	7.14494	7.40126	7.40876
NEMVEDRAFT_v1g207856	protein	3.59222e-08	206.887	67.1247	42.8974	86.4616	138.334	56.5061	34.9342	59.7753	258.017	155.757	65.3789	68.8704	41.7056	44.0891	80.5901	92.3331	151.953	124.716	62.4874	50.5248	26.8163	43.0521	77.3791	42.1715	8.01132	7.28315	6.03075	6.10581	5.38217	5.46235	6.33253	6.52878	7.24748	6.9625	5.96549	5.65892	4.74504	5.42801	6.27387	5.3982
NEMVEDRAFT_v1g102324	spermine synthase	3.61415e-08	231.155	62.4827	51.2362	80.7158	149.679	40.8929	79.1979	91.5751	284.836	177.473	61.2928	63.6727	56.78	45.6924	96.0882	65.3434	137.029	162.329	32.4934	49.2925	82.6836	75.7123	98.8072	84.343	8.15399	7.47146	5.93765	5.9926	5.82731	5.51388	6.58629	6.02997	7.09834	7.34278	5.02207	5.6233	6.36953	6.24246	6.62654	6.3982
NEMVEDRAFT_v1g183101	solute carrier family 23 member 2-like	3.64243e-08	562.686	212.051	124.141	189.131	424.578	184.149	163.284	232.882	656.602	468.769	208.395	215.707	95.9732	152.308	192.176	186.087	504.703	344.453	164.967	203.332	131.102	195.466	251.185	214.579	9.35888	8.87273	7.70318	7.75293	6.58456	7.25085	7.58628	7.53983	8.97929	8.42816	7.36603	7.66769	7.03455	7.61077	7.97261	7.74537
NEMVEDRAFT_v1g212513	targeting protein for xklp2	3.66565e-08	52.8971	14.6696	37.2498	85.8817	160.015	26.1052	50.6889	99.6124	44.39	61.4043	16.3447	12.9944	51.2527	23.247	100.738	71.0255	120.749	199.281	32.4934	19.717	51.3979	49.98	99.9977	99.2271	5.47216	5.94027	4.03075	3.69982	5.67956	4.53897	6.65446	6.15027	6.91587	7.63866	5.02207	4.30137	5.68364	5.64328	6.64382	6.63266
NEMVEDRAFT_v1g222512	hypothetical protein NEMVEDRAFT_v1g222512	3.76635e-08	2253.2	2481.82	629.968	471.31	1557.74	1469.9	516.832	574.557	2715.19	1791.21	1831.97	3131.66	512.025	747.912	452.544	490.076	1872.28	1243.2	1642.17	1297.63	610.071	423.593	578.558	570.556	11.4068	10.8067	10.8392	11.6127	9.00007	9.54672	8.82191	8.93686	10.8706	10.2798	10.6814	10.3417	9.25283	8.72653	9.17632	9.15622
NEMVEDRAFT_v1g214159	serine threonine-protein kinase pak 3- partial	3.7815e-08	86.965	32.4625	20.674	31.5762	119.214	42.1689	32.7073	39.5127	75.8329	98.0971	27.2412	37.6838	22.109	19.2389	41.8448	21.3076	128.889	109.539	38.7422	45.5956	26.8163	38.5984	38.0943	40.9312	6.24475	6.61614	4.76772	5.23587	4.46656	4.26595	5.38698	4.4133	7.00999	6.7753	5.27583	5.51082	4.74504	5.27047	5.2515	5.35513
NEMVEDRAFT_v1g165248	cystathionine beta-synthase isoform 1	3.7815e-08	468.793	697.611	945.599	1357.24	363.275	949.502	1382.11	1816.67	504.011	433.574	670.134	725.089	817.028	1074.17	1309.59	1404.88	436.866	289.684	972.304	926.7	1331.13	1433.09	1914.24	1719.11	8.97731	8.76013	9.38831	9.50201	9.67424	10.069	10.3549	10.4562	8.77105	8.17834	9.92526	9.85596	10.3784	10.4849	10.9026	10.7474
NEMVEDRAFT_v1g2918	--	3.85401e-08	6.40805	33.3001	73.8184	52.0452	11.6217	29.2209	47.3736	15.8001	8.32312	4.49299	35.4136	31.1866	81.9038	65.7329	55.7931	48.2973	5.42691	17.8165	37.4924	20.9493	65.5509	29.1962	15.4758	16.1244	3.05712	2.16768	5.14623	4.96285	6.35586	6.03854	5.80201	5.59387	2.44013	4.15514	5.22853	4.38883	6.03454	4.86771	3.95194	4.01117
NEMVEDRAFT_v1g128053	protein	3.9049e-08	276.279	128.065	64.0142	76.0008	265.615	224.444	102.823	116.104	314.429	238.129	144.378	111.752	58.2874	69.741	68.1916	83.8101	291.696	239.534	199.96	248.927	80.4489	125.197	141.663	90.5447	8.29659	7.8956	7.17371	6.80416	5.86511	6.12394	6.09152	6.38905	8.18832	7.90409	7.64357	7.95958	6.33	6.96806	7.14632	6.50056
NEMVEDRAFT_v1g237773	protein	4.03076e-08	98.8768	19.1237	29.2885	60.0511	101.228	19.2229	73.1321	43.7292	102.652	95.1017	12.2586	25.9888	20.0991	38.4778	43.3947	76.7075	92.2575	110.199	17.4965	20.9493	80.4489	65.8153	44.0466	43.4118	6.68162	6.5714	3.61572	4.69982	4.32906	5.26595	5.43945	6.2613	6.52759	6.78397	4.12899	4.38883	6.33	6.04035	5.46096	5.44002
NEMVEDRAFT_v1g209988	predicted protein	4.15979e-08	17.2866	2.44916	2.45863	2.97032	18.7538	1.11616	1.857	10.2685	20.3454	14.2278	1	3.89833	2.51239	2.40486	3.09962	2.84102	20.3509	17.1567	1	1.23231	0.744897	2.96911	13.0949	7.44203	4.34663	3.83064	0	1.96286	1.32906	1.26595	1.63209	1.50641	4.34702	4.1007	0	0.301365	-0.424887	1.57003	3.71093	2.8957
NEMVEDRAFT_v1g239607	predicted protein	4.17254e-08	68.4856	637.869	1116.07	1519.03	69.6963	1087.85	735.019	811.543	82.3064	54.6648	445.394	830.343	939.13	1293.01	948.483	2089.57	54.2691	85.1235	1373.47	802.236	515.469	954.569	1166.64	456.445	6.36293	5.77254	8.79894	9.69756	9.87518	10.3365	9.88948	11.029	5.76206	6.41149	10.4236	9.64788	9.00974	9.89871	10.1881	8.8343
NEMVEDRAFT_v1g93479	aquaporin 3-like	4.17832e-08	63.3563	17.425	6.77759	21.5024	48.269	19.1881	14.7362	20.6118	63.8106	62.9019	23.155	11.695	9.54707	4.0081	21.6973	21.3076	55.6258	40.9121	12.4975	25.8786	8.19387	21.2786	22.6185	18.6051	5.99572	5.97503	4.53325	3.54782	3.25506	2.00292	4.43944	4.4133	5.79768	5.35446	3.64357	4.69369	3.03455	4.41133	4.49943	4.21763
NEMVEDRAFT_v1g244357	heat shock factor 2-binding protein	4.21481e-08	102.005	308.014	437.477	197.462	140.055	438.909	262.419	118.039	96.1783	107.832	284.671	331.358	544.686	330.268	221.623	173.302	132.959	147.151	471.155	406.663	224.959	299.88	138.092	97.9867	6.58764	6.75264	8.15315	8.37225	9.08928	8.36749	7.79196	7.43714	7.05484	7.20115	8.88006	8.66769	7.81352	8.22824	7.10949	6.61451
NEMVEDRAFT_v1g234104	steroid 17-alpha-hydroxylase lyase precursor	4.43034e-08	1.99767	4.7046	18.969	20.7276	2.01659	1.73232	2.97435	18.876	1	2.99533	6.81031	2.59888	21.1041	16.834	20.1475	21.3076	2.71345	1.31974	1	2.46463	2.97959	2.96911	16.6663	21.0858	0	1.58271	2.76772	1.37789	4.39945	4.07331	4.33253	4.4133	1.44013	0.400254	0	1.30137	1.57511	1.57003	4.05886	4.3982
NEMVEDRAFT_v1g19792	hypothetical protein NEMVEDRAFT_v1g19792	4.51065e-08	24.0691	48.4316	4.66601	6.71555	17.0486	21.1062	5.82105	8.03727	28.6685	19.4696	43.586	53.2771	4.5223	4.80972	7.74905	5.68204	16.2807	17.8165	22.4955	19.717	3.72448	7.91763	1.19045	14.8841	4.84139	4.28315	5.44579	5.73544	2.17706	2.26595	2.95402	2.50641	4.02509	4.15514	4.49156	4.30137	1.89704	2.98507	0.251507	3.8957
NEMVEDRAFT_v1g243701	predicted protein	4.56543e-08	79.4746	258.267	223.54	102.54	63.3934	207.955	349.877	235.961	91.5543	67.3949	296.929	219.606	163.305	283.774	91.4387	113.641	75.9767	50.8101	221.205	194.705	361.275	338.479	222.614	249.308	6.51656	6.07457	8.21397	7.77877	7.35143	8.1486	6.51473	6.82834	6.24749	5.66704	7.78924	7.60515	8.49695	8.40292	7.7984	7.96179
NEMVEDRAFT_v1g238927	protein	4.59812e-08	164.387	92.6201	30.5926	42.1654	115.236	109.063	54.8952	45.7144	196.98	131.795	72.1892	113.051	21.1041	40.081	40.295	44.0358	127.532	102.94	88.7321	129.393	51.3979	58.3925	38.0943	53.3345	7.62191	7.04215	6.17371	6.82083	4.39945	5.32485	5.33253	5.4606	6.99472	6.68566	6.47138	7.01562	5.68364	5.86771	5.2515	5.737
NEMVEDRAFT_v1g168974	cytochrome b-245 heavy chain-like isoform 1	4.62999e-08	558.646	195.62	70.6178	93.3075	382.37	115.884	80.7524	70.3182	551.175	566.117	200.223	191.018	85.9237	55.3118	108.487	78.128	554.902	209.839	94.9808	136.787	52.1428	109.362	77.3791	63.2573	9.10637	9.14496	7.64546	7.57756	6.42498	5.78952	6.76138	6.28777	9.11609	7.71314	6.56956	7.09579	5.7044	6.77297	6.27387	5.98316
NEMVEDRAFT_v1g244678	low density lipoprotein receptor adapter protein 1	4.94508e-08	97.1561	24.0787	19.711	57.7919	78.6075	24.2568	26.1414	32.7159	123.922	70.3903	29.9653	18.1922	14.5718	24.8502	57.3429	58.2409	78.6902	78.5248	32.4934	16.0201	21.602	30.6808	36.9039	28.5278	6.95329	6.1373	4.90522	4.18525	3.86511	4.63519	5.84154	5.86396	6.29811	6.29508	5.02207	4.00181	4.43309	4.93926	5.2057	4.8343
NEMVEDRAFT_v1g210012	tropomyosin alpha-3 chain	5.14276e-08	8772.36	5754.71	3531.14	2302.01	7071.4	3883.61	2366.98	2060.96	9714.93	7829.79	5715.21	5794.21	2232.51	4829.76	2606.78	1997.24	9045.3	5097.51	3530.54	4236.69	2032.08	2701.89	2449.94	1671.98	13.246	12.9348	12.4806	12.5004	11.1245	12.2377	11.3481	10.9638	13.143	12.3156	11.7857	12.0487	10.9887	11.3998	11.2585	10.7073
NEMVEDRAFT_v1g214238	iduronate 2-sulfatase-like	5.17899e-08	41.0692	21.0416	5.77263	10.5901	41.2478	24.8817	3.59161	6.05202	49.9387	32.1998	10.8965	31.1866	7.53716	4.0081	15.4981	5.68204	48.8422	33.6535	33.7432	16.0201	2.23469	4.94852	7.14269	4.96135	5.64209	5.00898	3.44579	4.96285	2.91402	2.00292	3.95402	2.50641	5.61006	5.07268	5.07652	4.00181	1.16007	2.307	2.83647	2.31073
NEMVEDRAFT_v1g204836	protein	5.18783e-08	98.5906	35.0301	21.8705	38.2909	100.038	19.1706	43.6307	119.828	103.577	93.6041	25.8792	44.181	18.0892	25.6518	32.546	44.0358	101.755	98.3209	9.99798	28.3432	47.6734	39.5881	111.902	127.755	6.69456	6.5485	4.69372	5.46535	4.17706	4.68099	5.02441	5.4606	6.66896	6.61943	3.32164	4.82493	5.57511	5.30699	6.80609	6.99724
NEMVEDRAFT_v1g208515	predicted protein	5.25287e-08	268.639	85.4106	57.5416	91.112	173.202	91.2637	62.352	89.6432	293.159	244.119	69.4651	101.356	51.7552	63.328	106.937	75.287	192.655	153.75	98.7301	83.7973	70.7652	53.9388	72.6174	106.669	8.19554	7.93144	6.11822	6.66329	5.69363	5.98477	6.74062	6.23433	7.58988	7.26444	6.62542	6.38883	6.14497	5.75325	6.18224	6.737
NEMVEDRAFT_v1g214299	cysteine and glycine-rich protein 2	5.34807e-08	5433.48	4070.8	2527.72	1366.86	3959.56	3266.18	1310.1	1216.82	6194.25	4672.71	3518.2	4623.41	1376.79	3678.64	1284.79	1448.92	4720.05	3199.06	3258.09	3274.26	971.346	1648.85	1536.87	896.765	12.5967	12.19	11.7806	12.1747	10.4271	11.845	10.3273	10.5008	12.2046	11.6434	11.6698	11.677	9.92384	10.6872	10.5858	9.80859
NEMVEDRAFT_v1g185421	eukaryotic peptide chain release factor subunit 1-like	5.43389e-08	440.805	1345.88	1872.89	1231.96	476.736	1451.11	1505.78	1207.27	457.772	423.839	1454.68	1237.07	1587.83	2157.96	1047.67	1416.25	434.153	519.319	1509.7	1392.51	1591.84	1419.73	1282.11	1132.43	8.83849	8.72737	10.5065	10.2727	10.6328	11.0755	10.033	10.4679	8.76206	9.02048	10.56	10.4435	10.6365	10.4714	10.3243	10.1452
NEMVEDRAFT_v1g127212	phosphatidylethanolamine-binding protein homolog -like	5.43389e-08	714.434	442.13	237.668	229.808	501.338	386.013	184.701	166.876	823.064	605.805	494.428	389.833	231.642	243.693	162.73	296.886	617.311	385.365	396.17	375.856	139.296	230.106	204.757	128.995	9.68486	9.24271	8.94962	8.60671	7.85575	7.92892	7.34634	8.21377	9.26985	8.59008	8.62998	8.55404	7.12201	7.84615	7.67777	7.01117
NEMVEDRAFT_v1g176677	hypothetical protein NEMVEDRAFT_v1g176677	5.56806e-08	233.382	935.501	416.981	335.708	238.005	720.981	360.62	369.38	257.092	209.673	1013.37	857.632	336.157	497.806	300.663	370.753	250.995	225.016	806.087	635.874	350.102	371.139	366.658	372.101	8.00614	7.712	9.98495	9.74421	8.39299	8.95944	8.232	8.53431	7.97151	7.81388	9.65479	9.3126	8.45163	8.53582	8.51829	8.53955
NEMVEDRAFT_v1g210732	rare lipoprotein a	5.92187e-08	218.283	61.8956	46.2476	48.106	329.783	106.981	125.837	161.323	184.958	251.608	64.0169	59.7743	37.1833	55.3118	46.4943	49.7178	400.235	259.33	143.721	70.2419	152.704	98.9703	173.805	148.841	7.53105	7.97503	6.00038	5.90145	5.21658	5.78952	5.53898	5.63569	8.6447	8.01865	7.16713	6.13426	7.25459	6.62892	7.44133	7.21763
NEMVEDRAFT_v1g161411	carboxypeptidase d	5.98125e-08	88.6569	206.948	75.6436	169.822	70.3406	231.18	56.6377	145.373	105.426	71.8879	212.482	201.414	62.3072	88.9799	137.933	201.712	77.3335	63.3477	282.443	179.918	57.3571	55.9182	165.472	125.274	6.72009	6.16768	7.7312	7.65402	5.96133	6.47541	7.10782	7.65615	6.27302	5.98522	8.14182	7.4912	5.8419	5.80525	7.37044	6.96894
NEMVEDRAFT_v1g60683	myosin heavy chain	5.98125e-08	19430.9	14432.4	8546.1	6168.41	17369.8	7796.18	4945.27	6003.59	20672.8	18189.1	13376.8	15488	6733.7	10358.5	8066.76	4270.05	21297.9	13441.6	6883.61	8708.76	4559.51	5331.04	5902.24	6104.95	14.3354	14.1508	13.7074	13.9189	12.7172	13.3385	12.9778	12.06	14.3784	13.7144	12.7489	13.0883	12.1547	12.3802	12.527	12.5758
NEMVEDRAFT_v1g103789	deltex 3-like	6.09353e-08	70.1817	25.0025	9.08662	23.4393	55.364	22.3124	15.8614	23.7625	80.4568	59.9066	13.6206	36.3844	12.5619	5.61134	17.0479	29.8307	67.8364	42.8917	18.7462	25.8786	14.8979	16.825	20.2376	27.2874	6.33014	5.90464	3.76772	5.18525	3.65098	2.48835	4.09152	4.89873	6.08399	5.42263	4.22853	4.69369	3.89704	4.07253	4.33897	4.77016
NEMVEDRAFT_v1g199659	contactin-associated protein 1-like	6.10406e-08	2.97283	38.0986	10.5286	21.3085	3.97772	29.1337	22.8156	18.2559	3.69916	2.2465	46.3101	29.8872	5.02477	16.0324	17.0479	25.5692	1.35673	6.59872	24.995	33.2725	29.7959	15.8353	16.6663	19.8454	1.8872	1.16768	5.53325	4.90146	2.32906	4.00292	4.09152	4.67634	0.440134	2.72219	4.64357	5.05626	4.89704	3.98507	4.05886	4.31073
NEMVEDRAFT_v1g101383	a disintegrin and metalloproteinase with thrombospondin motifs 17	6.16132e-08	4.38251	31.6875	72.3168	19.5657	3.70327	14.2849	13.0226	7.86264	2.77437	5.99066	21.793	41.5821	82.9088	61.7248	26.3468	12.7846	5.42691	1.97962	16.2467	12.3231	18.6224	7.42277	9.52359	6.20169	1.47216	2.58271	4.44579	5.37789	6.37345	5.94778	4.71956	3.67634	2.44013	0.985224	4.02207	3.62329	4.21897	2.89196	3.25151	2.63266
NEMVEDRAFT_v1g117798	n-acetylglucosamine-1-phosphodiester alpha-n-acetylglucosaminidase-like	6.35786e-08	136.404	60.784	43.8065	35.5791	114.977	39.1317	46.3603	29.6649	119.298	153.511	72.1892	49.3788	46.7304	40.8826	35.6456	35.5127	108.538	121.416	44.9909	33.2725	52.1428	40.5778	34.523	24.8068	6.89843	7.2622	6.17371	5.62582	5.54629	5.35342	5.15565	5.15026	6.76206	6.92381	5.49156	5.05626	5.7044	5.34262	5.10949	4.63266
NEMVEDRAFT_v1g242477	predicted protein	6.73087e-08	989.666	294.582	271.759	455.747	760.163	269.251	344.324	551.835	1063.51	915.822	265.602	323.561	281.387	262.13	419.998	491.496	846.598	673.729	263.697	274.806	369.469	319.179	567.844	535.826	10.0546	9.83892	8.05312	8.33789	8.13641	8.03414	8.71424	8.94104	9.72553	9.39602	8.04274	8.10227	8.52931	8.31822	9.14935	9.06562
NEMVEDRAFT_v1g237994	predicted protein	6.77433e-08	192.248	418.106	634.371	342.423	208.764	929.692	595.564	316.516	202.529	181.966	438.584	397.629	508.005	760.738	291.364	393.481	211.649	205.88	1047.29	812.094	569.101	622.028	373.801	259.231	7.66198	7.50753	8.77671	8.63528	8.9887	9.57126	8.18668	8.62015	7.72553	7.68566	10.0324	9.6655	9.15254	9.28084	8.54613	8.01809
NEMVEDRAFT_v1g135081	protein bicaudal c homolog 1	6.88717e-08	14.7987	70.2871	61.1664	54.8225	12.3925	65.7659	55.9137	49.9309	13.8719	15.7255	89.896	50.6782	63.8146	58.5183	71.2912	38.3538	13.5673	11.2178	64.9869	66.5449	67.7856	44.0418	44.0466	55.8152	3.79409	3.97503	6.49019	5.66329	5.99581	5.87082	6.15565	5.2613	3.76206	3.48772	6.02208	6.05626	6.08291	5.4608	5.46096	5.80259
NEMVEDRAFT_v1g206164	protein btg1	6.93869e-08	3696.67	10502.7	9614.24	11431.9	2551.75	14259.5	7216.43	4798.98	4129.19	3264.16	11445.4	9559.99	7440.69	11787.8	7789.34	15074.4	2834.2	2269.3	14629.5	13889.4	6263.84	8169.01	6121.29	3476.67	12.0116	11.6725	13.4825	13.2228	12.8612	13.525	12.9273	13.8798	11.4687	11.148	13.8366	13.7617	12.6128	12.9959	12.5796	11.7635
NEMVEDRAFT_v1g105114	solute carrier organic anion transporter family member 4a1	7.03315e-08	21.0532	6.03535	1.3041	2.04981	17.801	3.0895	2.22945	5.50669	16.6462	25.4603	8.17237	3.89833	1.00495	1.60324	3.09962	1	23.0644	12.5376	1.24975	4.92925	1.48979	2.96911	3.57135	7.44203	4.05712	4.67018	3.03075	1.96286	0.00712372	0.68099	1.63209	0	4.5276	3.64819	0.32164	2.30137	0.575109	1.57003	1.83647	2.8957
NEMVEDRAFT_v1g220488	protein	7.07417e-08	201.923	42.6467	41.8504	70.1258	263.519	85.5439	116.612	310.702	150.741	253.105	46.3101	38.9833	45.223	38.4778	80.5901	59.6614	234.714	292.323	73.7351	97.3527	112.479	120.744	236.899	384.505	7.23593	7.98359	5.53325	5.28478	5.49898	5.26595	6.33253	5.89873	7.87476	8.19142	6.20428	6.60515	6.81351	6.91581	7.88813	8.58686
NEMVEDRAFT_v1g247680	predicted protein	7.28082e-08	2435.35	2181.48	761.852	767.186	2047.94	1956.18	754.428	700.205	2839.11	2031.58	1599.06	2763.91	936.116	587.588	870.993	663.378	2229.1	1866.78	1484.7	2427.66	648.805	860.052	560.701	839.709	11.4712	10.9884	10.643	11.4325	9.87054	9.19866	9.76652	9.37369	11.1222	10.8663	10.536	11.2454	9.34164	9.74828	9.13109	9.71375
NEMVEDRAFT_v1g88915	protein	7.71661e-08	4083.94	4741.77	1442.57	2414.83	2646.4	3436.55	722.479	1762.36	5110.4	3057.48	4046.68	5436.87	1070.28	1814.87	1718.74	3110.92	2758.23	2534.57	4010.44	2862.66	560.163	884.795	1872.58	1652.13	12.3192	11.5781	11.9825	12.4086	10.0638	10.8257	10.7471	11.6031	11.4295	11.3075	11.9695	11.4831	9.1297	9.7892	10.8708	10.6901
NEMVEDRAFT_v1g242041	ankyrin repeat domain-containing protein 6-like	8.29809e-08	102.731	462.859	366.041	187.067	139.741	349.979	320.839	171.196	99.8774	105.585	491.704	434.014	413.036	319.045	210.774	163.359	109.895	169.587	353.679	346.28	381.387	260.292	176.186	166.205	6.64209	6.72226	8.94165	8.7616	8.69012	8.31762	7.71955	7.3519	6.77998	7.40588	8.4663	8.4358	8.57511	8.02399	7.46096	7.37682
NEMVEDRAFT_v1g189103	gamma-glutamyltranspeptidase 1	8.30794e-08	193.631	317.103	126.813	74.1933	171.405	313.068	93.9629	114.272	236.747	150.515	256.068	378.138	142.201	111.425	75.9406	72.446	181.801	161.009	273.695	352.442	107.265	80.6608	110.712	117.832	7.8872	7.23376	8.00038	8.56277	7.15179	6.79993	6.2468	6.17883	7.50622	7.331	8.09643	8.46124	6.74504	6.3338	6.79067	6.88059
NEMVEDRAFT_v1g242002	kv channel-interacting protein 2 isoform 2	8.51147e-08	216.933	834.788	525.274	433.986	196.317	664.776	240.649	282.139	237.671	196.194	758.668	910.909	455.747	594.802	392.102	475.871	194.012	198.621	698.609	630.944	226.449	254.849	327.373	236.905	7.89282	7.61614	9.56732	9.83116	8.83209	9.21627	8.61509	8.89443	7.6	7.63387	9.44834	9.30137	7.82304	7.9935	8.35479	7.88816
NEMVEDRAFT_v1g205489	cg11318 cg11318-pa	8.51147e-08	168.637	193.593	48.323	25.1831	109.408	102.477	38.5546	29.2443	206.228	131.046	140.292	246.894	51.7552	44.8907	24.7969	25.5692	135.673	83.1439	116.227	88.7266	45.4387	31.6705	24.9994	33.4891	7.6881	7.03393	7.13229	7.94775	5.69363	5.48834	4.63209	4.67634	7.08399	6.37754	6.8608	6.47129	5.50585	4.98507	4.64382	5.06562
NEMVEDRAFT_v1g209293	protein	8.57548e-08	1.42479	1.33075	5.36596	47.2018	6.32426	4.98156	2.97426	6.67219	1.84958	1	1.36206	1.29944	3.51734	7.21458	41.8448	52.5588	4.07018	8.57834	7.49849	2.46463	1	4.94852	7.14269	6.20169	0.887198	0	0.44579	0.37789	1.81448	2.85092	5.38698	5.71586	2.02509	3.1007	2.9066	1.30137	0	2.307	2.83647	2.63266
NEMVEDRAFT_v1g164036	natural resistance-associated macrophage protein 2	8.91216e-08	1406.49	3341.55	3984.52	2568.86	1177.87	5241.12	2897.61	1670.02	1446.37	1366.62	3534.55	3148.55	3588.19	4380.85	2414.6	2723.12	1234.62	1121.12	5578.87	4903.37	2532.65	3262.56	1928.53	1411.51	10.4982	10.4164	11.7873	11.6205	11.809	12.097	11.2376	11.411	10.2699	10.1307	12.4458	12.2596	11.3064	11.6718	10.9133	10.463
NEMVEDRAFT_v1g209762	protein notum homolog	9.32609e-08	122.486	567.088	933.212	953.866	145.371	457.94	248.267	153.111	114.674	130.297	588.41	545.766	1013.5	852.924	1089.52	818.213	135.673	155.07	461.157	454.724	267.418	229.116	180.948	125.274	6.84139	7.02566	9.20068	9.09214	9.98513	9.73627	10.0895	9.67633	7.08399	7.27678	8.84911	8.82885	8.06295	7.83993	7.49943	6.96894
NEMVEDRAFT_v1g202714	protein	9.69979e-08	28.959	4.64198	5.16849	6.06994	29.7526	7.4549	7.1806	5.48174	24.9694	32.9486	4.08618	5.19777	5.52725	4.80972	9.29886	2.84102	28.4913	31.014	8.74823	6.16157	2.97959	11.3816	4.76179	6.20169	4.64209	5.04215	2.03075	2.37789	2.46656	2.26595	3.21705	1.50641	4.83245	4.95485	3.12899	2.6233	1.57511	3.50863	2.2515	2.63266
NEMVEDRAFT_v1g232909	predicted protein	9.69979e-08	220.889	102.335	14.2434	49.7843	130.909	83.8436	16.8485	24.8782	295.008	146.771	70.8272	133.843	10.0495	18.4373	35.6456	63.9229	139.743	122.076	94.9808	72.7065	13.4081	20.2889	26.1899	23.5664	8.20461	7.19742	6.14623	7.0644	3.32905	4.20456	5.15565	5.99826	7.12663	6.93164	6.56956	6.18401	3.74503	4.34262	4.71094	4.55866
NEMVEDRAFT_v1g200404	solute carrier family 22 member 2	9.98476e-08	27.5288	156.316	164.141	94.2763	39.7431	125.777	99.1379	64.9862	13.8719	41.1858	157.999	154.634	212.046	116.235	114.686	73.8665	35.2749	44.2114	99.9798	151.575	95.3468	102.929	65.4747	64.4976	3.79409	5.36408	7.30377	7.27271	7.72823	6.8609	6.84155	6.20685	5.14057	5.46635	6.64356	7.24389	6.57511	6.68551	6.03287	6.01117
NEMVEDRAFT_v1g199927	protein	1.09365e-07	124.335	43.2651	22.4327	37.129	102.77	31.6157	42.3858	54.7176	118.373	130.297	44.948	41.5821	25.6264	19.2389	38.7452	35.5127	108.538	97.0012	27.4944	35.7371	43.204	41.5675	52.3797	57.0556	6.8872	7.02566	5.49019	5.37789	4.67956	4.26595	5.27595	5.15026	6.76206	6.59993	4.78107	5.15935	5.43309	5.37738	5.71094	5.8343
NEMVEDRAFT_v1g238475	predicted protein	1.10766e-07	254.956	495.541	221.468	206.5	160.629	491.596	165.788	122.929	342.173	167.738	415.429	575.653	220.085	222.85	182.877	230.123	189.942	131.315	516.146	467.047	147.49	184.085	111.902	133.957	8.41858	7.39007	8.69846	9.16906	7.78192	7.79993	7.51473	7.84626	7.56942	7.03689	9.01164	8.86742	7.20447	7.52423	6.80609	7.06563
NEMVEDRAFT_v1g108724	protein fev-like	1.11198e-07	670.284	3413.08	2251.76	1435.07	743.026	1606.68	2146.05	1576.71	587.242	753.325	3198.12	3628.04	2828.95	1674.58	1864.42	1005.72	702.785	783.268	1465.95	1747.42	2391.86	1900.23	1349.97	1803.45	9.19781	9.55713	11.643	11.825	11.4661	10.7096	10.8645	9.97401	9.45694	9.61336	10.5176	10.771	11.2239	10.892	10.3987	10.8165
NEMVEDRAFT_v1g244559	predicted protein	1.12275e-07	93.547	314.37	260.621	123.397	100.368	276.732	272.041	118.513	101.727	85.3669	335.067	293.674	236.667	284.575	114.686	132.107	101.755	98.9808	276.194	277.27	279.336	264.746	115.473	121.553	6.66856	6.4156	8.38831	8.19807	7.88671	8.15267	6.84155	7.04556	6.66896	6.62908	8.10954	8.11515	8.12586	8.04847	6.85141	6.92544
NEMVEDRAFT_v1g209434	carbohydrate sulfotransferase 14	1.13807e-07	86.8995	55.5785	18.8557	32.221	70.4301	31.7203	19.8176	17.6107	71.2089	102.59	43.586	67.571	12.0595	25.6518	23.2471	41.1948	59.696	81.1643	42.4914	20.9493	13.4081	26.2271	17.8567	17.3647	6.15399	6.68075	5.44579	6.07833	3.5921	4.68099	4.53898	5.36439	5.89956	6.34277	5.4091	4.38883	3.74503	4.71299	4.15839	4.11809
NEMVEDRAFT_v1g212811	protein	1.14304e-07	1753.26	1050.41	416.961	700.542	1016.99	467.738	318.423	900.425	2084.48	1422.03	924.84	1175.99	425.096	408.826	703.613	697.47	1195.28	838.697	452.409	483.067	343.398	293.447	949.978	850.872	11.0255	10.4737	9.85306	10.1997	8.73164	8.67534	9.45864	9.44599	10.2231	9.71201	8.82148	8.91608	8.42374	8.19696	9.89175	9.7328
NEMVEDRAFT_v1g214367	lipolytic protein g-d-s-l family	1.1483e-07	17.4196	8.01582	3.86439	20.2112	27.1317	1.8659	5.3262	28.004	13.8719	20.9673	9.53443	6.49721	4.5223	3.20648	24.7969	15.6256	29.848	24.4153	2.4995	1.23231	3.72448	6.92792	24.9994	31.0085	3.79409	4.39007	3.25315	2.69982	2.17706	1.68099	4.63209	3.96584	4.89956	4.60971	1.32164	0.301365	1.89704	2.79242	4.64382	4.95459
NEMVEDRAFT_v1g240475	predicted protein	1.16355e-07	85.9727	362.222	225.488	154.779	80.0012	268.81	179.346	131.338	85.0808	86.8646	409.98	314.465	194.459	256.518	151.881	157.677	84.1171	75.8853	288.692	248.927	189.949	168.744	124.997	137.678	6.41076	6.4407	8.67941	8.29676	7.60332	8.00292	7.2468	7.30083	6.39433	6.24575	8.17339	7.95958	7.56947	7.39869	6.96575	7.10515
NEMVEDRAFT_v1g102204	--	1.18897e-07	4.44799	8.69685	36.2811	50.8824	7.36954	10.5531	27.2719	12.9238	7.39833	1.49766	10.8965	6.49721	39.6957	32.8664	44.9445	56.8204	8.14036	6.59872	11.2477	9.85851	31.2857	23.258	4.76179	21.0858	2.8872	0.58271	3.44579	2.69982	5.31091	5.03854	5.49007	5.82834	3.02509	2.72219	3.49156	3.30137	4.96743	4.53966	2.2515	4.3982
NEMVEDRAFT_v1g206240	tripartite motif-containing protein 71	1.19308e-07	135.015	51.3436	20.8597	37.3867	115.418	58.2848	46.4643	69.6731	132.245	137.785	57.2066	45.4805	12.0595	29.66	27.8966	46.8768	116.679	114.158	52.4894	64.0803	40.9693	51.9594	78.5696	60.7766	7.04707	7.10628	5.83811	5.50718	3.5921	4.89045	4.80202	5.5508	6.8664	6.83489	5.71395	6.00181	5.35647	5.69931	6.2959	5.92544
NEMVEDRAFT_v1g81516	sam pointed domain-containing ets transcription factor isoform 2	1.19858e-07	110.33	49.0499	18.6161	30.285	83.3191	26.6343	27.139	63.3751	97.1031	123.557	42.2239	55.876	19.5966	17.6356	44.9445	15.6256	85.4738	81.1643	19.996	33.2725	26.0714	28.2065	53.5702	73.18	6.60145	6.94903	5.39999	5.80416	4.29253	4.14042	5.49007	3.96584	6.41741	6.34277	4.32164	5.05626	4.7044	4.81796	5.74336	6.19338
NEMVEDRAFT_v1g236889	phytanoyl- peroxisomal-like	1.22123e-07	3486.76	1588.91	958.488	1266.69	2153.64	1277	814.665	867.968	3599.29	3374.24	1710.75	1467.07	861.246	1055.73	1029.07	1504.32	2528.94	1778.35	1106.03	1447.97	642.101	987.229	1048.79	687.147	11.8135	11.7203	10.7404	10.5187	9.75028	10.044	10.0071	10.5549	11.3043	10.7963	10.1112	10.4998	9.32666	9.94724	10.0345	9.42447
NEMVEDRAFT_v1g235461	flavin-containing monooxygenase fmo gs-ox-like 3-like	1.23776e-07	257.341	770.38	703.99	390.464	198.463	643.403	781.16	433.136	288.535	226.147	783.185	757.575	562.272	845.709	336.309	444.619	206.223	190.703	726.103	560.703	865.57	696.751	549.987	316.286	8.1726	7.82112	9.61321	9.56524	9.13512	9.72402	8.39364	8.79643	7.68806	7.57518	9.50403	9.13109	9.75751	9.4445	9.10325	8.30509
NEMVEDRAFT_v1g154536	tenascin-r precursor	1.26369e-07	184.031	203.112	84.1561	25.7003	146.099	262.186	106.844	53.2279	214.552	153.511	215.206	191.018	59.2923	109.02	37.1954	14.2051	92.2575	199.941	222.455	301.917	45.4387	168.25	64.2842	42.1715	7.74518	7.2622	7.74957	7.57756	5.88977	6.76845	5.21705	3.82834	6.52759	7.64343	7.79737	8.23801	5.50585	7.39446	6.00639	5.3982
NEMVEDRAFT_v1g200105	protein	1.2844e-07	6061.45	5979.91	1261.43	1096.1	2953.01	2394.74	293.138	354.731	7352.09	4770.81	3669.39	8290.44	918.026	1604.84	906.638	1285.56	3443.37	2462.64	2701.95	2087.54	316.581	269.694	266.66	442.801	12.8439	12.22	11.8413	13.0172	9.84239	10.6482	9.82438	10.3282	11.7496	11.266	11.3998	11.0276	8.30643	8.07518	8.05886	8.79051
NEMVEDRAFT_v1g137797	protein	1.30026e-07	552.063	173.022	25.9383	13.625	226.269	35.2343	5.81844	15.155	710.24	393.886	149.827	196.216	24.6214	27.2551	20.1475	7.10255	358.176	94.3617	16.2467	54.2218	2.23469	9.40218	16.6663	13.6437	9.47216	8.62163	7.22715	7.6163	4.62184	4.76845	4.33253	2.82834	8.48452	6.56013	4.02207	5.7608	1.16007	3.233	4.05886	3.77016
NEMVEDRAFT_v1g105508	phospholipase membrane associated isoform 2	1.37547e-07	4729.86	6290.9	4190.69	2849.59	5313.14	14147.2	4988.11	2706.97	5949.18	3510.53	5892.28	6689.53	3175.66	5205.72	2078.29	3620.88	5072.8	5553.48	14960.7	13333.6	3165.07	6811.14	3584.44	1829.5	12.5385	11.7775	12.5246	12.7077	11.6328	12.3459	11.0212	11.8221	12.3086	12.4392	13.8689	13.7028	11.628	12.7337	11.8075	10.8372
NEMVEDRAFT_v1g216288	predicted protein	1.4127e-07	93.0416	28.7207	16.1995	26.5389	75.0336	24.8207	34.8223	25.9688	92.4791	93.6041	34.0515	23.39	11.557	20.8421	23.2471	29.8307	82.7604	67.3069	24.995	24.6463	33.5204	36.1242	33.3326	18.6051	6.53106	6.5485	5.08965	4.54782	3.5307	4.38143	4.53898	4.89873	6.37087	6.07268	4.64357	4.6233	5.06697	5.17489	5.05886	4.21763
NEMVEDRAFT_v1g197876	protein	1.4127e-07	40.2549	211.848	198.665	89.7544	55.62	111.059	156.51	89.3153	45.3148	35.1951	256.068	167.628	180.892	216.437	74.3908	105.118	62.4095	48.8305	109.978	112.141	148.234	164.786	117.854	60.7766	5.50191	5.1373	8.00038	7.38912	7.49898	7.7578	6.21705	6.71587	5.96369	5.60971	6.78107	6.80917	7.21173	7.36445	6.88086	5.92544
NEMVEDRAFT_v1g116296	multiple inositol polyphosphate phosphatase 1-like	1.44781e-07	183.352	87.9548	37.7172	98.2134	157.456	83.21	46.4591	114.493	187.733	178.971	95.3443	80.5654	28.1387	47.2956	89.8889	106.538	175.018	139.893	92.4813	73.9388	37.9897	54.9285	129.759	99.2271	7.55254	7.48358	6.57507	6.33209	4.81448	5.56363	6.49007	6.73522	7.45136	7.12818	6.53109	6.20826	5.24754	5.77948	7.01969	6.63266
NEMVEDRAFT_v1g236455	betaine--homocysteine s-methyltransferase 1	1.48191e-07	10891.6	4832.26	9226.1	8169.1	8932.03	1943.24	1166.49	2846.89	12788.9	8994.23	4930.66	4733.87	7240.7	11211.5	5986.91	10351.3	8763.1	9100.95	2190.81	1695.66	913.244	1419.73	3507.06	2186.72	13.6426	13.1348	12.2676	12.2088	12.8219	13.4527	12.5476	13.3375	13.0972	13.1518	11.0972	10.7276	9.83486	10.4714	11.776	11.0946
NEMVEDRAFT_v1g245220	protein	1.49583e-07	1494.55	466.115	140.274	161.299	836.455	341.923	64.5657	207.455	1466.72	1522.38	633.358	298.872	130.644	149.903	137.933	184.666	1311.96	360.95	258.698	425.148	63.3162	65.8153	251.185	163.725	10.5184	10.5721	9.30688	8.22338	7.0295	7.22789	7.10782	7.52877	10.3575	8.49566	8.01513	8.73182	5.9845	6.04035	7.97261	7.35513
NEMVEDRAFT_v1g176125	ef-hand domain-containing family member b	1.49717e-07	73.7519	34.6621	75.32	30.2842	164.513	73.4476	90.3451	19.4962	62.8858	84.6181	38.1377	31.1866	80.8989	69.741	27.8966	32.6717	184.515	144.512	106.229	40.6663	90.1325	90.5578	16.6663	22.3261	5.97466	6.40289	5.25315	4.96285	6.33805	6.12394	4.80202	5.02997	7.52759	7.17505	6.73103	5.34576	6.49398	6.50077	4.05886	4.48066
NEMVEDRAFT_v1g240662	selenoprotein p precursor	1.51143e-07	259.557	1264.76	2645.86	5037.88	103.248	962.942	1761.93	2039.02	355.12	163.994	1035.17	1494.36	2073.22	3218.51	3167.81	6907.94	119.392	87.1031	1221	704.883	1836.92	1686.95	2549.94	1528.1	8.47216	7.3575	10.0157	10.5453	11.0177	11.6522	11.6293	12.754	6.89956	6.44465	10.2538	9.46124	10.8431	10.7202	11.3162	10.5775
NEMVEDRAFT_v1g177989	collagen alpha-1 chain precursor	1.53295e-07	6358.5	8307.89	1899.31	1616.35	4157.36	6419.67	1408.09	1590.64	8361.04	4355.96	6186.48	10429.3	1286.34	2512.28	1357.63	1875.07	4515.19	3799.54	7587.22	5252.12	1328.15	1488.02	1721.39	1459.88	13.0295	12.0888	12.5949	13.3484	10.3291	11.2948	10.4069	10.8727	12.1406	11.8916	12.8894	12.3587	10.3752	10.5392	10.7494	10.5116
NEMVEDRAFT_v1g120525	hmg box-containing protein 1	1.53715e-07	27.7253	5.97273	19.322	52.5624	24.0328	11.1692	36.1713	60.349	27.7437	27.7068	5.44824	6.49721	22.6115	16.0324	68.1916	36.9332	20.3509	27.7146	11.2477	11.0908	26.8163	45.5263	49.9988	70.6993	4.79409	4.79217	2.44579	2.69982	4.49898	4.00292	6.09152	5.20685	4.34702	4.79257	3.49156	3.47129	4.74504	5.50863	5.64382	6.14362
NEMVEDRAFT_v1g66974	--	1.64162e-07	27.5043	6.74769	5.41386	1	18.7538	4.97284	4.4589	4.21646	33.2925	21.7161	10.8965	2.59888	2.00991	8.81782	1	1	20.3509	17.1567	6.24874	3.69694	2.97959	5.93822	5.95224	2.48068	5.05713	4.44069	3.44579	1.37789	1.00713	3.14042	0	0	4.34702	4.1007	2.64357	1.88633	1.57511	2.57003	2.57343	1.31074
NEMVEDRAFT_v1g207039	protein	1.65931e-07	34.2888	13.2449	8.67997	4.52013	42.66	8.68721	4.95376	3.0759	25.8941	42.6835	10.8965	15.5933	8.54212	8.81782	6.19924	2.84102	55.6258	29.6942	8.74823	8.62619	2.97959	6.92792	1.19045	4.96135	4.69455	5.41561	3.44579	3.96285	3.09459	3.14042	2.63209	1.50641	5.79768	4.89211	3.12899	3.10872	1.57511	2.79242	0.251507	2.31073
NEMVEDRAFT_v1g83478	lactose-binding lectin l-2- partial	1.66148e-07	22.5284	43.1398	8.67997	20.6629	19.7251	6.82131	8.80586	79.0006	20.3454	24.7115	39.4998	46.7799	8.54212	8.81782	18.5977	22.7281	18.9942	20.456	6.24874	7.39388	12.6632	4.94852	77.3791	80.622	4.34663	4.62711	5.30377	5.54782	3.09459	3.14042	4.21705	4.50641	4.24749	4.35445	2.64357	2.88633	3.66257	2.307	6.27387	6.3331
NEMVEDRAFT_v1g208969	bcl-2-like protein 1-like	1.68927e-07	49.065	186.274	132.424	75.3561	50.2856	172.364	120.56	67.7163	43.4652	54.6648	189.327	183.221	142.201	122.648	86.7893	63.9229	58.3393	42.2318	153.719	191.009	106.52	134.6	53.5702	81.8623	5.44179	5.77254	7.56474	7.51744	7.15179	6.93838	6.43945	5.99826	5.8664	5.40026	7.26415	7.5775	6.73498	7.07253	5.74336	6.35513
NEMVEDRAFT_v1g214570	t-box transcription factor tbx1	1.69993e-07	129.796	28.6581	62.8772	80.9099	85.7056	17.3309	47.9621	69.1527	128.546	131.046	31.3274	25.9888	68.8394	56.915	100.738	61.0819	115.322	56.0891	11.2477	23.414	48.4183	47.5058	73.8078	64.4976	7.00614	7.03393	4.96935	4.69982	6.10516	5.83074	6.65446	5.93267	6.84952	5.80965	3.49156	4.5493	5.59748	5.57003	6.2057	6.01117
NEMVEDRAFT_v1g204835	protein	1.76315e-07	1380.03	900.44	267.733	853.969	1137.32	705.961	486.616	1424.38	1565.67	1194.39	760.03	1040.85	269.328	266.138	942.284	765.655	1115.23	1159.4	596.13	815.791	522.918	450.315	1309.49	1539.26	10.6126	10.2221	9.56991	10.0235	8.07322	8.05603	9.88002	9.58055	10.1231	10.1792	9.21948	9.67206	9.03044	8.81479	10.3548	10.588
NEMVEDRAFT_v1g200452	von willebrand factor type egf and pentraxin domain-containing protein 1	1.80187e-07	36.4023	29.4018	7.47754	16.5953	61.4849	58.8487	14.5019	22.5721	32.3677	40.437	35.4136	23.39	8.54212	6.41296	23.2471	9.94357	56.9826	65.9872	44.9909	72.7065	15.6428	13.361	17.8567	27.2874	5.01648	5.3376	5.14623	4.54782	3.09459	2.68099	4.53898	3.31376	5.83245	6.04411	5.49156	6.18401	3.96743	3.73996	4.15839	4.77016
NEMVEDRAFT_v1g190019	cathepsin l-like	1.8493e-07	5417.23	1553.56	923.292	1425.31	4313.25	2230.16	1856.65	1496.43	6542.9	4291.56	1981.8	1125.32	741.154	1105.43	1647.45	1203.17	5179.99	3446.51	1984.6	2475.72	1388.49	2324.81	1807.1	1185.76	12.6757	12.0673	10.9526	10.1361	9.53363	10.1104	10.686	10.2326	12.3387	11.7509	10.9546	11.2736	10.4393	11.1829	10.8195	10.2116
NEMVEDRAFT_v1g179511	acetylserotonin o-methyltransferase	1.8604e-07	1945.72	1165.16	394.556	556.996	1106.27	280.203	196.94	441.452	2419.25	1472.2	885.34	1444.98	280.885	508.227	514.537	599.455	1161.36	1051.18	243.701	316.705	204.847	189.033	508.321	374.582	11.2403	10.5238	9.79009	10.4968	8.13384	8.98933	9.00713	9.22751	10.1816	10.0378	7.92897	8.307	7.6784	7.56249	8.9896	8.54914
NEMVEDRAFT_v1g53489	probable ribonuclease zc3h12c-like	1.87863e-07	59.0208	33.1435	18.0658	18.5322	81.5214	14.2588	20.8205	23.6379	37.9164	80.1251	28.6033	37.6838	20.0991	16.0324	18.5977	18.4666	74.62	88.4228	12.4975	16.0201	20.8571	20.7838	26.1899	21.0858	5.24475	6.32418	4.83811	5.23587	4.32906	4.00292	4.21705	4.20685	6.22149	6.46635	3.64357	4.00181	4.38247	4.37739	4.71094	4.3982
NEMVEDRAFT_v1g10746	--	1.87863e-07	18.1459	143.126	96.5256	67.0917	38.001	145.686	175.38	165.846	17.571	18.7208	121.223	165.029	124.112	68.9393	92.9886	41.1948	28.4913	47.5108	127.474	163.898	185.479	165.28	105.95	225.742	4.13512	4.22657	6.92152	7.36658	6.9555	6.10725	6.53898	5.36439	4.83245	5.57018	6.99406	7.35665	7.53511	7.36877	6.72724	7.81853
NEMVEDRAFT_v1g164090	solute carrier family 23 member 2-like	1.88718e-07	891.718	389.073	219.147	271.137	539.068	273.486	192.314	373.721	931.265	852.171	390.912	387.234	209.031	229.263	251.069	291.204	674.294	403.842	252.449	294.523	177.285	207.343	366.658	380.784	9.86305	9.735	8.6107	8.59706	7.70757	7.84086	7.97194	8.18589	9.39723	8.65765	7.97985	8.20224	7.46993	7.69588	8.51829	8.57283
NEMVEDRAFT_v1g100237	--	1.8941e-07	5.41778	42.5528	52.0857	18.3382	11.0913	45.4066	13.5148	11.0134	1.84958	8.98599	42.2239	42.8816	55.2725	48.8988	13.9483	22.7281	14.924	7.25859	61.2376	29.5755	17.1326	9.89703	7.14269	14.8841	0.887198	3.16768	5.39999	5.42229	5.78849	5.61173	3.80202	4.50641	3.89956	2.85969	5.93635	4.88633	4.09867	3.307	2.83647	3.8957
NEMVEDRAFT_v1g238273	predicted protein	1.89596e-07	2303.54	6860.03	5060.22	5642.28	1610.75	6805.79	4253.4	5121.44	2394.28	2212.8	7502.23	6217.83	4561.99	5558.44	5278.65	6005.91	1743.39	1478.11	7557.22	6054.36	3886.87	4619.93	5441.54	4801.35	11.2254	11.1117	12.8731	12.6022	12.1554	12.4405	12.366	12.5522	10.7677	10.5295	12.8836	12.5638	11.9244	12.1737	12.4098	12.2292
NEMVEDRAFT_v1g245496	protein	1.90325e-07	3112.36	2403.35	801.542	968.45	2153.18	1638.43	525.979	1458.39	4012.67	2212.05	2149.33	2657.36	532.124	1070.96	945.384	991.516	2349.85	1956.52	1777.14	1499.73	394.795	657.163	1461.87	1454.92	11.9703	11.1112	11.0697	11.3758	9.05562	10.0647	9.88476	9.95349	11.1984	10.9341	10.7953	10.5505	8.62496	9.36011	10.5136	10.5067
NEMVEDRAFT_v1g240466	predicted protein	1.90325e-07	254.718	46.9207	25.6753	20.1466	64.423	11.7418	4.21148	15.7003	304.256	205.18	62.6548	31.1866	16.0793	35.2713	23.2471	17.0461	103.111	25.735	4.99899	18.4847	2.97959	5.44337	20.2376	11.163	8.24914	7.68075	5.96935	4.96285	4.00713	5.14042	4.53898	4.09137	6.68805	4.68566	2.32164	4.20826	1.57511	2.4445	4.33897	3.48065
NEMVEDRAFT_v1g241655	transcription factor hes-1	1.97172e-07	259.328	56.6039	69.2609	112.097	164.239	69.489	75.2103	87.6048	254.318	264.338	59.9307	53.2771	48.7403	89.7815	116.236	107.959	188.585	139.893	68.7361	70.2419	66.2958	84.1248	110.712	64.4976	7.99049	8.04624	5.90522	5.73544	5.60704	6.48835	6.86091	6.75434	7.55907	7.12818	6.103	6.13426	6.05085	6.39446	6.79067	6.01117
NEMVEDRAFT_v1g240820	von willebrand factor d and egf domain-containing protein	2.02102e-07	711.514	301.415	51.1765	85.428	575.697	152.708	97.656	115.288	934.039	488.988	365.032	237.798	50.2477	52.1053	72.841	98.0151	723.136	428.257	162.467	142.948	96.8366	98.4755	121.426	109.15	9.86734	8.93366	8.51188	7.89359	5.65099	5.70336	6.18668	6.61493	9.49812	8.74233	7.344	7.15935	6.59748	6.62169	6.92393	6.77017
NEMVEDRAFT_v1g128275	homeobox protein mox-1-like	2.02102e-07	1	1	1.15453	21.3085	1	1	0.747426	1	1	1	1	1	1.50743	0.80162	17.0479	25.5692	1	1	1	1	1	0.494852	1	1	0	0	0	0	0.592091	-0.31901	4.09152	4.67634	0	0	0	0	0	-1.01493	0	0
NEMVEDRAFT_v1g245219	oncoprotein-induced transcript 3	2.03892e-07	1350.95	373.221	187.388	129.724	650.74	197.867	33.5904	163.501	1346.5	1355.39	464.463	281.979	178.38	196.397	96.0882	163.359	1048.75	252.731	99.9798	295.755	36.5	30.6808	217.852	109.15	10.395	10.4045	8.85942	8.13944	7.47881	7.61763	6.58629	7.3519	10.0345	7.98146	6.64356	8.20826	5.18982	4.93926	7.7672	6.77017
NEMVEDRAFT_v1g87356	hamartin isoform 1	2.05832e-07	9.02897	59.3906	53.9998	30.4135	9.67908	45.8135	32.2387	42.7882	8.32312	9.73482	68.1031	50.6782	62.3072	45.6924	30.9962	29.8307	8.14036	11.2178	31.2437	60.3833	41.7142	22.7632	29.7612	55.8152	3.05712	3.28315	6.08965	5.66329	5.96133	5.51388	4.95402	4.89873	3.02509	3.48772	4.96549	5.91608	5.38247	4.50863	4.89536	5.80259
NEMVEDRAFT_v1g237587	coiled-coil domain-containing protein 74b-like	2.09754e-07	87.7568	300.907	397.963	265.842	194.883	643.865	412.624	215.37	84.156	91.3576	314.636	287.177	383.893	412.033	260.368	271.317	161.451	228.316	792.34	495.39	375.428	449.82	228.566	202.175	6.39499	6.51345	8.29754	8.1658	8.58456	8.68662	8.02441	8.08384	7.33495	7.83489	9.62998	8.95242	8.55239	8.8132	7.83647	7.65946
NEMVEDRAFT_v1g205307	speg complex locus	2.11329e-07	10450.9	8673.23	3396.08	3098.01	6663.7	4774.94	1752.48	2175.34	12764.9	8136.81	7013.25	10333.2	2210.9	4581.26	2550.99	3645.03	7866.31	5461.1	4731.54	4818.34	1387	2117.96	2614.22	1736.47	13.6399	12.9902	12.7759	13.335	11.1104	12.1615	11.3168	11.8317	12.9415	12.415	12.2081	12.2343	10.4378	11.0485	11.3522	10.7619
NEMVEDRAFT_v1g201458	hemicentin-1 precursor	2.11643e-07	48.0952	6.74769	4.86935	14.593	23.9247	2.48206	5.70127	9.74807	49.0139	47.1764	10.8965	2.59888	6.53221	3.20648	9.29886	19.8871	36.6316	11.2178	2.4995	2.46463	5.95918	5.44337	8.33314	11.163	5.61512	5.55999	3.44579	1.37789	2.70757	1.68099	3.21705	4.31376	5.19502	3.48772	1.32164	1.30137	2.57511	2.4445	3.05886	3.48065
NEMVEDRAFT_v1g229384	Xylose isomerase	2.15245e-07	1271.94	506.586	329.13	615.106	936.742	523.128	322.409	420.316	1515.73	1028.15	528.48	484.692	250.234	408.025	494.389	735.824	1069.1	804.384	619.875	426.38	289.02	355.798	510.702	329.93	10.5658	10.0058	9.04571	8.92092	7.96713	8.67251	8.9495	9.52322	10.0622	9.65174	9.27583	8.736	8.17503	8.47491	8.99634	8.36602
NEMVEDRAFT_v1g105783	protein	2.20877e-07	13.7204	50.3807	53.4494	25.4417	10.9804	66.8936	46.2143	25.4485	6.47354	20.9673	43.586	57.1754	62.8097	44.0891	30.9962	19.8871	6.78364	15.1771	49.9899	83.7973	39.4795	52.9491	28.5708	22.3261	2.69455	4.39007	5.44579	5.83732	5.97292	5.46235	4.95402	4.31376	2.76206	3.92382	5.64356	6.38883	5.30303	5.72653	4.83647	4.48066
NEMVEDRAFT_v1g11772	--	2.28447e-07	1879.29	879.596	459.595	706.543	1290.88	791.54	500.565	611.461	2248.17	1510.4	785.909	973.282	491.925	427.264	643.171	769.916	1416.42	1165.33	674.864	908.215	364.255	636.874	652.366	570.556	11.1345	10.5607	9.61822	9.92671	8.94229	8.73898	9.32906	9.58856	10.468	10.1865	9.39845	9.82689	8.5088	9.31486	9.34954	9.15622
NEMVEDRAFT_v1g141364	utrophin- partial	2.29152e-07	89.3854	24.5406	16.5104	14.9809	56.2614	14.875	24.7871	53.8979	93.4039	85.3669	21.793	27.2883	18.5917	14.4292	18.5977	11.3641	61.0527	51.47	12.4975	17.2524	25.3265	24.2477	61.9033	45.8925	6.54541	6.4156	4.44579	4.77021	4.21659	3.85092	4.21705	3.50641	5.93198	5.68566	3.64357	4.10873	4.66258	4.59978	5.95194	5.52019
NEMVEDRAFT_v1g93121	--	2.36645e-07	48.5575	386.2	633.346	221.615	65.5366	213.039	307.721	246.675	49.9387	47.1764	520.307	252.092	767.283	499.409	289.814	153.415	63.7662	67.3069	154.969	271.109	378.408	237.034	244.042	249.308	5.64209	5.55999	9.02322	7.97781	9.58361	8.96408	8.17898	7.2613	5.99472	6.07268	7.27584	8.08273	8.5638	7.88895	7.93099	7.96179
NEMVEDRAFT_v1g159852	Anoctamin	2.37897e-07	2819.51	2415.42	889.322	891.024	1486.58	1790.52	528.627	874.969	3421.73	2217.29	2052.63	2778.21	1049.17	729.474	809	973.049	1782.74	1190.41	1408.47	2172.57	563.887	493.367	980.929	769.01	11.7405	11.1146	11.0033	11.4399	10.035	9.51071	9.66	9.92637	10.7999	10.2172	10.4599	11.0852	9.13926	8.94652	9.938	9.58686
NEMVEDRAFT_v1g98802	dysferlin isoform 2	2.48003e-07	6174.06	4536.62	1812.28	2211.52	3447.08	3818.25	1329.83	2159.98	7335.44	5012.68	3601.29	5471.95	2111.91	1512.66	2106.19	2316.85	4011.84	2882.32	3169.36	4467.14	1217.16	1442.49	2074.95	2245.01	12.8407	12.2914	11.8143	12.4178	11.0443	10.5629	11.0404	11.1779	11.97	11.493	11.63	12.1251	10.2493	10.4943	11.0189	11.1325
NEMVEDRAFT_v1g216359	protein	2.5104e-07	2.88485	8.50901	23.2283	58.3082	6.01281	27.4421	25.6544	39.3381	2.77437	2.99533	2.72412	14.2939	21.6065	24.8502	52.6935	63.9229	5.42691	6.59872	47.4904	7.39388	26.0714	25.2374	46.4275	32.2488	1.47216	1.58271	1.44579	3.83733	4.43339	4.63519	5.71955	5.99826	2.44013	2.72219	5.56956	2.88633	4.7044	4.65749	5.53691	5.01117
NEMVEDRAFT_v1g202906	cytochrome p450 10-like isoform 2	2.51378e-07	245.689	111.471	57.3383	67.5415	208.86	100.471	85.3549	92.3663	295.933	195.445	100.793	122.148	49.7453	64.9312	52.6935	82.3895	242.854	174.866	93.7311	107.211	66.2958	104.414	120.235	64.4976	8.20913	7.61062	6.65525	6.93249	5.63649	6.02084	5.71955	6.36439	7.92395	7.45011	6.55046	6.74431	6.05085	6.70617	6.90971	6.01117
NEMVEDRAFT_v1g231776	predicted protein	2.51881e-07	102.977	41.9969	20.931	26.6044	95.0889	22.3473	27.0323	55.3129	74.9081	131.046	46.3101	37.6838	26.6313	15.2308	41.8448	11.3641	101.755	88.4228	23.7452	20.9493	35.7551	18.3095	53.5702	57.0556	6.22705	7.03393	5.53325	5.23587	4.73505	3.92892	5.38698	3.50641	6.66896	6.46635	4.56956	4.38883	5.16008	4.19452	5.74336	5.8343
NEMVEDRAFT_v1g82259	camp-dependent protein kinase regulatory chain	2.54233e-07	3.86974	1	5.16849	1	31.4948	4.24925	10.1602	1.69045	1	6.73949	1	1	5.52725	4.80972	1	1	35.2749	27.7146	7.49849	1	8.93876	11.3816	2.3809	1	0	2.75264	0	0	2.46656	2.26595	0	0	5.14057	4.79257	2.9066	0	3.16007	3.50863	1.25151	0
NEMVEDRAFT_v1g227033	iron-sulfur cluster assembly enzyme mitochondrial-like	2.68972e-07	1351.36	3762.57	2923.44	2236.16	972.418	3747.32	1639.32	1300.79	1539.78	1162.94	3986.75	3538.38	2465.66	3381.23	1709.44	2762.89	1096.24	848.595	4131.67	3362.98	1551.62	1727.03	1584.49	1017.08	10.5885	10.1836	11.961	11.7889	11.2678	11.7233	10.7393	11.432	10.0983	9.72893	12.0125	11.7155	10.5996	10.7541	10.6298	9.99022
NEMVEDRAFT_v1g221377	angiotensin-converting enzyme 2 precursor	2.69845e-07	95.2881	38.4978	27.7331	36.7411	90.963	55.9597	21.5496	26.0936	92.4791	98.0971	35.4136	41.5821	18.5917	36.8745	29.4464	44.0358	89.544	92.3821	72.4854	39.434	13.4081	29.6911	27.3803	24.8068	6.53106	6.61614	5.14623	5.37789	4.21659	5.20455	4.88002	5.4606	6.48452	6.52954	6.17962	5.30137	3.74503	4.89196	4.77507	4.63266
NEMVEDRAFT_v1g170685	nhp2-like protein 1-like	2.70861e-07	198.762	455.743	1261.92	846.013	219.776	680.834	664.447	536.898	239.521	158.004	493.066	418.42	944.658	1579.19	683.466	1008.56	172.304	267.248	792.34	569.329	624.224	704.669	599.986	473.809	7.90401	7.30382	8.94564	8.70881	9.88365	10.625	9.41673	9.97808	7.42881	8.06204	9.62998	9.15312	9.28592	9.4608	9.22879	8.88816
NEMVEDRAFT_v1g238576	protein	2.73215e-07	59.3256	308.077	237.551	126.821	74.5927	252.781	173.286	122.188	64.7354	53.9159	287.395	328.759	323.596	151.506	162.73	90.9126	74.62	74.5655	287.442	218.119	190.694	155.878	88.0932	156.283	6.01648	5.75264	8.16689	8.36089	8.33805	7.24323	7.34634	6.50641	6.22149	6.22044	8.16713	7.76897	7.57512	7.28427	6.46096	7.28802
NEMVEDRAFT_v1g110556	protein	2.77191e-07	133.011	55.1792	38.5725	24.0202	78.4283	34.7139	9.91539	29.8146	138.719	127.302	54.4824	55.876	30.6511	46.494	13.9483	34.0922	113.965	42.8917	29.9939	39.434	10.4286	9.40218	27.3803	32.2488	7.11602	6.99211	5.76772	5.80416	4.93787	5.53897	3.80202	5.09137	6.83245	5.42263	4.9066	5.30137	3.38247	3.233	4.77507	5.01117
NEMVEDRAFT_v1g104344	growth arrest-specific protein 1-like	2.80063e-07	95.1982	24.7284	26.5424	62.8283	96.4086	19.3014	87.7643	109.339	107.276	83.1204	29.9653	19.4916	26.6313	26.4535	58.8927	66.7639	101.755	91.0623	28.7442	9.85851	99.8162	75.7123	79.76	138.918	6.74518	6.37713	4.90522	4.28478	4.73505	4.72539	5.88002	6.061	6.66896	6.50878	4.8452	3.30137	6.6412	6.24246	6.31759	7.11809
NEMVEDRAFT_v1g223921	glycine-rich rna binding protein	2.87843e-07	187.906	55.4532	88.8701	8.45931	128.072	29.1511	124.582	32.1287	223.799	152.013	38.1377	72.7687	62.3072	115.433	15.4981	1.42051	173.661	82.484	27.4944	30.8078	142.275	106.888	1	63.2573	7.80606	7.24805	5.25315	6.18525	5.96133	6.85091	3.95402	0.506409	7.44013	6.36604	4.78107	4.94522	7.15254	6.73996	0	5.98316
NEMVEDRAFT_v1g114476	deleted in malignant brain tumors 1	3.01529e-07	85.2486	23.1472	19.9261	23.5049	73.0356	22.2775	20.2058	34.1308	65.6602	104.837	17.7068	28.5877	24.6214	15.2308	35.6456	11.3641	81.4036	64.6675	13.7472	30.8078	23.0918	17.3198	28.5708	39.6908	6.03695	6.712	4.14623	4.83732	4.62184	3.92892	5.15565	3.50641	6.34702	6.01497	3.78107	4.94522	4.52931	4.11435	4.83647	5.31073
NEMVEDRAFT_v1g216638	protein	3.09437e-07	77.582	29.3392	13.8425	19.1777	45.9964	17.9558	13.1371	23.6628	79.532	75.6321	32.6895	25.9888	10.0495	17.6356	17.0479	21.3076	58.3393	33.6535	12.4975	23.414	13.4081	12.8661	24.9994	22.3261	6.31346	6.24093	5.03076	4.69982	3.32905	4.14042	4.09152	4.4133	5.8664	5.07268	3.64357	4.5493	3.74503	3.6855	4.64382	4.48066
NEMVEDRAFT_v1g121041	tartrate-resistant acid phosphatase type 5-like	3.13776e-07	62.1225	37.7229	16.702	14.7223	50.2301	28.5175	13.3872	13.3194	66.585	57.6601	29.9653	45.4805	12.5619	20.8421	12.3985	17.0461	54.2691	46.191	24.995	32.0401	14.8979	11.8764	15.4758	11.163	6.05713	5.8495	4.90522	5.50718	3.65098	4.38143	3.63209	4.09137	5.76206	5.52954	4.64357	5.00181	3.89704	3.57003	3.95194	3.48065
NEMVEDRAFT_v1g233092	dbh-like monooxygenase protein 1 homolog	3.23357e-07	1331.12	633.743	364.483	714.094	888.332	435.826	285.558	394.408	1559.2	1103.03	633.358	634.128	306.511	422.454	568.78	859.408	1075.88	700.784	382.423	489.228	227.194	343.922	385.705	403.11	10.6066	10.1073	9.30688	9.30863	8.2598	8.72265	9.15173	9.7472	10.0713	9.45283	8.57903	8.93436	7.82778	8.42594	8.59135	8.65503
NEMVEDRAFT_v1g123903	Forkhead domain protein 1	3.23357e-07	18.6308	13.3389	227.804	120.813	40.696	24.2655	76.9527	46.2847	14.7967	22.465	14.9827	11.695	167.827	287.782	103.837	137.789	32.5615	48.8305	33.7432	14.7878	72.255	81.6505	40.4752	52.0942	3.8872	4.48961	3.90523	3.54782	7.39083	8.16883	6.69818	7.10632	5.0251	5.60971	5.07652	3.88634	6.17503	6.35139	5.33897	5.70305
NEMVEDRAFT_v1g4553	myosin-7- partial	3.28476e-07	2870.64	2099.28	1336.78	1007.98	3084.18	1092.13	879.813	1106	2786.4	2954.89	1838.78	2359.79	1019.02	1654.54	1348.33	667.639	3722.86	2445.49	1016.04	1168.23	896.111	863.516	965.454	1246.54	11.4442	11.5289	10.8445	11.2044	9.99297	10.6922	10.397	9.38292	11.8622	11.2559	9.98874	10.1901	9.80753	9.75408	9.91506	10.2837
NEMVEDRAFT_v1g216187	s-crystallin sl11-like	3.40355e-07	1148.41	822.42	313.96	436.95	777.749	1120.24	334.882	457.719	1311.35	985.464	785.909	858.931	189.434	438.486	275.866	598.034	902.224	653.273	1334.73	905.75	205.592	464.171	560.701	354.737	10.3568	9.94466	9.61822	9.7464	7.56555	8.77639	8.10782	9.22408	9.81734	9.35154	10.3823	9.82297	7.68364	8.85851	9.13109	8.47061
NEMVEDRAFT_v1g248423	predicted protein	3.59849e-07	808.341	620.788	264.152	419.198	603.624	861.215	248.191	294.589	1034.84	581.843	663.324	578.252	184.409	343.895	361.106	477.291	666.153	541.095	858.577	863.852	153.449	342.932	354.754	234.424	10.0152	9.18449	9.37357	9.17555	7.52677	8.42582	8.49628	8.89873	9.37971	9.07974	9.7458	9.75464	7.26162	8.42178	8.47068	7.87298
NEMVEDRAFT_v1g124699	protein	3.62993e-07	136.071	182.376	43.2562	27.5078	63.5044	83.0358	37.6873	49.186	143.343	128.799	189.327	175.425	47.2329	39.2794	29.4464	25.5692	84.1171	42.8917	67.4864	98.5851	44.6938	30.6808	49.9988	48.3732	7.16333	7.00898	7.56474	7.45471	5.56172	5.2957	4.88002	4.67634	6.39433	5.42263	6.07652	6.6233	5.482	4.93926	5.64382	5.59614
NEMVEDRAFT_v1g97132	collagen triple helix repeat protein	3.6845e-07	461.274	157.483	57.4809	82.0061	330.055	74.9995	59.2238	75.6753	570.596	351.951	123.948	191.018	78.889	36.0729	75.9406	88.0716	226.573	433.536	63.7371	86.2619	50.653	67.7947	88.0932	63.2573	9.15633	8.45923	6.95359	7.57756	6.30175	5.17284	6.2468	6.4606	7.82383	8.76001	5.99406	6.43065	5.66258	6.0831	6.46096	5.98316
NEMVEDRAFT_v1g123220	protein	3.77252e-07	3886.41	3591.69	1888.26	761.821	1759.76	4133.86	1328.14	1205.25	3852.68	3920.14	3308.45	3874.94	2125.98	1650.54	776.454	747.188	1927.91	1591.61	2835.68	5432.04	888.662	1767.61	1585.68	824.825	11.9116	11.9367	11.6919	11.92	11.0539	10.6887	9.60076	9.54533	10.9128	10.6363	11.4695	12.4073	9.79549	10.7876	10.6309	9.68794
NEMVEDRAFT_v1g139255	protein	3.92219e-07	87.8426	55.1792	24.9391	43.2627	87.5343	62.1125	18.2002	29.64	100.802	74.8832	54.4824	55.876	26.6313	23.247	32.546	53.9794	80.0469	95.0216	71.2356	52.9895	8.19387	28.2065	35.7135	23.5664	6.65538	6.22657	5.76772	5.80416	4.73505	4.53897	5.02441	5.75434	6.32277	6.57018	6.15453	5.72763	3.03455	4.81796	5.1584	4.55866
NEMVEDRAFT_v1g182006	an1-type zinc finger protein 5	4.08558e-07	133.145	651.074	385.466	245.828	154.098	386.934	257.214	218.946	116.524	149.766	652.427	649.721	402.987	367.944	291.364	200.292	146.527	161.669	439.911	333.957	289.765	224.663	205.948	231.943	6.86448	7.22657	9.34967	9.34368	8.65459	8.52334	8.18668	7.64596	7.19502	7.3369	8.78107	8.38352	8.17874	7.81162	7.68614	7.85763
NEMVEDRAFT_v1g93030	scavenger receptor class b member 1	4.08654e-07	27.4613	5.97273	2.20739	11.8813	22.824	6.82131	4.46152	4.83662	24.9694	29.9533	5.44824	6.49721	2.00991	2.40486	12.3985	11.3641	28.4913	17.1567	6.24874	7.39388	4.46938	4.45366	5.95224	3.72101	4.64209	4.90464	2.44579	2.69982	1.00713	1.26595	3.63209	3.50641	4.83245	4.1007	2.64357	2.88633	2.16007	2.15499	2.57343	1.89569
NEMVEDRAFT_v1g187332	forkhead box protein b1	4.08654e-07	29.8613	14.7322	122.131	234.719	49.9342	29.2035	35.3092	34.0061	30.5181	29.2045	19.0689	10.3955	91.9534	152.308	229.372	240.066	32.5615	67.3069	34.9929	23.414	29.051	41.5675	34.523	33.4891	4.93159	4.86812	4.25315	3.37789	6.52283	7.25085	7.84155	7.90729	5.0251	6.07268	5.12899	4.5493	4.86052	5.37738	5.10949	5.06562
NEMVEDRAFT_v1g174872	sarcosine mitochondrial	4.14041e-07	613.232	242.22	334.433	322.343	536.3	147.692	161.089	204.85	656.602	569.862	220.654	263.787	314.551	354.316	320.81	323.876	519.627	552.973	149.97	145.413	148.979	173.198	257.137	152.562	9.35888	9.15447	7.78564	8.04323	8.29715	8.46889	8.32558	8.3393	9.02133	9.11107	7.22853	7.18401	7.21897	7.43628	8.00639	7.25325
NEMVEDRAFT_v1g240392	peroxisomal membrane protein 11b-like	4.1876e-07	213.626	582.438	660.542	492.938	184.312	811.593	419.721	389.586	258.017	169.236	606.117	558.76	554.735	766.349	409.15	576.727	208.936	159.689	899.818	723.368	401.499	437.944	467.846	311.325	8.01132	7.40289	9.24345	9.12608	9.11565	9.58186	8.67649	9.17174	7.70692	7.31912	9.81349	9.49859	8.64925	8.7746	8.86989	8.28228
NEMVEDRAFT_v1g138487	deubiquitinating protein vcip135	4.1876e-07	68.819	23.1159	21.284	16.5307	79.3598	21.7137	31.0016	26.1185	58.2618	79.3762	16.3447	29.8872	28.1387	14.4292	21.6973	11.3641	85.4738	73.2458	21.2457	22.1816	41.7142	20.2889	26.1899	26.0471	5.86448	6.31063	4.03075	4.90146	4.81448	3.85092	4.43944	3.50641	6.41741	6.19467	4.4091	4.47129	5.38247	4.34262	4.71094	4.70305
NEMVEDRAFT_v1g240559	a disintegrin and metalloproteinase with thrombospondin motifs 6	4.19059e-07	233.79	73.661	73.2856	109.45	227.247	67.4836	46.2195	131.166	174.786	292.793	95.3443	51.9777	94.4658	52.1053	120.885	98.0151	260.492	194.002	46.2407	88.7266	42.4591	49.98	103.569	158.763	7.44945	8.19374	6.57507	5.69982	6.56172	5.70336	6.91749	6.61493	8.0251	7.59993	5.53109	6.47129	5.408	5.64328	6.69445	7.31073
NEMVEDRAFT_v1g150991	golgi-associated plant pathogenesis-related protein 1-like	4.26019e-07	21.2947	1.98047	2.10324	3.03497	9.40461	1.11616	1.36215	5.50669	23.1198	19.4696	1.36206	2.59888	1	3.20648	4.64943	1.42051	12.2105	6.59872	1	1.23231	0.744897	1.97941	3.57135	7.44203	4.53106	4.28315	0.44579	1.37789	0	1.68099	2.21705	0.506409	3.61005	2.72219	0	0.301365	-0.424887	0.98507	1.83647	2.8957
NEMVEDRAFT_v1g200040	gamma-glutamyltransferase	4.33611e-07	28.0117	26.6463	47.6054	59.9235	16.3332	7.4549	27.0349	76.1741	26.8189	29.2045	28.6033	24.6894	40.7007	54.5102	74.3908	45.4563	12.2105	20.456	8.74823	6.16157	37.2448	16.825	64.2842	88.064	4.74518	4.86812	4.83811	4.62582	5.34698	5.76845	6.21705	5.50641	3.61005	4.35445	3.12899	2.6233	5.21897	4.07253	6.00639	6.46048
NEMVEDRAFT_v1g212709	protein	4.37132e-07	389.302	211.825	80.9196	142.962	269.519	86.2734	106.043	244.444	368.992	409.611	170.258	253.391	72.8592	88.9799	141.033	144.892	287.626	251.411	89.9818	82.565	152.704	59.3822	232.137	256.75	8.52745	8.67811	7.41158	7.98522	6.18704	6.47541	7.13989	7.17883	8.16805	7.9739	6.49156	6.36746	7.25459	5.89196	7.85883	8.00422
NEMVEDRAFT_v1g241620	predicted protein	4.40749e-07	219.642	580.998	280.188	241.368	167.902	575.118	233.204	220.827	238.596	200.687	543.462	618.534	289.427	270.948	201.475	281.261	166.877	168.927	564.886	585.349	214.53	251.879	234.518	207.137	7.89843	7.6488	9.08604	9.27271	8.17706	8.08187	7.65446	8.13577	7.38264	7.40026	9.14182	9.19315	7.74504	7.97659	7.87355	7.69444
NEMVEDRAFT_v1g116629	endothelin-converting enzyme 2-like	4.46619e-07	635.942	373.597	222.351	407.519	623.389	190.189	167.787	313.404	631.632	640.252	367.757	379.437	276.363	168.34	506.788	308.251	712.282	534.496	147.47	232.907	159.408	176.167	255.946	370.861	9.30294	9.3225	8.52261	8.56772	8.11042	7.39523	8.98524	8.26796	9.4763	9.06204	7.20428	7.86361	7.31658	7.4608	7.9997	8.53473
NEMVEDRAFT_v1g64028	ras-related protein rab-32	4.48705e-07	25.0163	65.9818	99.6911	61.6009	22.713	57.7385	110.465	67.6414	26.8189	23.2138	72.1892	59.7743	95.9732	103.409	46.4943	76.7075	20.3509	25.0751	62.4874	52.9895	134.826	86.1042	57.1415	78.1413	4.74518	4.53691	6.17371	5.90145	6.58456	6.69222	5.53898	6.2613	4.34702	4.64818	5.96549	5.72763	7.07495	6.42801	5.83647	6.28801
NEMVEDRAFT_v1g162278	long-chain-fatty-acid-- ligase 5-like	4.5225e-07	195.859	115.799	46.6298	61.732	154.757	99.7067	49.1808	87.8041	209.003	182.715	91.2581	140.34	58.7899	34.4697	83.6897	39.7743	146.527	162.988	72.4854	126.928	37.9897	60.3719	101.188	74.4203	7.70738	7.51345	6.51188	7.13278	5.8775	5.10726	6.38698	5.31376	7.19502	7.34862	6.17962	6.98787	5.24754	5.91581	6.66089	6.21762
NEMVEDRAFT_v1g242003	band -like protein 3 isoform 1	4.53613e-07	370.333	1137.42	662.682	441.477	254.632	782.2	468.486	312.449	409.682	330.984	1176.82	1098.03	613.525	711.839	418.448	464.507	260.492	248.772	926.063	638.338	484.183	452.789	360.706	264.192	8.67836	8.37062	10.2007	10.1007	9.26098	9.47541	8.7089	8.85956	8.0251	7.95868	9.85497	9.31818	8.91941	8.8227	8.49468	8.04544
NEMVEDRAFT_v1g115829	protein-lysine 6-oxidase-like	4.57303e-07	1225.26	1173.47	307.271	641.252	756.994	917.861	202.693	613.635	1572.14	878.38	1048.79	1298.14	240.184	374.357	406.05	876.454	856.095	657.892	1029.79	805.933	169.837	235.549	726.174	501.097	10.6185	9.7787	10.0345	10.3422	7.908	8.54827	8.66551	9.77553	9.74163	9.36171	10.0081	9.65452	7.40801	7.87988	9.50417	8.96895
NEMVEDRAFT_v1g180912	cg7248 cg7248- partial	4.7239e-07	27331.2	13099.2	8111.55	5065.24	26824.8	19208.8	11504.6	6759.74	35758.9	18903.5	15640.5	10558	6392.02	9831.07	5424.33	4706.15	31014.8	22634.9	19619.8	18797.7	7942.84	15066.3	7729.58	5789.9	15.126	14.2064	13.933	13.366	12.6421	13.2631	12.4052	12.2003	14.9207	14.4663	14.26	14.1983	12.9554	13.879	12.9162	12.4993
NEMVEDRAFT_v1g248083	protein tspear	4.88861e-07	239.044	82.3501	156.556	237.046	283.302	57.0961	181.662	178.439	249.694	228.394	77.6375	87.0626	164.813	148.3	268.117	205.974	282.199	284.405	58.7381	55.4541	169.837	193.487	185.71	171.167	7.96402	7.83538	6.27868	6.44398	7.36469	7.21237	8.06672	7.68632	8.14057	8.1518	5.87622	5.79322	7.40801	7.59609	7.53691	7.41926
NEMVEDRAFT_v1g201999	protein	4.99342e-07	220.877	884.379	320.55	341.651	169.392	913.968	529.705	320.671	220.1	221.654	626.548	1142.21	276.363	364.737	340.958	342.343	203.509	135.274	1089.78	738.156	473.01	586.399	264.28	377.063	7.78202	7.79217	9.29128	10.1576	8.11042	8.51071	8.41345	8.4193	7.66895	7.07974	10.0898	9.52778	8.88573	9.19574	8.04592	8.55866
NEMVEDRAFT_v1g200983	protein	5.20198e-07	30.0168	8.6029	6.47259	23.7625	33.4189	9.31208	5.82367	21.4565	20.3454	39.6881	6.81031	10.3955	6.53221	6.41296	24.7969	22.7281	31.2047	35.6331	9.99798	8.62619	5.21428	6.43307	11.9045	31.0085	4.34663	5.31063	2.76772	3.37789	2.70757	2.68099	4.63209	4.50641	4.96369	5.15515	3.32164	3.10872	2.38247	2.68551	3.57344	4.95459
NEMVEDRAFT_v1g205757	protein	5.21048e-07	111.101	444.721	408.446	313.498	73.273	148.368	498.038	456.2	93.4039	128.799	465.825	423.618	323.093	493.798	347.157	279.84	74.62	71.926	158.718	138.019	686.795	309.282	396.419	515.981	6.54541	7.00898	8.86364	8.72662	8.33581	8.94778	8.43944	8.12846	6.22149	6.16844	7.31032	7.10872	9.42374	8.27278	8.63088	9.01117
NEMVEDRAFT_v1g209417	calmodulin	5.21234e-07	6299.38	4040.57	2843.91	2065.65	4795.03	2915.31	1755.66	1606.4	7015.46	5583.29	4152.92	3928.21	1937.05	3750.78	1878.37	2252.93	5960.1	3629.96	2601.97	3228.66	1435.42	2075.9	2034.48	1178.32	12.7763	12.4469	12.0199	11.9397	10.9196	11.873	10.8753	11.1376	12.5411	11.8257	11.3454	11.6567	10.4873	11.0195	10.9904	10.2025
NEMVEDRAFT_v1g188243	actin related protein 1	5.21234e-07	223664	154692	68429.3	79309	127730	116527	45566.9	50016.5	272774	174553	157347	152036	53640	83218.6	52148	106470	148629	106831	121732	111322	30960.9	60173	63343.8	36689.2	18.0573	17.4133	17.2636	17.2141	15.711	16.3446	15.6703	16.7001	17.1814	16.705	16.8933	16.7644	14.9182	15.8768	15.9509	15.1631
NEMVEDRAFT_v1g112795	serum paraoxonase arylesterase 2-like	5.22363e-07	31.359	9.96496	4.41477	10.4608	28.8368	2.9995	7.06605	14.6346	30.5181	32.1998	9.53443	10.3955	4.01982	4.80972	12.3985	8.52306	33.9182	23.7554	4.99899	1	8.19387	5.93822	11.9045	17.3647	4.93159	5.00898	3.25315	3.37789	2.00713	2.26595	3.63209	3.09137	5.08399	4.57018	2.32164	0	3.03455	2.57003	3.57344	4.11809
NEMVEDRAFT_v1g154303	low affinity immunoglobulin epsilon fc receptor	5.23598e-07	25.4133	8.01582	3.15858	1	24.2332	2.47335	1.60958	1	23.1198	27.7068	9.53443	6.49721	1.50743	4.80972	1	1	10.8538	37.6127	1.24975	3.69694	0.744897	2.47426	1	1	4.53106	4.79217	3.25315	2.69982	0.592091	2.26595	0	0	3.44013	5.23315	0.32164	1.88633	-0.424887	1.307	0	0
NEMVEDRAFT_v1g87823	membralin isoform 1	5.23598e-07	109.031	379.35	314.44	147.29	91.9713	286.088	202.654	147.583	95.2535	122.809	363.67	395.03	346.709	282.17	176.678	117.902	90.9007	93.0419	292.441	279.735	218.255	187.054	148.806	146.36	6.5737	6.94027	8.50649	8.62582	8.43758	8.14042	7.46498	6.88144	6.50622	6.53981	8.192	8.12792	7.76987	7.54731	7.21729	7.19338
NEMVEDRAFT_v1g199299	maguk p55 subfamily member 7	5.40008e-07	403.356	117.364	94.7017	156.458	360.567	72.4739	92.7957	184.79	351.421	455.29	159.361	75.3676	110.043	79.3604	175.128	137.789	480.282	240.853	54.9889	89.9589	76.7244	108.867	178.567	191.012	8.45706	8.83064	7.31615	6.23587	6.78192	6.31035	7.45227	7.10632	8.90774	7.91201	5.78107	6.49119	6.26161	6.76642	7.48032	7.57752
NEMVEDRAFT_v1g212947	a disintegrin and metalloproteinase with thrombospondin motifs 16	5.41128e-07	170.734	94.945	34.0854	52.4322	199.123	52.132	75.5153	173.003	169.237	172.231	88.534	101.356	45.7255	22.4454	48.0441	56.8204	206.223	192.023	53.7392	50.5248	99.0713	51.9594	208.328	137.678	7.4029	7.4282	6.46816	6.66329	5.51493	4.48835	5.58629	5.82834	7.68806	7.58514	5.7479	5.65892	6.6304	5.69931	7.70271	7.10515
NEMVEDRAFT_v1g218222	protein	5.59649e-07	20.5684	99.5635	96.4367	67.2839	24.5292	86.1688	66.5556	60.0248	19.4206	21.7161	119.861	79.266	97.4806	95.3928	63.5422	71.0255	32.5615	16.4968	74.9849	97.3527	69.2754	63.8359	65.4747	54.5749	4.27952	4.44069	6.90522	6.30863	6.60704	6.57581	5.98964	6.15027	5.0251	4.04411	6.22853	6.60515	6.11427	5.9963	6.03287	5.77017
NEMVEDRAFT_v1g199934	crt homolog 2-like	5.6201e-07	34.0904	3.34253	2.30905	7.47415	38.7533	8.06234	9.79299	12.9986	27.7437	40.437	4.08618	2.59888	3.01486	1.60324	13.9483	1	35.2749	42.2318	7.49849	8.62619	11.1735	8.41248	1.19045	24.8068	4.79409	5.3376	2.03075	1.37789	1.59209	0.68099	3.80202	0	5.14057	5.40026	2.9066	3.10872	3.48201	3.07253	0.251507	4.63266
NEMVEDRAFT_v1g241049	predicted protein	5.65323e-07	140.032	267.418	201.615	122.039	102.844	367.312	151.811	74.9054	169.237	110.827	271.05	263.787	176.37	226.859	82.1399	161.938	113.965	91.7222	453.658	280.967	149.724	153.899	95.2359	54.5749	7.4029	6.79217	8.08242	8.04323	7.46246	7.82565	6.36001	7.3393	6.83245	6.5192	8.82546	8.13426	7.22616	7.26584	6.57343	5.77017
NEMVEDRAFT_v1g242345	protein g7c-like	5.72921e-07	96.2311	1616.57	572.264	189	80.5686	781.887	736.356	385.219	122.072	70.3903	2150.69	1082.44	314.048	830.479	137.933	240.066	77.3335	83.8037	881.072	682.702	853.652	619.059	261.899	508.539	6.93159	6.1373	11.0706	10.0801	8.29484	9.6978	7.10782	7.90729	6.27302	6.38894	9.78312	9.41511	9.7375	9.27393	8.03287	8.99021
NEMVEDRAFT_v1g233044	rab-3a-interacting protein isoform 1	5.72953e-07	181.725	68.9486	52.1698	64.5721	179.028	73.837	65.4279	75.1797	162.763	200.687	59.9307	77.9665	44.218	60.1215	66.6418	62.5024	160.094	197.962	73.7351	73.9388	61.0816	69.7741	82.1409	68.2186	7.34663	7.6488	5.90522	6.28478	5.46656	5.90981	6.05836	5.96584	7.32278	7.62908	6.20428	6.20826	5.93267	6.12462	6.36003	6.09209
NEMVEDRAFT_v1g206962	cell wall adhesin	5.74333e-07	90.4228	23.4603	25.5374	44.0393	82.3847	20.4378	40.0339	74.6344	76.7577	104.088	31.3274	15.5933	24.6214	26.4535	68.1916	19.8871	89.544	75.2254	14.997	25.8786	42.4591	37.6087	78.5696	70.6993	6.26224	6.70166	4.96935	3.96285	4.62184	4.72539	6.09152	4.31376	6.48452	6.23315	3.9066	4.69369	5.408	5.23299	6.2959	6.14362
EMNVEG_estExt_gwp.C_2190018	--	5.75578e-07	71.043	110.852	232.151	98.4721	129.531	353.653	292.627	81.7522	61.961	80.1251	102.155	119.549	228.627	235.676	96.0882	100.856	111.252	147.811	438.661	268.644	307.642	277.612	94.0454	69.4589	5.95329	6.32418	6.67462	6.90146	7.83685	7.88066	6.58629	6.65615	6.79769	7.20761	8.77696	8.06955	8.26511	8.11693	6.55529	6.11809
NEMVEDRAFT_v1g247078	non-ribosomal peptide synthetase	5.76626e-07	299.255	1471.09	712.38	493.463	256.102	571.856	338.173	365.335	276.513	321.998	1362.06	1580.12	680.857	743.904	557.931	428.994	295.767	216.438	627.373	516.339	388.836	287.509	382.134	348.535	8.1112	8.33091	10.4116	10.6258	9.41121	9.53897	9.12394	8.74481	8.20832	7.75781	9.29318	9.01217	8.60302	8.16746	8.57793	8.44516
NEMVEDRAFT_v1g248334	predicted protein	5.77184e-07	554.782	307.63	144.977	320.533	379.368	208.918	116.838	169.061	632.557	477.006	352.774	262.487	91.9534	198	277.416	363.65	431.439	327.297	182.463	235.372	100.561	133.115	189.281	148.841	9.30505	8.89786	8.4626	8.0361	6.52283	7.62936	8.11591	8.50641	8.75301	8.35446	7.51146	7.8788	6.65193	7.05653	7.56439	7.21763
NEMVEDRAFT_v1g201949	vascular cell adhesion protein 1 isoform 2	5.91908e-07	89.2524	59.8212	65.8559	99.5065	67.4636	22.9548	75.7418	268.31	99.8774	78.6274	58.5686	61.0738	84.4162	47.2956	120.885	78.128	84.1171	50.8101	22.4955	23.414	87.1529	64.3307	217.852	318.767	6.64209	6.29696	5.87206	5.93248	6.39945	5.56363	6.91749	6.28777	6.39433	5.66704	4.49156	4.5493	6.44548	6.00744	7.7672	8.31636
NEMVEDRAFT_v1g124606	cyclin-l2 isoform 3	5.97645e-07	196.084	762.442	620.116	395.894	271.588	748.647	483.063	300.002	172.011	220.157	720.53	804.355	662.265	577.968	449.445	342.343	269.989	273.187	797.339	699.954	472.265	493.862	303.564	296.441	7.42636	7.78239	9.49291	9.65169	9.37126	9.17485	8.812	8.4193	8.07676	8.09375	9.63905	9.45112	8.88345	8.94796	8.24586	8.2116
NEMVEDRAFT_v1g245668	amyloid protein-binding protein 2	5.97645e-07	253.93	787.868	586.495	254.998	236.5	502.661	398.759	192.257	264.49	243.371	696.013	879.722	694.424	478.567	306.862	203.133	237.427	235.574	512.397	492.925	440.234	357.283	177.377	207.137	8.04707	7.92701	9.44297	9.7809	9.43967	8.90258	8.26145	7.66628	7.89134	7.88004	9.00112	8.94522	8.78213	8.48092	7.47068	7.69444
NEMVEDRAFT_v1g128202	zinc finger mynd domain-containing protein 11 isoform 1	5.97645e-07	22.3524	98.4759	115.184	53.2081	19.0837	61.4266	59.5158	55.6122	18.4958	26.2091	100.793	96.1587	138.181	92.1863	66.6418	39.7743	20.3509	17.8165	61.2376	61.6157	75.9795	43.0521	39.2848	71.9396	4.20913	4.712	6.65525	6.58735	7.11042	6.52648	6.05836	5.31376	4.34702	4.15514	5.93635	5.94523	6.24754	5.42801	5.2959	6.16871
NEMVEDRAFT_v1g205488	collagen alpha-1 chain-like	5.97793e-07	4711.19	5556.78	1500.14	1019.01	3060.73	3265.68	1110.42	1033.46	5878.9	3543.48	4086.18	7027.38	1247.15	1753.14	965.531	1072.48	3745.92	2375.54	3718	2813.37	1249.94	970.899	964.263	1102.66	12.5213	11.791	11.9965	12.7788	10.2844	10.7757	9.91518	10.0667	11.8711	11.214	11.8603	11.4581	10.2876	9.92318	9.91328	10.1068
NEMVEDRAFT_v1g135116	Bicaudal C-like protein 2 (Fragment)	6.01336e-07	13.4115	99.3758	85.4173	73.5486	15.4174	80.4928	60.8858	53.2563	11.0975	15.7255	111.689	87.0626	99.4905	71.3442	94.5384	52.5588	17.6375	13.1974	56.2386	104.747	81.1938	40.5778	33.3326	73.18	3.47216	3.97503	6.80334	6.44398	6.63649	6.15672	6.56283	5.71586	4.14057	3.72218	5.81349	6.71077	6.3433	5.34262	5.05886	6.19338
NEMVEDRAFT_v1g204928	cathepsin f precursor	6.01336e-07	6228.14	3875.47	1598.23	1859.99	4597.02	2883.94	2175.05	2223.01	7447.34	5008.94	4121.6	3629.34	1343.12	1853.35	1732.69	1987.29	5205.76	3988.27	2785.69	2982.2	1930.77	2419.33	2559.46	1886.55	12.8625	12.2903	12.009	11.8255	10.3914	10.8559	10.7588	10.9566	12.3459	11.9615	11.4438	11.5422	10.915	11.2404	11.3216	10.8815
NEMVEDRAFT_v1g110667	peroxidasin homolog	6.02165e-07	256.507	575.55	582.113	748.523	221.639	382.885	708.633	982.769	271.889	241.124	532.566	618.534	815.521	348.705	832.248	664.798	260.492	182.785	301.189	464.582	847.693	569.574	867.837	1097.7	8.08687	7.91363	9.05682	9.27271	9.67158	8.44586	9.70087	9.37677	8.0251	7.514	8.23453	8.85979	9.7274	9.15374	9.76128	10.1003
NEMVEDRAFT_v1g165649	isochorismatase domain-containing protein 1	6.11475e-07	5612.11	4206.15	2207.82	2254.24	3758.42	4414.68	1683.91	1500.94	6434.7	4789.53	4120.24	4292.06	1958.66	2456.97	1563.76	2944.72	4365.95	3150.89	4846.52	3982.84	1366.14	2001.67	1828.53	1173.36	12.6517	12.2257	12.0085	12.0675	10.9357	11.2627	10.6108	11.5239	12.0921	11.6215	12.2427	11.9596	10.4159	10.967	10.8365	10.1964
NEMVEDRAFT_v1g136508	probable inactive purple acid phosphatase 27-like	6.23368e-07	2644.64	1379.91	339.088	479.313	1713.98	1254.49	405.364	464.687	3500.33	1788.96	1352.53	1407.3	311.034	367.142	389.002	569.624	2127.35	1300.61	1148.52	1360.47	256.989	553.739	583.32	346.054	11.7733	10.8049	10.4014	10.4587	8.28093	8.52019	8.60363	9.15387	11.0548	10.345	10.1656	10.4099	8.00556	9.11306	9.18814	8.43485
NEMVEDRAFT_v1g204929	cystatin-c precursor	6.3704e-07	1944.34	1122.6	477.148	539.312	1568.05	752.122	745.463	803.372	1987.38	1901.29	1153.67	1091.53	435.648	518.648	652.47	426.153	1781.38	1354.72	677.363	826.882	756.07	734.855	816.648	790.096	10.9567	10.8928	10.172	10.0921	8.76702	9.01861	9.34977	8.73523	10.7988	10.4038	9.40379	9.69154	9.56238	9.52132	9.67357	9.62588
NEMVEDRAFT_v1g80945	collagen alpha-2 chain precursor	6.38996e-07	25580.7	30662.9	7397.55	5505.92	16461	18811.9	5725.16	6695.52	32207.7	18953.7	22584.3	38741.6	5804.12	8990.97	5483.22	5528.62	19939.8	12982.3	21380.7	16243.1	6458.26	4992.06	7035.55	6355.49	14.9751	14.2102	14.463	15.2416	12.5029	13.1343	12.4208	12.4327	14.2834	13.6643	14.384	13.9875	12.6569	12.2854	12.7804	12.6338
NEMVEDRAFT_v1g215811	predicted protein	6.38996e-07	305.983	104.175	36.419	25.764	129.725	67.19	22.7842	16.3954	370.841	241.124	122.586	85.7632	31.1536	41.6843	21.6973	29.8307	198.082	61.3681	92.4813	41.8987	11.9184	33.6499	16.6663	16.1244	8.53466	7.91363	6.93765	6.42229	4.96133	5.38143	4.43944	4.89873	7.62995	5.93942	6.53109	5.38883	3.57512	5.07253	4.05886	4.01117
NEMVEDRAFT_v1g239810	netrin receptor unc5c-like	6.40752e-07	504.354	238.26	129.81	228.197	550.733	227.004	203.837	276.964	566.897	441.811	217.93	258.589	136.171	123.45	226.272	230.123	586.106	515.36	213.707	240.301	186.969	220.704	248.804	305.123	9.14694	8.78729	7.76772	8.01452	7.08928	6.94778	7.82191	7.84626	9.19502	9.00944	7.73949	7.9087	7.54666	7.78597	7.95887	8.25325
NEMVEDRAFT_v1g121086	collagen triple helix repeat-containing protein 1	6.51646e-07	161.046	64.2831	66.2578	31.5115	157.526	37.2309	77.4686	78.0845	146.117	175.976	83.0857	45.4805	50.7502	81.7653	40.295	22.7281	156.024	159.029	37.4924	36.9694	84.1734	70.7638	61.9033	94.2657	7.19098	7.45923	6.37653	5.50718	5.66534	6.35342	5.33253	4.50641	7.28562	7.31315	5.22853	5.20826	6.39529	6.14494	5.95194	6.55866
NEMVEDRAFT_v1g80734	zinc finger cchc domain-containing protein 24-like	6.63243e-07	314.698	121.185	30.0481	73.6107	225.671	168.606	54.8795	71.6085	415.231	214.166	99.4305	142.939	25.6264	34.4697	44.9445	102.277	265.919	185.424	144.971	192.241	42.4591	67.2998	74.9983	68.2186	8.69777	7.74259	6.63562	7.15926	4.67956	5.10726	5.49007	6.67634	8.05484	7.53468	7.17962	7.58677	5.408	6.07253	6.22879	6.09209
NEMVEDRAFT_v1g202961	reversion-inducing cysteine-rich protein with kazal motifs	6.72585e-07	4951.31	3433.03	1929.27	2089.11	2862.53	3462.53	1292.86	938.027	5766.07	4136.55	3839.65	3026.4	1630.04	2228.5	1215.05	2963.18	3268.36	2456.7	3849.22	3075.85	948.254	1637.46	1197.59	678.465	12.4934	12.0142	11.9068	11.5634	10.6707	11.1219	10.2468	11.5329	11.6744	11.2625	11.9104	11.5868	9.88913	10.6772	10.2259	9.40613
NEMVEDRAFT_v1g242419	predicted protein	6.80635e-07	298.3	34.6308	46.5408	63.4721	146.003	30.9647	45.2116	29.0946	341.248	255.352	36.7757	32.486	32.1586	60.9231	23.2471	103.697	206.223	85.7834	22.4955	39.434	32.0306	58.3925	32.1421	26.0471	8.41468	7.99634	5.20068	5.02175	5.00713	5.92892	4.53898	6.69623	7.68806	6.42263	4.49156	5.30137	5.00138	5.86771	5.00639	4.70305
NEMVEDRAFT_v1g237962	steroid receptor rna activator 1	6.84305e-07	508.959	1542.43	678.948	512.764	458.244	1229.95	665.971	554.954	548.401	469.518	1695.77	1389.1	601.968	755.928	475.791	549.737	457.217	459.271	1339.73	1120.17	646.571	685.37	626.176	483.732	9.09909	8.87504	10.7277	10.4399	9.23354	9.56211	8.89418	9.1026	8.83674	8.8432	10.3877	10.1295	9.33666	9.42074	9.29042	8.91806
NEMVEDRAFT_v1g230884	synaptotagmin-6 isoform 2	6.91447e-07	45.4068	247.981	101.24	83.361	45.867	150.513	53.6555	82.4934	60.1114	30.7021	245.171	250.792	93.4608	109.02	57.3429	109.379	48.8422	42.8917	201.209	99.8174	49.9081	57.4028	117.854	47.1329	5.90957	4.94027	7.93764	7.97035	6.54629	6.76845	5.84154	6.77319	5.61006	5.42263	7.65255	6.64122	5.6412	5.84305	6.88086	5.55866
NEMVEDRAFT_v1g244654	predicted protein	6.93223e-07	28.8485	106.484	129.506	72.1919	39.7431	130.907	93.0562	45.6895	27.7437	29.9533	81.7237	131.244	133.157	125.854	79.0403	65.3434	35.2749	44.2114	128.724	133.09	84.1734	101.939	39.2848	52.0942	4.79409	4.90464	6.35268	7.03611	7.05698	6.97561	6.30452	6.02997	5.14057	5.46635	7.00814	7.05626	6.39529	6.67156	5.2959	5.70305
NEMVEDRAFT_v1g28237	transcription factor sp5	7.1362e-07	33.8694	124.965	268.134	250.217	58.0006	211.141	84.1465	27.284	33.2925	34.4463	122.586	127.345	269.328	266.94	260.368	240.066	43.4153	72.5859	236.202	186.079	82.6836	85.6093	29.7612	24.8068	5.05713	5.10628	6.93765	6.9926	8.07322	8.06037	8.02441	7.90729	5.44013	6.18162	7.88388	7.53977	6.36953	6.4197	4.89536	4.63266
NEMVEDRAFT_v1g166027	tolloid-like protein 1	7.18746e-07	304.818	928.152	655.486	251.25	235.767	554.706	814.377	461.447	346.797	262.84	947.995	908.31	558.252	752.721	268.117	234.384	232	239.534	553.638	555.773	970.601	658.153	501.179	421.715	8.43795	8.03804	9.88874	9.82704	9.12477	9.55597	8.06672	7.87273	7.85798	7.90409	9.1128	9.11835	9.92273	9.36228	8.96918	8.72012
NEMVEDRAFT_v1g161560	Adenylyl cyclase-associated protein	7.37527e-07	15871.1	11715.2	5556.49	6227.9	10242.4	12422.8	4828.98	4714.77	18721.5	13020.7	12157.8	11272.7	4643.9	6469.08	4895.85	7559.95	11705.8	8778.94	12963.6	11882	3922.63	5735.33	5759.39	3670.16	14.1924	13.6685	13.5696	13.4605	12.1811	12.6593	12.2573	12.8842	13.5149	13.0998	13.6622	13.5365	11.9376	12.4857	12.4917	11.8416
NEMVEDRAFT_v1g174147	sphingolipid delta -desaturase des1-like	7.4945e-07	463.841	188.317	116.999	161.688	213.177	166.315	62.5889	121.835	471.643	456.039	193.413	183.221	76.8791	157.118	147.232	176.143	317.474	108.879	169.966	162.665	64.806	60.3719	134.521	109.15	8.88155	8.83301	7.59554	7.51744	6.26452	7.2957	7.20195	7.4606	8.31049	6.76658	7.4091	7.34576	6.01806	5.91581	7.07169	6.77017
NEMVEDRAFT_v1g115107	phosphatidylinositol-glycan-specific phospholipase d	7.632e-07	33.452	6.65376	11.4915	36.6127	52.0987	13.0003	23.3	46.9299	24.9694	41.9346	6.81031	6.49721	12.5619	10.4211	43.3947	29.8307	46.1287	58.0687	8.74823	17.2524	23.8367	22.7632	39.2848	54.5749	4.64209	5.39007	2.76772	2.69982	3.65098	3.38144	5.43945	4.89873	5.52759	5.85969	3.12899	4.10873	4.57511	4.50863	5.2959	5.77017
NEMVEDRAFT_v1g242539	predicted protein	7.69347e-07	340.247	187.839	59.4498	162.589	280.61	146.849	100.484	137.168	416.156	264.338	144.378	231.301	54.77	64.1296	117.785	207.394	302.55	258.67	117.476	176.221	87.1529	113.816	113.093	161.244	8.70098	8.04624	7.17371	7.85363	5.77531	6.00292	6.88001	7.69623	8.24103	8.01497	6.87622	7.46124	6.44548	6.83056	6.82137	7.3331
NEMVEDRAFT_v1g125559	neurogenic locus notch homolog protein 2-like	7.70639e-07	69.1689	39.7034	14.566	18.8545	61.1735	26.6604	17.3486	23.2172	77.6824	60.6554	31.3274	48.0794	25.1239	4.0081	9.29886	28.4102	58.3393	64.0076	23.7452	29.5755	16.3877	18.3095	16.6663	29.7681	6.27952	5.92256	4.96935	5.58735	4.65099	2.00292	3.21705	4.82834	5.8664	6.00017	4.56956	4.88633	4.03454	4.19452	4.05886	4.8957
NEMVEDRAFT_v1g245501	predicted protein	7.73123e-07	105.087	92.409	56.1827	22.536	97.9872	76.7519	33.3272	19.0007	112.825	97.3482	91.2581	93.5598	81.9038	30.4616	29.4464	15.6256	120.749	75.2254	49.9899	103.514	27.5612	39.0933	10.714	27.2874	6.81794	6.60508	6.51188	6.54782	6.35586	4.92892	4.88002	3.96584	6.91587	6.23315	5.64356	6.69368	4.78457	5.28885	3.42143	4.77016
NEMVEDRAFT_v1g207626	protein	7.7873e-07	19.9955	5.26038	2.05781	13.2371	16.1698	4.35668	1.7346	12.1289	21.2702	18.7208	2.72412	7.79665	2.51239	1.60324	10.8487	15.6256	24.4211	7.91846	6.24874	2.46463	1.48979	1.97941	13.0949	11.163	4.41076	4.22657	1.44579	2.96285	1.32906	0.68099	3.43945	3.96584	4.61006	2.98522	2.64357	1.30137	0.575109	0.98507	3.71093	3.48065
NEMVEDRAFT_v1g95008	protein	7.82495e-07	33.2311	7.24084	4.36687	6.78019	25.7934	4.98156	7.8057	11.0383	30.5181	35.944	4.08618	10.3955	5.52725	3.20648	9.29886	4.26153	28.4913	23.0955	7.49849	2.46463	6.70407	8.90733	5.95224	16.1244	4.93159	5.16768	2.03075	3.37789	2.46656	1.68099	3.21705	2.09137	4.83245	4.52954	2.9066	1.30137	2.74504	3.15499	2.57343	4.01117
NEMVEDRAFT_v1g248180	predicted protein	7.89696e-07	334.027	138.61	112.056	231.814	394.457	103.7	162.253	227.525	315.354	352.7	122.586	154.634	89.441	134.672	227.822	235.805	303.907	485.006	114.977	92.4235	178.03	146.476	240.471	214.579	8.30083	8.4623	6.93765	7.27271	6.48286	7.07331	7.83176	7.88145	8.24749	8.92186	6.8452	6.53019	7.47598	7.19452	7.90972	7.74537
NEMVEDRAFT_v1g244127	protein isoform b	7.89696e-07	529.332	642.275	100.464	129.078	241.284	475.338	125.3	422.647	723.187	335.477	608.841	675.71	75.8741	125.053	97.638	160.518	225.217	257.35	393.671	557.006	128.867	121.734	517.845	327.449	9.49822	8.39007	9.24992	9.40026	6.24554	6.9664	6.60937	7.32659	7.81517	8.00759	8.62085	9.12155	7.00974	6.92759	9.01638	8.35513
NEMVEDRAFT_v1g179675	isocitrate lyase	7.92162e-07	426.173	1137.04	757.939	567.067	350.639	1410.72	731.612	621.697	524.357	327.989	1131.87	1142.21	554.735	961.143	500.588	633.547	381.24	320.038	1373.47	1447.97	829.815	633.41	726.174	517.221	9.03441	8.3575	10.1445	10.1576	9.11565	9.90861	8.96748	9.30731	8.57456	8.3221	10.4236	10.4998	9.69665	9.307	9.50417	9.01464
NEMVEDRAFT_v1g126293	protein	8.06955e-07	1347.12	495.258	321.04	251.697	774.832	317.103	117.041	276.209	1298.41	1395.82	742.323	248.193	269.328	372.753	176.678	326.717	1051.46	498.203	233.703	400.502	75.2346	158.847	344.04	208.377	10.3425	10.4469	9.5359	7.95532	8.07322	8.54208	7.46498	8.3519	10.0382	8.96059	7.86853	8.64567	6.23332	7.31149	8.42643	7.70305
NEMVEDRAFT_v1g128302	MoxB	8.11211e-07	1.24883	5.32301	16.4508	66.2503	3.0064	11.2129	6.19088	3.67112	1	1.49766	5.44824	5.19777	12.0595	20.8421	55.7931	76.7075	2.71345	3.29936	17.4965	4.92925	2.97959	9.40218	2.3809	4.96135	0	0.58271	2.44579	2.37789	3.5921	4.38143	5.80201	6.2613	1.44013	1.72219	4.12899	2.30137	1.57511	3.233	1.25151	2.31073
NEMVEDRAFT_v1g192075	4-trimethylaminobutyraldehyde dehydrogenase	8.2025e-07	2160.36	1064.82	582.248	873.851	1556.99	952.469	600.104	726.642	2589.41	1731.3	1099.18	1030.46	495.945	668.551	822.949	924.752	1695.91	1418.06	956.057	948.881	547.499	652.709	838.076	615.208	11.3384	10.7576	10.1022	10.0091	8.95404	9.38489	9.68466	9.85292	10.7278	10.4697	9.90095	9.89008	9.09671	9.3503	9.71094	9.26493
NEMVEDRAFT_v1g245105	chromatin assembly factor subunit a -like	8.31478e-07	8.28014	7.3661	17.6708	62.6999	32.6481	8.71337	20.9428	40.9526	8.32312	8.23716	9.53443	5.19777	24.1189	11.2227	72.841	52.5588	23.0644	42.2318	12.4975	4.92925	20.1122	21.7735	28.5708	53.3345	3.05712	3.04215	3.25315	2.37789	4.59209	3.48835	6.18668	5.71586	4.5276	5.40026	3.64357	2.30137	4.33	4.4445	4.83647	5.737
NEMVEDRAFT_v1g114134	kunitz and ntr domain-containing protein 2	8.3286e-07	4661.52	2981.1	1249.16	1247.01	2940.91	2178.44	1314.36	1093.43	5427.6	3895.43	3484.15	2478.04	1228.56	1269.77	1101.91	1392.1	3790.7	2091.13	2520.74	1836.15	933.356	1695.36	1269.02	917.85	12.4061	11.9276	11.7666	11.275	10.2628	10.3104	10.1058	10.443	11.8882	11.0301	11.2996	10.8425	9.86628	10.7274	10.3095	9.84211
NEMVEDRAFT_v1g209418	isoform d	8.33296e-07	51.5734	13.9886	7.47754	13.2371	51.3493	14.2501	22.8051	21.4066	61.961	41.1858	14.9827	12.9944	8.54212	6.41296	10.8487	15.6256	63.7662	38.9324	11.2477	17.2524	23.8367	21.7735	14.2854	28.5278	5.95329	5.36408	3.90523	3.69982	3.09459	2.68099	3.43945	3.96584	5.99472	5.2829	3.49156	4.10873	4.57511	4.4445	3.83647	4.8343
NEMVEDRAFT_v1g246622	mip18 family protein fam96a	8.48841e-07	95.0221	287.803	375.812	225.611	107.537	368.266	220.812	142.597	105.426	84.6181	253.343	322.262	345.202	406.421	164.28	286.943	119.392	95.6814	413.666	322.866	202.612	239.013	149.997	135.197	6.72009	6.40289	7.98495	8.33209	8.4313	8.66683	7.36001	8.16462	6.89956	6.58017	8.69232	8.33479	7.66258	7.90095	7.22879	7.07892
NEMVEDRAFT_v1g78986	ectonucleotide pyrophosphatase phosphodiesterase family member 5	8.61011e-07	17.6181	11.421	1.05286	4.39083	21.0264	2.47335	3.22439	6.02707	12.0223	23.2138	16.3447	6.49721	0.502477	1.60324	3.09962	5.68204	17.6375	24.4153	1.24975	3.69694	4.46938	1.97941	8.33314	3.72101	3.58764	4.53691	4.03075	2.69982	-0.992871	0.68099	1.63209	2.50641	4.14057	4.60971	0.32164	1.88633	2.16007	0.98507	3.05886	1.89569
NEMVEDRAFT_v1g221088	protein	8.67724e-07	1099.32	711.49	510.089	378.522	779.977	565.361	308.754	189.99	1271.59	927.055	736.875	686.105	349.222	670.956	390.552	366.491	993.125	566.83	491.151	639.571	262.204	355.303	255.946	124.034	10.3124	9.85651	9.52528	9.42229	8.448	9.39007	8.60937	8.51763	9.95583	9.14677	8.94002	9.32096	8.03455	8.47291	7.9997	6.95459
NEMVEDRAFT_v1g20064	--	8.71818e-07	60.7353	166.125	224.135	145.996	52.3917	183.664	183.827	144.975	63.8106	57.6601	160.723	171.526	262.293	185.976	128.634	163.359	43.4153	61.3681	183.713	183.615	204.847	162.806	184.52	105.429	5.99572	5.8495	7.32843	7.42228	8.03504	7.53897	7.00713	7.3519	5.44013	5.93942	7.52131	7.52054	7.6784	7.34701	7.52763	6.72013
NEMVEDRAFT_v1g193524	growth arrest-specific protein 2-like	8.75448e-07	24.511	1.98047	7.32796	15.6265	26.7092	3.09822	11.2801	14.6845	17.571	31.451	1.36206	2.59888	9.04459	5.61134	17.0479	14.2051	23.0644	30.3541	2.4995	3.69694	12.6632	9.89703	9.52359	19.8454	4.13512	4.97503	0.44579	1.37789	3.17706	2.48835	4.09152	3.82834	4.5276	4.92382	1.32164	1.88633	3.66257	3.307	3.25151	4.31073
NEMVEDRAFT_v1g220823	protein	8.7799e-07	70.5111	19.4055	29.9102	63.474	55.1266	8.02745	21.922	49.856	87.8551	53.1671	24.5171	14.2939	34.1685	25.6518	57.3429	69.605	74.62	35.6331	2.4995	13.5554	14.153	29.6911	47.6179	52.0942	6.45705	5.73246	4.61572	3.83733	5.0946	4.68099	5.84154	6.12112	6.22149	5.15515	1.32164	3.7608	3.82304	4.89196	5.57343	5.70305
NEMVEDRAFT_v1g207853	predicted protein	9.25453e-07	192.008	41.535	100.223	158.008	179.856	60.6797	143.873	165.964	180.334	203.682	54.4824	28.5877	117.077	83.3685	178.228	137.789	196.725	162.988	42.4914	78.868	137.806	149.94	159.52	172.407	7.49453	7.67017	5.76772	4.83732	6.87131	6.38143	7.47758	7.10632	7.62004	7.34862	5.4091	6.30137	7.10649	7.22824	7.31759	7.42967
NEMVEDRAFT_v1g231999	predicted protein	9.25453e-07	2983.35	11700.6	7918	3600.82	2032.05	7210.01	7684.14	4726.99	3447.62	2519.07	13842.6	9558.69	5394.1	10441.9	3060.87	4140.78	2370.2	1693.89	8530.78	5889.23	8068.72	7299.56	6034.38	3419.61	11.7514	11.2987	13.7568	13.2226	12.3972	13.3501	11.5797	12.0157	11.2108	10.7261	13.0585	12.5239	12.9781	12.8336	12.559	11.7396
NEMVEDRAFT_v1g19920	hypothetical protein NEMVEDRAFT_v1g19920	9.27468e-07	25.8982	10.7086	2.25867	7.36115	12.3556	3.09822	1.98465	2.3605	20.3454	31.451	13.6206	7.79665	3.51734	1	6.19924	8.52306	10.8538	13.8573	2.4995	3.69694	2.97959	0.989703	1	3.72101	4.34663	4.97503	3.76772	2.96285	1.81448	0	2.63209	3.09137	3.44013	3.79257	1.32164	1.88633	1.57511	-0.0149324	0	1.89569
NEMVEDRAFT_v1g237062	loc100285305 precursor	9.47816e-07	184.233	75.6963	44.5543	50.1076	101.746	66.2339	41.258	44.8199	181.259	187.208	70.8272	80.5654	44.218	44.8907	43.3947	56.8204	130.246	73.2458	43.7412	88.7266	35.0102	47.5058	51.1893	38.4505	7.50191	7.5485	6.14623	6.33209	5.46656	5.48834	5.43945	5.82834	7.0251	6.19467	5.45092	6.47129	5.1297	5.57003	5.67777	5.26493
NEMVEDRAFT_v1g95672	serine protease 56-like	9.92324e-07	97.864	460.925	607.401	176.54	94.059	512.74	363.696	291.987	99.8774	95.8506	548.911	372.94	772.308	442.494	179.778	173.302	74.62	113.498	367.426	658.055	269.653	457.738	330.945	253.029	6.64209	6.58272	9.10043	8.5428	9.59303	8.78951	7.49007	7.43714	6.22149	6.82652	8.52131	9.36206	8.07496	8.83838	8.37045	7.98316
NEMVEDRAFT_v1g121336	protein apcdd1	1.01257e-06	939.625	326.832	142.953	243.118	517.918	73.7236	243.304	841.2	903.521	975.729	311.912	341.753	147.226	138.68	311.512	174.723	696.001	339.834	57.4884	89.9589	329.244	157.363	609.51	1072.89	9.81941	9.93034	8.285	8.41681	7.20189	7.11562	8.28314	7.44893	9.44295	8.40869	5.8452	6.49119	8.36301	7.29795	9.25151	10.0673
NEMVEDRAFT_v1g227565	gmp reductase 2	1.04663e-06	1641.34	754.716	543.976	664.439	1124.42	567.366	350.949	363.966	1970.73	1311.95	751.858	757.575	430.623	657.329	536.234	792.644	1355.37	893.467	513.646	621.086	267.418	434.48	417.847	310.085	10.9445	10.3575	9.55432	9.56524	8.75028	9.36047	9.06672	9.63053	10.4045	9.80327	9.00463	9.27865	8.06295	8.76315	8.70683	8.27652
NEMVEDRAFT_v1g14921	angiotensin-converting enzyme-like	1.04907e-06	20.7443	4.73591	1.45367	2.97032	17.764	2.34847	3.96667	9.15284	21.2702	20.2185	8.17237	1.29944	0.502477	2.40486	3.09962	2.84102	20.3509	15.1771	1	3.69694	4.46938	3.46396	7.14269	11.163	4.41076	4.3376	3.03075	0.37789	-0.992871	1.26595	1.63209	1.50641	4.34702	3.92382	0	1.88633	2.16007	1.79242	2.83647	3.48065
NEMVEDRAFT_v1g216394	protein	1.05468e-06	163.734	61.9582	52.6174	63.6041	163.321	53.8758	62.964	64.5156	135.019	192.45	66.741	57.1754	76.3766	28.8583	77.4905	49.7178	169.591	157.05	38.7422	69.0095	67.0407	58.8873	58.332	70.6993	7.07702	7.58834	6.0605	5.83732	6.25506	4.85091	6.27595	5.63569	7.40592	7.29508	5.27583	6.10872	6.06697	5.87988	5.86622	6.14362
NEMVEDRAFT_v1g230727	receptor-type tyrosine-protein phosphatase s	1.05468e-06	653.199	752.055	265.308	265.972	722.309	585.485	349.688	263.046	533.604	772.795	636.083	868.027	324.6	206.016	280.515	251.43	659.37	785.248	461.157	709.812	254.01	445.366	261.899	264.192	9.05963	9.59394	9.31307	9.7616	8.34252	7.68661	8.13193	7.97401	9.36494	9.617	8.84911	9.47129	7.98874	8.79885	8.03287	8.04544
NEMVEDRAFT_v1g246951	Glucose-6-phosphate 1-dehydrogenase	1.05468e-06	1008.37	370.709	277.968	390.082	870.274	309.586	458.272	490.249	897.972	1118.76	439.946	301.471	279.377	276.559	446.345	333.82	1009.41	731.138	216.206	402.966	514.724	401.82	488.084	492.414	9.81053	10.1277	8.78118	8.23588	8.12607	8.11144	8.80202	8.38293	9.9793	9.514	7.75626	8.65451	9.00766	8.65041	8.93099	8.94373
NEMVEDRAFT_v1g87636	anti-dorsalizing morphogenic protein precursor	1.05531e-06	67.5178	203.636	58.7558	43.9092	47.4056	125.292	56.5127	75.9459	72.1337	62.9019	209.757	197.515	59.7948	57.7167	48.0441	39.7743	40.7018	54.1095	118.726	131.858	56.6122	56.4131	104.759	47.1329	6.1726	5.97503	7.71258	7.62582	5.90195	5.85092	5.58629	5.31376	5.34702	5.75781	6.89149	7.04284	5.82304	5.81796	6.71093	5.55866
NEMVEDRAFT_v1g217041	ras-like protein 1-like	1.05531e-06	92.0718	315.952	172.067	149.029	57.0322	160.552	75.8537	41.9934	98.0278	86.1157	347.326	284.578	185.414	158.721	99.1878	198.871	69.1931	44.8713	138.722	182.382	80.4489	71.2586	38.0943	45.8925	6.61512	6.4282	8.44015	8.15268	7.53461	7.31035	6.63209	7.63569	6.11256	5.48772	7.11605	7.51082	6.33	6.15499	5.2515	5.52019
NEMVEDRAFT_v1g187589	lethal malignant brain tumor-like protein 4	1.07619e-06	98.7029	16.7127	58.743	71.2885	100.22	30.9909	66.9464	90.6591	85.0808	112.325	20.4309	12.9944	85.4212	32.0648	91.4387	51.1383	90.9007	109.539	26.2447	35.7371	80.4489	53.444	83.3314	97.9867	6.41076	6.81154	4.35268	3.69982	6.41652	5.00292	6.51473	5.67633	6.50622	6.7753	4.71395	5.15935	6.33	5.73996	6.38079	6.61451
NEMVEDRAFT_v1g213719	protein	1.08145e-06	21.4707	108.863	50.0279	83.0407	23.7398	222.984	49.1808	66.7469	24.9694	17.972	72.1892	145.537	52.7601	47.2956	100.738	65.3434	23.0644	24.4153	167.466	278.503	37.9897	60.3719	70.2365	63.2573	4.64209	4.16768	6.17371	7.18524	5.72138	5.56363	6.65446	6.02997	4.5276	4.60971	7.38772	8.12155	5.24754	5.91581	6.13415	5.98316
NEMVEDRAFT_v1g165363	atpase family aaa domain-containing protein 3-like	1.08751e-06	88.3726	249.219	492.048	337.584	130.025	170.672	307.71	216.861	90.6295	86.1157	242.447	255.99	517.552	466.543	379.703	295.466	99.0411	161.009	176.214	165.13	372.448	242.972	216.662	217.059	6.50191	6.4282	7.92153	7.99994	9.01556	8.86587	8.56873	8.20685	6.62996	7.331	7.46118	7.36746	8.5409	7.92465	7.7593	7.76194
NEMVEDRAFT_v1g194470	methyltransferase nsun7	1.12779e-06	595.883	154.054	226.555	213.409	560.49	286.594	283.907	230.647	600.189	591.578	144.378	163.73	169.335	283.774	178.228	248.589	624.095	496.884	364.926	208.261	273.377	294.437	269.041	192.252	9.22927	9.20842	7.17371	7.35517	7.40374	8.1486	7.47758	7.95762	9.28562	8.95677	8.51146	7.70225	8.09475	8.20182	8.07168	7.58685
NEMVEDRAFT_v1g184029	arf-gap with ank repeat and ph domain-containing protein 3	1.13259e-06	380.231	1453.53	1236.72	830.144	357.602	974.284	842.31	621.79	336.624	423.839	1276.25	1630.8	1456.18	1017.26	950.033	710.255	359.533	355.671	903.568	1045	955.703	728.916	573.796	669.783	8.39499	8.72737	10.3177	10.6714	10.508	9.99047	9.89183	9.47219	8.48998	8.4744	9.81949	10.0293	9.90042	9.50961	9.16439	9.38755
NEMVEDRAFT_v1g122070	endoribonuclease dicer	1.16042e-06	98.6128	43.9774	30.616	28.8636	121.416	65.9577	42.5108	37.8518	99.8774	97.3482	47.6721	40.2827	37.1833	24.0486	27.8966	29.8307	145.17	97.6611	92.4813	39.434	43.9489	41.0727	28.5708	47.1329	6.64209	6.60508	5.57507	5.33209	5.21658	4.58788	4.80202	4.89873	7.1816	6.60971	6.53109	5.30137	5.45776	5.36011	4.83647	5.55866
NEMVEDRAFT_v1g248632	arachidonate 15-lipoxygenase	1.16042e-06	76.1274	52.236	10.4807	10.9771	25.2075	18.6678	10.168	9.0531	87.8551	64.3996	39.4998	64.9721	6.53221	14.4292	7.74905	14.2051	33.9182	16.4968	26.2447	11.0908	13.4081	6.92792	11.9045	6.20169	6.45705	6.00898	5.30377	6.02175	2.70757	3.85092	2.95402	3.82834	5.08399	4.04411	4.71395	3.47129	3.74503	2.79242	3.57344	2.63266
NEMVEDRAFT_v1g131533	protein	1.18046e-06	6.80497	63.1951	86.434	83.4282	12.3371	32.8655	54.3068	45.1941	4.62396	8.98599	64.0169	62.3732	109.54	63.328	110.036	56.8204	9.49709	15.1771	29.9939	35.7371	68.5305	40.083	33.3326	57.0556	2.20913	3.16768	6.00038	5.96285	6.77531	5.98477	6.78183	5.82834	3.24749	3.92382	4.9066	5.15935	6.09867	5.32492	5.05886	5.8343
NEMVEDRAFT_v1g136571	synaptotagmin 1	1.18824e-06	11.0545	72.6355	38.0643	36.7411	15.143	49.6848	12.5173	24.9779	13.8719	8.23716	78.9996	66.2715	25.6264	50.5021	29.4464	44.0358	21.7076	8.57834	56.2386	43.131	12.6632	12.3713	21.4281	28.5278	3.79409	3.04215	6.30377	6.05032	4.67956	5.65827	4.88002	5.4606	4.44013	3.1007	5.81349	5.43065	3.66257	3.62893	4.42143	4.8343
NEMVEDRAFT_v1g171673	cleft lip and palate transmembrane protein 1	1.24297e-06	123.275	350.591	458.209	448.514	128.579	437.947	324.337	275.196	138.719	107.832	412.705	288.476	400.977	515.442	382.803	514.224	113.965	143.192	509.897	365.997	329.989	318.684	303.564	246.827	7.11602	6.75264	8.68897	8.17231	8.64738	9.00967	8.58046	9.00625	6.83245	7.16181	8.99406	8.51569	8.36627	8.31598	8.24586	7.94736
NEMVEDRAFT_v1g129231	runt-related transcription factor 1-like isoform 3	1.30323e-06	3.92012	43.1398	34.1216	13.1087	1.99811	10.5357	39.9351	25.0029	1.84958	5.99066	39.4998	46.7799	36.1784	32.0648	24.7969	1.42051	1.35673	2.63949	8.74823	12.3231	56.6122	23.258	20.2376	29.7681	0.887198	2.58271	5.30377	5.54782	5.17706	5.00292	4.63209	0.506409	0.440134	1.40026	3.12899	3.62329	5.82304	4.53966	4.33897	4.8957
NEMVEDRAFT_v1g238629	star-related lipid transfer protein 9	1.3282e-06	173.834	409.308	578.878	316.208	144.292	545.585	296.07	197.935	213.627	134.041	394.998	423.618	589.406	568.349	292.914	339.502	153.31	135.274	571.135	520.036	295.724	296.416	202.376	193.493	7.73895	7.06653	8.6257	8.72662	9.20312	9.15063	8.19433	8.40728	7.26031	7.07974	9.15769	9.02247	8.20811	8.21148	7.66089	7.59614
NEMVEDRAFT_v1g224593	hypothetical protein NEMVEDRAFT_v1g224593	1.3439e-06	86.8564	41.4098	35.5928	19.4364	88.453	27.416	22.3076	11.5836	62.8858	110.827	49.0342	33.7855	48.7403	22.4454	23.2471	15.6256	99.0411	77.8649	43.7412	11.0908	22.3469	22.2683	9.52359	13.6437	5.97466	6.79217	5.61572	5.07833	5.60704	4.48835	4.53898	3.96584	6.62996	6.2829	5.45092	3.47129	4.482	4.47692	3.25151	3.77016
NEMVEDRAFT_v1g57985	toll-like receptor 6-like	1.35756e-06	40.1895	156.254	128.184	68.188	34.5567	88.0174	141.894	131.729	40.6908	39.6881	155.275	157.232	120.092	136.275	68.1916	68.1844	42.0586	27.0548	74.9849	101.05	137.806	145.981	165.472	97.9867	5.34663	5.31063	7.27868	7.29675	6.908	7.09038	6.09152	6.09137	5.39433	4.75781	6.22853	6.65893	7.10649	7.18964	7.37044	6.61451
NEMVEDRAFT_v1g244271	protein	1.36217e-06	62.2555	16.6501	15.4038	22.2127	67.7196	19.8826	23.425	39.5627	60.1114	64.3996	17.7068	15.5933	15.5768	15.2308	21.6973	22.7281	78.6902	56.749	23.7452	16.0201	24.5816	22.2683	35.7135	43.4118	5.90957	6.00898	4.14623	3.96285	3.96133	3.92892	4.43944	4.50641	6.29811	5.82652	4.56956	4.00181	4.61951	4.47692	5.1584	5.44002
NEMVEDRAFT_v1g92283	interferon regulatory factor 2	1.3929e-06	46.3766	13.8007	5.01891	15.6912	50.3965	6.20515	10.9051	12.7991	54.5627	38.1905	6.81031	20.7911	6.02973	4.0081	18.5977	12.7846	66.4796	34.3133	6.24874	6.16157	10.4286	11.3816	10.714	14.8841	5.76984	5.25514	2.76772	4.37789	2.59209	2.00292	4.21705	3.67634	6.05484	5.1007	2.64357	2.6233	3.38247	3.50863	3.42143	3.8957
NEMVEDRAFT_v1g24188	protein	1.40076e-06	46.1801	15.8751	20.3269	38.3565	58.13	9.90207	20.0782	56.0079	40.6908	51.6694	12.2586	19.4916	24.6214	16.0324	51.1437	25.5692	52.9124	63.3477	6.24874	13.5554	20.8571	19.2992	49.9988	62.0169	5.34663	5.69124	3.61572	4.28478	4.62184	4.00292	5.67648	4.67634	5.72553	5.98522	2.64357	3.7608	4.38247	4.27047	5.64382	5.95459
NEMVEDRAFT_v1g241309	predicted protein	1.40723e-06	225.784	562.54	391.672	279.012	165.688	534.425	157.489	177.569	259.866	191.701	588.41	536.67	295.959	487.385	201.475	356.548	198.082	133.294	561.137	507.713	142.275	172.703	197.614	157.523	8.02162	7.58271	9.20068	9.06789	8.20925	8.92892	7.65446	8.47795	7.62995	7.05847	9.13221	8.98787	7.15254	7.43215	7.62654	7.29942
NEMVEDRAFT_v1g228652	sialin	1.41913e-06	177.803	168.88	67.4953	50.3024	148.072	95.5506	64.4382	51.0216	176.635	178.971	167.534	170.227	74.8691	60.1215	65.092	35.5127	188.585	107.559	94.9808	96.1204	61.0816	67.7947	51.1893	50.8539	7.46463	7.48358	7.38831	7.41132	6.2263	5.90981	6.02441	5.15026	7.55907	6.74898	6.56956	6.58677	5.93267	6.0831	5.67777	5.66829
NEMVEDRAFT_v1g222324	von willebrand factor d and egf domain-containing	1.42305e-06	37.0837	5.32301	4.11562	3.80987	9.79003	1	0.872448	7.98738	43.4652	30.7021	5.44824	5.19777	5.02477	3.20648	6.19924	1.42051	16.2807	3.29936	1	1	0.744897	1	3.57135	12.4034	5.44179	4.94027	2.44579	2.37789	2.32906	1.68099	2.63209	0.506409	4.02509	1.72219	0	0	-0.424887	0	1.83647	3.63266
NEMVEDRAFT_v1g237252	protein	1.43347e-06	4683.69	2090.17	1256.13	1221.56	3181.07	1882.91	1070.78	1060.64	5613.48	3753.9	2233.78	1946.56	1093.39	1418.87	968.631	1474.49	4053.9	2308.23	1492.2	2273.62	1006.36	1135.19	1295.21	826.065	12.4547	11.8742	11.1253	10.9267	10.0946	10.4705	9.9198	10.526	11.9851	11.1726	10.5432	11.1508	9.97493	10.1487	10.339	9.69011
NEMVEDRAFT_v1g130146	protein	1.44631e-06	13.522	41.6838	27.7869	35.1275	15.6734	99.2474	28.8788	32.7658	8.32312	18.7208	32.6895	50.6782	21.1041	34.4697	41.8448	28.4102	12.2105	19.1363	94.9808	103.514	30.5408	27.2168	34.523	31.0085	3.05712	4.22657	5.03076	5.66329	4.39945	5.10726	5.38698	4.82834	3.61005	4.25824	6.56956	6.69368	4.93267	4.76643	5.10949	4.95459
NEMVEDRAFT_v1g245079	predicted protein	1.4566e-06	146.95	45.8953	34.3073	107.319	90.7256	55.8376	51.3036	133.715	155.365	138.534	46.3101	45.4805	26.1288	42.4859	103.837	110.8	96.3277	85.1235	54.9889	56.6864	49.1632	53.444	159.52	107.909	7.27952	7.1141	5.53325	5.50718	4.70757	5.40891	6.69818	6.79181	6.58988	6.41149	5.78107	5.82493	5.61951	5.73996	7.31759	6.75367
NEMVEDRAFT_v1g219307	Calsequestrin	1.47778e-06	174.433	67.8057	53.1865	111.71	185.376	59.5607	71.0041	140.715	176.635	172.231	66.741	68.8704	54.2676	52.1053	123.985	99.4357	214.363	156.39	58.7381	60.3833	66.2958	75.7123	121.426	160.004	7.46463	7.4282	6.0605	6.10581	5.76202	5.70336	6.95402	6.63569	7.74391	7.289	5.87622	5.91608	6.05085	6.24246	6.92393	7.32196
NEMVEDRAFT_v1g234576	merlin isoform 1	1.49035e-06	367.582	1103.84	1590.01	1113.28	298.078	1040.9	884.676	686.837	400.435	334.728	1326.65	881.022	1240.11	1939.92	1046.12	1180.44	301.193	294.963	824.833	1256.96	636.142	1133.21	754.744	618.929	8.64542	8.38685	10.3736	9.78303	10.2763	10.9218	10.0308	10.2051	8.23454	8.20439	9.68796	10.2957	9.31321	10.1462	9.55984	9.27363
NEMVEDRAFT_v1g241660	predicted protein	1.50626e-06	2965.94	2016.86	1216.94	1069.69	3151.28	3953.53	1460.05	1123.14	3784.24	2147.65	2295.07	1738.65	914.007	1519.87	937.635	1201.75	3176.1	3126.47	4367.87	3539.2	767.989	2152.11	1330.92	915.37	11.8858	11.0685	11.1643	10.7638	9.83606	10.5697	9.87288	10.2309	11.633	11.6103	12.0927	11.7892	9.58494	11.0715	10.3782	9.83821
NEMVEDRAFT_v1g238816	protein	1.55491e-06	24.5969	74.7725	42.8554	34.9326	16.0219	85.0411	22.4274	33.311	34.2173	14.9766	87.1719	62.3732	47.2329	38.4778	20.1475	49.7178	13.5673	18.4764	89.9818	80.1004	20.1122	24.7426	38.0943	28.5278	5.09665	3.90464	6.44579	5.96285	5.56172	5.26595	4.33253	5.63569	3.76206	4.20761	6.49156	6.32374	4.33	4.62893	5.2515	4.8343
NEMVEDRAFT_v1g95867	upf0573 protein c2orf70 homolog	1.55951e-06	11.6274	18.5992	42.3949	34.0294	10.7059	60.7843	72.8794	46.7053	12.0223	11.2325	17.7068	19.4916	40.7007	44.0891	32.546	35.5127	10.8538	10.558	57.4884	64.0803	77.4693	68.2895	49.9988	43.4118	3.58764	3.48961	4.14623	4.28478	5.34698	5.46235	5.02441	5.15026	3.44013	3.40026	5.8452	6.00181	6.27555	6.09359	5.64382	5.44002
NEMVEDRAFT_v1g115889	enteropeptidase precursor (serine protease 7) partial	1.56723e-06	61.9261	437.152	567.374	380.852	55.546	246.166	311.133	305.395	52.7131	71.1391	390.912	483.392	774.82	359.928	497.489	264.215	56.9826	54.1095	222.455	269.877	348.612	273.653	223.804	386.986	5.72009	6.15257	8.6107	8.91705	9.59772	8.49156	8.95852	8.04557	5.83245	5.75781	7.79737	8.07616	8.44548	8.0962	7.80609	8.59614
NEMVEDRAFT_v1g60304	--	1.57191e-06	172.148	590.846	506.387	219.937	241.194	738.149	579.012	330.073	136.869	207.427	576.152	605.54	696.936	315.838	300.663	139.21	242.854	239.534	617.375	858.922	653.275	504.749	259.518	400.629	7.09665	7.69646	9.17031	9.24208	9.44488	8.30304	8.232	7.12112	7.92395	7.90409	9.27	9.74638	9.35155	8.97942	8.01969	8.64612
NEMVEDRAFT_v1g130873	homeobox protein six3	1.57806e-06	221.663	191.988	117.314	146.965	140.262	49.0948	132.494	565.222	275.588	167.738	155.275	228.702	121.6	113.028	134.833	159.097	172.304	108.219	59.9879	38.2017	139.296	125.692	639.271	491.174	8.10637	7.39007	7.27868	7.83733	6.926	6.82054	7.07503	7.31376	7.42881	6.75781	5.9066	5.25556	7.12201	6.97375	9.32028	8.94009
NEMVEDRAFT_v1g213362	5-hydroxytryptamine receptor 4-like	1.58392e-06	2.224	17.2371	8.38082	1.48516	3.99621	19.2403	3.96667	1.2154	3.69916	0.748832	14.9827	19.4916	9.54707	7.21458	1.54981	1.42051	2.71345	5.27898	19.996	18.4847	4.46938	3.46396	1.19045	1.24034	1.8872	-0.417286	3.90523	4.28478	3.25506	2.85092	0.632091	0.506409	1.44013	2.40026	4.32164	4.20826	2.16007	1.79242	0.251507	0.310736
NEMVEDRAFT_v1g129111	small heat shock protein	1.59045e-06	342.279	174.101	78.3534	112.613	245.452	111.719	102.933	138.259	374.54	310.017	140.292	207.911	65.3221	91.3847	94.5384	130.687	288.983	201.921	116.227	107.211	72.255	133.61	120.235	156.283	8.54898	8.2762	7.13229	7.69982	6.0295	6.51388	6.56283	7.02997	8.17484	7.65765	6.8608	6.74431	6.17503	7.06188	6.90971	7.28802
NEMVEDRAFT_v1g197606	rhombotin-1 isoform 1	1.59174e-06	55.737	142.171	197.666	144.06	59.1938	103.822	194.71	208.527	54.5627	56.9113	136.206	148.136	182.902	212.429	150.331	137.789	58.3393	60.0483	132.473	75.1711	203.357	186.064	199.995	217.059	5.76984	5.83064	7.08965	7.21078	7.51493	7.73084	7.232	7.10632	5.8664	5.90805	7.04955	6.23211	7.66787	7.53966	7.64382	7.76194
NEMVEDRAFT_v1g151187	hypothetical protein NEMVEDRAFT_v1g151187	1.61959e-06	186.717	210.674	32.7159	26.8613	114.928	112.448	41.3077	40.5785	219.175	154.259	148.465	272.883	34.1685	31.2632	13.9483	39.7743	153.31	76.5451	132.473	92.4235	63.3162	19.2992	46.4275	34.7295	7.77594	7.26921	7.21398	8.09214	5.0946	4.96639	3.80202	5.31376	7.26031	6.25824	7.04955	6.53019	5.9845	4.27047	5.53691	5.11809
NEMVEDRAFT_v1g242665	predicted protein	1.62069e-06	66.9694	72.2285	123.212	237.691	98.6413	122.897	143.309	267.293	54.5627	79.3762	61.2928	83.1643	146.221	100.203	266.567	208.815	71.9066	125.376	128.724	117.07	168.347	118.27	207.138	327.449	5.76984	6.31063	5.93765	6.37789	7.19201	6.64678	8.05835	7.70608	6.16805	6.97012	7.00814	6.87123	7.39529	6.88594	7.69445	8.35513
NEMVEDRAFT_v1g91936	protein	1.62165e-06	43.6022	103.674	132.341	89.1088	49.8261	209.144	126.225	53.153	49.0139	38.1905	100.793	106.554	119.59	145.093	75.9406	102.277	48.8422	50.8101	214.957	203.332	91.6223	160.827	67.8556	38.4505	5.61512	5.25514	6.65525	6.73544	6.90195	7.18083	6.2468	6.67634	5.61006	5.66704	7.7479	7.66769	6.51763	7.32937	6.0844	5.26493
NEMVEDRAFT_v1g215784	vesicular glutamate transporter 1	1.63626e-06	116.116	46.4824	29.1448	29.7678	71.8978	52.7308	30.8635	25.869	146.117	86.1157	43.586	49.3788	24.6214	33.6681	32.546	26.9897	70.5498	73.2458	51.2397	54.2218	33.5204	28.2065	38.0943	13.6437	7.19098	6.4282	5.44579	5.62582	4.62184	5.07331	5.02441	4.75434	6.14057	6.19467	5.67919	5.7608	5.06697	4.81796	5.2515	3.77016
NEMVEDRAFT_v1g224957	hypothetical protein NEMVEDRAFT_v1g224957	1.6426e-06	34.2888	17.9181	6.12553	9.75052	47.8096	15.5347	13.994	10.8637	25.8941	42.6835	16.3447	19.4916	9.04459	3.20648	12.3985	7.10255	46.1287	49.4904	18.7462	12.3231	8.19387	19.7941	14.2854	7.44203	4.69455	5.41561	4.03075	4.28478	3.17706	1.68099	3.63209	2.82834	5.52759	5.62908	4.22853	3.62329	3.03455	4.307	3.83647	2.8957
NEMVEDRAFT_v1g195930	fad-dependent oxidoreductase domain-containing protein 1-like	1.70964e-06	201.301	60.2518	75.7862	110.613	184.291	60.1072	71.8819	106.459	191.432	211.171	49.0342	71.4693	91.4509	60.1215	131.734	89.4921	183.158	185.424	48.7402	71.4742	72.9999	70.7638	98.8072	114.111	7.58069	7.72227	5.61572	6.15925	6.51493	5.90981	7.04148	6.48369	7.51694	7.53468	5.60704	6.15935	6.18982	6.14494	6.62654	6.83429
NEMVEDRAFT_v1g236657	protein	1.72436e-06	275.753	253.281	736.178	725.978	334.568	2029.47	1340.96	976.583	293.159	258.347	277.86	228.702	680.355	792.001	632.322	819.634	267.275	401.862	2098.33	1960.61	1077.12	1604.8	1163.07	790.096	8.19554	8.01317	8.11821	7.83733	9.41014	9.62936	9.30452	9.67884	8.06218	8.65056	11.035	10.9371	10.073	10.6482	10.1837	9.62588
NEMVEDRAFT_v1g237779	predicted protein	1.73677e-06	70.1163	4.05488	8.37497	20.0173	49.4436	14.8488	22.9118	36.1874	75.8329	64.3996	6.81031	1.29944	5.52725	11.2227	20.1475	19.8871	69.1931	29.6942	8.74823	20.9493	14.153	31.6705	48.8084	23.5664	6.24475	6.00898	2.76772	0.37789	2.46656	3.48835	4.33253	4.31376	6.11256	4.89211	3.12899	4.38883	3.82304	4.98507	5.60906	4.55866
NEMVEDRAFT_v1g211802	glutamine-rich protein 2	1.74727e-06	60.8743	6.71638	63.6065	13.4957	406	94.8847	90.4702	19.1719	10.1727	111.576	9.53443	3.89833	87.9336	39.2794	17.0479	9.94357	424.656	387.345	176.214	13.5554	90.8774	90.063	32.1421	6.20169	3.34663	6.80188	3.25315	1.96286	6.45834	5.2957	4.09152	3.31376	8.73015	8.59748	7.46118	3.7608	6.50585	6.49286	5.00639	2.63266
NEMVEDRAFT_v1g222210	hypothetical protein NEMVEDRAFT_v1g222210	1.76577e-06	221.334	149.334	67.6694	59.1478	210.418	66.2513	77.9556	72.528	268.189	174.478	193.413	105.255	56.78	78.5588	55.7931	62.5024	236.071	184.764	46.2407	86.2619	79.704	76.2072	60.7129	84.343	8.06711	7.4469	7.59554	6.71774	5.82731	6.2957	5.80201	5.96584	7.88308	7.52954	5.53109	6.43065	6.31658	6.25186	5.92393	6.3982
NEMVEDRAFT_v1g202209	otoa protein	1.76577e-06	144.858	55.0618	35.019	33.1898	98.2618	76.8306	46.6804	44.1997	145.192	144.525	77.6375	32.486	33.1635	36.8745	29.4464	36.9332	116.679	79.8445	61.2376	92.4235	23.0918	70.2689	51.1893	37.2101	7.18182	7.17518	6.27868	5.02175	5.05152	5.20455	4.88002	5.20685	6.8664	6.31912	5.93635	6.53019	4.52931	6.13481	5.67777	5.21762
NEMVEDRAFT_v1g142057	protein	1.77632e-06	87.3824	32.8696	26.7936	30.3488	97.1607	26.6691	31.84	47.2756	84.156	90.6087	44.948	20.7911	27.1338	26.4535	29.4464	31.2512	108.538	85.7834	24.995	28.3432	26.0714	37.6087	52.3797	42.1715	6.39499	6.50158	5.49019	4.37789	4.76202	4.72539	4.88002	4.96584	6.76206	6.42263	4.64357	4.82493	4.7044	5.23299	5.71094	5.3982
NEMVEDRAFT_v1g170515	b( +)-type amino acid transporter 1	1.87364e-06	1089.83	2898	3201.49	2549.49	998.813	3358.63	2984.46	2253.83	1077.38	1102.28	3176.33	2619.67	2759.61	3643.36	2461.1	2637.89	951.066	1046.56	3439.31	3277.95	3030.99	2937.93	2509.47	1998.19	10.0733	10.1063	11.6331	11.3552	11.4302	11.8311	11.2651	11.3652	9.8934	10.0314	11.7479	11.6786	11.5656	11.5206	11.2932	10.9645
NEMVEDRAFT_v1g105385	isoform b	1.93067e-06	267.804	157.772	70.6843	110.031	215.623	72.5523	74.9995	116.628	276.513	259.096	164.809	150.735	62.8097	78.5588	117.785	102.277	230.644	200.601	66.2366	78.868	87.1529	62.8462	116.664	116.592	8.1112	8.01734	7.36465	7.23587	5.97292	6.2957	6.88001	6.67634	7.84952	7.64818	6.04956	6.30137	6.44548	5.97375	6.86622	6.86532
NEMVEDRAFT_v1g103563	e3 ubiquitin-protein ligase dtx3l	1.95744e-06	81.1707	38.717	22.5763	23.6332	88.0306	29.064	26.8889	37.6772	89.7047	72.6367	44.948	32.486	21.1041	24.0486	21.6973	25.5692	92.2575	83.8037	14.997	43.131	24.5816	29.1962	36.9039	38.4505	6.48711	6.18263	5.49019	5.02175	4.39945	4.58788	4.43944	4.67634	6.52759	6.38894	3.9066	5.43065	4.61951	4.86771	5.2057	5.26493
NEMVEDRAFT_v1g22575	--	1.95744e-06	117.021	413.332	142.584	102.024	126.143	231.968	152.19	114.843	135.944	98.0971	400.446	426.217	99.993	185.174	96.0882	107.959	128.889	123.396	218.706	245.23	153.449	150.93	113.093	116.592	7.08687	6.61614	8.64546	8.73544	6.64376	7.53274	6.58629	6.75434	7.00999	6.94715	7.77285	7.93799	7.26162	7.23774	6.82137	6.86532
NEMVEDRAFT_v1g242265	--	1.98018e-06	9505.08	4582.62	2846.76	2885.27	6465.86	4321.96	2806.57	3473.47	9947.05	9063.12	4358.6	4806.64	3062.6	2630.92	2865.6	2904.94	7923.29	5008.43	4185.41	4458.51	2332.27	3280.87	3348.73	3598.22	13.2801	13.1458	12.0896	12.2308	11.5805	11.3614	11.4846	11.5043	12.9519	12.2901	12.0312	12.1223	11.1875	11.6799	11.7094	11.8131
NEMVEDRAFT_v1g5160	hypothetical protein NEMVEDRAFT_v1g5160	1.98056e-06	800.399	827.259	192.57	154.07	497.783	411.825	176.674	180.82	971.031	629.768	600.669	1053.85	158.28	226.859	168.929	139.21	622.738	372.828	474.904	348.745	218.255	135.094	190.472	171.167	9.92337	9.29868	9.23043	10.0415	7.30634	7.82565	7.40027	7.12112	9.28248	8.54237	8.89149	8.44603	7.76987	7.07782	7.57344	7.41926
NEMVEDRAFT_v1g82371	n-acetylated-alpha-linked acidic dipeptidase-like protein	1.99529e-06	13.213	1.18103	2.91319	6.71555	17.3971	1.11616	5.20118	11.6086	12.9471	13.479	1.36206	1	5.02477	0.80162	7.74905	5.68204	17.6375	17.1567	1	1.23231	2.97959	7.42277	8.33314	14.8841	3.69456	3.75264	0.44579	0	2.32906	-0.31901	2.95402	2.50641	4.14057	4.1007	0	0.301365	1.57511	2.89196	3.05886	3.8957
NEMVEDRAFT_v1g202420	fragile x mental retardation syndrome-related protein 1 isoform 2	2.04452e-06	34.8392	40.8854	101.318	46.2985	49.1108	36.6583	147.416	95.6202	27.7437	41.9346	54.4824	27.2883	112.052	90.5831	54.2433	38.3538	44.772	53.4496	43.7412	29.5755	182.5	112.331	83.3314	107.909	4.79409	5.39007	5.76772	4.77021	6.80802	6.50117	5.76137	5.2613	5.48452	5.74011	5.45092	4.88633	7.51175	6.81161	6.38079	6.75367
NEMVEDRAFT_v1g100082	heparan sulfate 2-o-sulfotransferase 1-like	2.06353e-06	186.082	154.892	59.8986	98.0841	124.512	142.692	44.3547	55.1133	200.68	171.483	152.551	157.232	53.2626	66.5345	86.7893	109.379	130.246	118.777	139.972	145.413	37.2448	51.4646	63.0938	47.1329	7.64875	7.42192	7.25315	7.29675	5.73505	6.05603	6.43945	6.77319	7.0251	6.89211	7.12899	7.18401	5.21897	5.68551	5.97943	5.55866
NEMVEDRAFT_v1g241233	rep exonuclease	2.09104e-06	10.4162	1	3.71482	17.047	9.33067	2.48206	3.71924	17.6357	11.0975	9.73482	1	1	5.02477	2.40486	17.0479	17.0461	6.78364	11.8777	2.4995	2.46463	4.46938	2.96911	16.6663	18.6051	3.47216	3.28315	0	0	2.32906	1.26595	4.09152	4.09137	2.76206	3.57018	1.32164	1.30137	2.16007	1.57003	4.05886	4.21763
NEMVEDRAFT_v1g126308	chloride channel protein	2.09922e-06	38.5609	10.7086	6.82549	8.97562	38.8458	16.1159	11.1499	14.6346	31.4429	45.6788	13.6206	7.79665	8.03964	5.61134	10.8487	7.10255	42.0586	35.6331	13.7472	18.4847	8.93876	13.361	11.9045	17.3647	4.97466	5.51345	3.76772	2.96285	3.00713	2.48835	3.43945	2.82834	5.39433	5.15515	3.78107	4.20826	3.16007	3.73996	3.57344	4.11809
NEMVEDRAFT_v1g215928	synaptojanin-1 isoform 1	2.09922e-06	40.8728	105.529	208.57	94.9865	42.1082	75.1042	114.638	98.575	36.0669	45.6788	96.7063	114.351	239.179	177.96	114.686	75.287	39.3451	44.8713	78.7341	71.4742	115.459	113.816	60.7129	136.437	5.1726	5.51345	6.59554	6.83733	7.90195	7.47541	6.84155	6.23433	5.29811	5.48772	6.29892	6.15935	6.85124	6.83056	5.92393	7.09209
NEMVEDRAFT_v1g100385	protein	2.11925e-06	14.4243	55.2732	63.5538	25.2478	7.68099	40.954	34.8249	38.1976	13.8719	14.9766	58.5686	51.9777	51.7552	75.3523	26.3468	24.1487	6.78364	8.57834	41.2417	40.6663	35.0102	34.6396	41.6657	34.7295	3.79409	3.90464	5.87206	5.69982	5.69363	6.23558	4.71956	4.59387	2.76206	3.1007	5.36603	5.34576	5.1297	5.11435	5.38079	5.11809
NEMVEDRAFT_v1g125007	udp- c:betagal beta- -n-acetylglucosaminyltransferase 7	2.12405e-06	6.43056	28.6268	42.3832	43.3273	12.0441	16.7583	45.9852	31.7	4.62396	8.23716	29.9653	27.2883	32.661	52.1053	34.0958	52.5588	12.2105	11.8777	17.4965	16.0201	49.9081	42.0624	26.1899	37.2101	2.20913	3.04215	4.90522	4.77021	5.0295	5.70336	5.09152	5.71586	3.61005	3.57018	4.12899	4.00181	5.6412	5.39446	4.71094	5.21762
NEMVEDRAFT_v1g108202	brevican core protein	2.1323e-06	137.953	12.5952	1.15453	2.26006	118.81	16.7844	9.53244	3.00107	64.7354	211.171	10.8965	14.2939	1.50743	0.80162	3.09962	1.42051	123.462	114.158	21.2457	12.3231	3.72448	15.3404	4.76179	1.24034	6.01648	7.72227	3.44579	3.83733	0.592091	-0.31901	1.63209	0.506409	6.94792	6.83489	4.4091	3.62329	1.89704	3.93926	2.2515	0.310736
NEMVEDRAFT_v1g197118	predicted protein	2.16808e-06	17.0002	41.4098	53.9343	19.1131	8.02941	53.9543	40.5419	22.5222	21.2702	12.7302	49.0342	33.7855	51.7552	56.1134	15.4981	22.7281	8.14036	7.91846	49.9899	57.9187	49.9081	31.1757	20.2376	24.8068	4.41076	3.67018	5.61572	5.07833	5.69363	5.81027	3.95402	4.50641	3.02509	2.98522	5.64356	5.85596	5.6412	4.96235	4.33897	4.63266
NEMVEDRAFT_v1g72008	dual specificity protein kinase pyk1-like	2.16808e-06	24.466	4.7046	5.62306	12.0752	27.699	3.72309	6.69621	12.2288	24.9694	23.9626	6.81031	2.59888	8.03964	3.20648	17.0479	7.10255	23.0644	32.3337	3.74924	3.69694	8.93876	4.45366	8.33314	16.1244	4.64209	4.58271	2.76772	1.37789	3.00713	1.68099	4.09152	2.82834	4.5276	5.01497	1.9066	1.88633	3.16007	2.15499	3.05886	4.01117
NEMVEDRAFT_v1g174406	dnaj homolog subfamily c member 3	2.18912e-06	109.536	398.56	299.959	366.769	128.304	348.227	284.517	365.142	104.501	114.571	464.463	332.657	276.865	323.053	364.205	369.332	118.035	138.573	367.426	329.028	338.928	230.106	332.135	398.149	6.70737	6.8401	8.85942	8.37789	8.11304	8.33563	8.50861	8.52877	6.88307	7.1145	8.52131	8.36207	8.40484	7.84615	8.37563	8.63716
NEMVEDRAFT_v1g60816	Delta-like protein (Fragment)	2.19095e-06	16.9797	1	1.90824	5.35968	40.329	2.48206	6.94102	9.79797	9.24791	24.7115	1	1	3.01486	0.80162	9.29886	1.42051	29.848	50.8101	2.4995	2.46463	7.44897	6.43307	5.95224	13.6437	3.20913	4.62711	0	0	1.59209	-0.31901	3.21705	0.506409	4.89956	5.66704	1.32164	1.30137	2.89704	2.68551	2.57343	3.77016
NEMVEDRAFT_v1g205490	collagen alpha-1 chain	2.20412e-06	2537.97	3133.6	773.072	504.049	1684.21	1400.47	622.904	579.033	2878.87	2197.07	2232.42	4034.77	625.082	921.062	505.238	502.86	2146.34	1222.08	1582.18	1218.76	779.162	466.645	483.322	674.744	11.4913	11.1014	11.1244	11.9783	9.2879	9.84715	8.98082	8.97401	11.0677	10.2551	10.6277	10.2512	9.60578	8.86618	8.91684	9.3982
NEMVEDRAFT_v1g139787	pseudouridylate synthase 7 homolog	2.21305e-06	57.5866	129.482	306.202	233.363	82.3448	140.914	194.956	141.06	58.2618	56.9113	121.223	137.741	332.64	279.765	230.922	235.805	62.4095	102.28	149.97	131.858	201.867	188.044	134.521	147.6	5.86448	5.83064	6.92152	7.10581	8.37782	8.12807	7.85126	7.88145	5.96369	6.67638	7.22853	7.04284	7.65726	7.55493	7.07169	7.20555
NEMVEDRAFT_v1g187372	laminin subunit beta-1	2.23888e-06	4726.05	3237.28	1294.32	1959.36	4363.64	2919.92	1817.26	2079.47	5204.72	4247.38	3068.72	3405.84	1068.77	1519.87	1782.28	2136.45	4398.51	4328.76	3173.11	2666.73	1786.26	1848.27	2217.81	1941.13	12.3456	12.0524	11.5834	11.7338	10.0617	10.5697	10.7995	11.061	12.1028	12.0797	11.6317	11.3809	10.8027	10.852	11.1149	10.9227
NEMVEDRAFT_v1g119730	peptidase c1a papain	2.32851e-06	4169.57	2300.14	1455.17	1455.71	3035.94	2073.36	1433.85	1112.01	4621.18	3717.95	2379.52	2220.75	1258.2	1652.14	1388.63	1522.79	3549.2	2522.69	1942.11	2204.61	1201.52	1666.17	1299.97	924.052	12.174	11.8603	11.2165	11.1168	10.2971	10.6901	10.4394	10.5725	11.7933	11.3007	10.9234	11.1063	10.2306	10.7023	10.3443	9.85183
NEMVEDRAFT_v1g216910	protein	2.33748e-06	25.2598	12.0394	3.86439	7.49045	34.7756	7.4549	7.18583	11.6335	17.571	32.9486	14.9827	9.09609	4.5223	3.20648	9.29886	5.68204	33.9182	35.6331	8.74823	6.16157	5.95918	8.41248	7.14269	16.1244	4.13512	5.04215	3.90523	3.18525	2.17706	1.68099	3.21705	2.50641	5.08399	5.15515	3.12899	2.6233	2.57511	3.07253	2.83647	4.01117
NEMVEDRAFT_v1g202102	protein	2.34296e-06	126.776	579.848	367.243	313.171	93.695	407.442	165.043	161.074	147.967	105.585	634.721	524.975	207.021	527.466	254.169	372.173	96.3277	91.0623	464.906	349.977	146	184.085	185.71	136.437	7.20913	6.72226	9.30998	9.0361	7.69363	9.04293	7.98964	8.53983	6.58988	6.50878	8.8608	8.45112	7.18982	7.52423	7.53691	7.09209
NEMVEDRAFT_v1g157527	collagen triple helix repeat-containing partial	2.36035e-06	8.30263	22.0043	45.9836	22.0188	6.03131	35.9899	31.4755	18.901	4.62396	11.9813	24.5171	19.4916	62.3072	29.66	17.0479	26.9897	6.78364	5.27898	36.2427	35.7371	29.7959	33.1551	15.4758	22.3261	2.20913	3.58271	4.61572	4.28478	5.96133	4.89045	4.09152	4.75434	2.76206	2.40026	5.17962	5.15935	4.89704	5.05116	3.95194	4.48066
NEMVEDRAFT_v1g242498	protein	2.36035e-06	5.94566	56.2673	115.407	99.6321	5.35295	55.2563	53.2908	28.7238	7.39833	4.49299	73.5513	38.9833	84.9187	145.895	55.7931	143.471	5.42691	5.27898	59.9879	50.5248	53.6326	52.9491	20.2376	37.2101	2.8872	2.16768	6.20068	5.28478	6.40801	7.18879	5.80201	7.16462	2.44013	2.40026	5.9066	5.65892	5.74504	5.72653	4.33897	5.21762
NEMVEDRAFT_v1g90018	serine threonine-protein kinase nek10	2.4165e-06	178.331	310.527	659.639	316.081	182.605	659.917	318.196	185.584	182.184	174.478	309.188	311.866	759.746	559.531	340.958	291.204	180.445	184.764	708.607	611.227	355.316	281.076	170.234	200.935	7.50925	7.4469	8.27234	8.28478	9.56937	9.12807	8.41345	8.18589	7.49542	7.52954	9.46884	9.25556	8.47296	8.13482	7.41138	7.65059
NEMVEDRAFT_v1g121126	ankyrin repeat protein	2.42359e-06	21.7571	1.86206	2.9611	5.16573	12.7039	1.85719	3.34417	3.02602	24.0446	19.4696	2.72412	1	3.51734	2.40486	4.64943	5.68204	12.2105	13.1974	1.24975	2.46463	2.23469	4.45366	3.57135	2.48068	4.58764	4.28315	1.44579	0	1.81448	1.26595	2.21705	2.50641	3.61005	3.72218	0.32164	1.30137	1.16007	2.15499	1.83647	1.31074
NEMVEDRAFT_v1g230058	deleted in malignant brain tumors 1 partial	2.46957e-06	1173.27	981.729	351.562	467.244	929.897	793.577	382.274	530.503	1379.79	966.743	791.358	1172.1	275.86	427.264	474.242	460.245	1002.62	857.174	878.573	708.58	352.336	412.211	549.987	511.019	10.4302	9.91699	9.62819	10.1949	8.10779	8.73898	8.88948	8.84626	9.96956	9.74344	9.77902	9.46879	8.46081	8.68724	9.10325	8.99723
NEMVEDRAFT_v1g170435	bactericidal permeability-increasing	2.48471e-06	2624.28	1543.91	656.337	686.591	1933.16	1357.49	965.264	959.587	3325.55	1923	1675.34	1412.49	556.745	755.928	624.573	748.608	2135.49	1730.84	1338.48	1376.49	877.489	1053.04	1174.97	744.203	11.6994	10.9091	10.7102	10.464	9.12087	9.56211	9.28673	9.54807	11.0604	10.7573	10.3864	10.4268	9.77724	10.0403	10.1984	9.53955
NEMVEDRAFT_v1g207820	protein sox- isoform a	2.48995e-06	97.0048	395.335	367.207	222.709	98.5148	251.572	235.269	210.017	102.652	91.3576	437.222	353.448	422.584	311.83	230.922	214.497	86.8306	110.199	202.459	300.684	332.969	137.569	188.091	231.943	6.68162	6.51345	8.77222	8.46535	8.72309	8.28462	7.85126	7.74481	6.44013	6.78397	7.66149	8.2321	8.37924	7.10401	7.55529	7.85763
NEMVEDRAFT_v1g117546	protein disulfide-isomerase a6-like	2.50014e-06	277.341	1091.53	617.513	611.498	311.929	782.256	689.519	995.128	278.362	276.319	1243.56	939.497	525.591	709.434	629.223	593.773	252.351	371.508	757.347	807.165	811.938	567.1	1017.83	972.425	8.12082	8.11019	10.2803	9.87574	9.0378	9.47052	9.29743	9.21377	7.97929	8.53725	9.56481	9.65672	9.66523	9.14746	9.99128	9.92544
NEMVEDRAFT_v1g240823	protein	2.51346e-06	16.3618	63.8135	79.2684	34.8689	31.3653	95.074	46.2143	22.2977	18.4958	14.2278	62.6548	64.9721	74.3667	84.1701	35.6456	34.0922	25.7778	36.9528	114.977	75.1711	39.4795	52.9491	30.9517	13.6437	4.20913	3.83064	5.96935	6.02175	6.21658	6.39524	5.15565	5.09137	4.68806	5.20761	6.8452	6.23211	5.30303	5.72653	4.95195	3.77016
NEMVEDRAFT_v1g160761	neuroligin- x-linked isoform 1	2.54823e-06	419.705	154.712	75.5956	229.485	248.224	117.785	73.1785	152.936	464.245	375.165	172.982	136.441	63.8146	87.3766	154.981	303.989	322.901	173.546	102.479	133.09	36.5	109.857	189.281	116.592	8.85874	8.55138	7.43448	7.09213	5.99581	6.44918	7.27595	8.24788	8.33495	7.43917	6.67918	7.05626	5.18982	6.77948	7.56439	6.86532
NEMVEDRAFT_v1g247679	predicted protein	2.66369e-06	2852.74	1608.98	721.601	889.546	1940.73	1579.81	662.514	714.284	3590.04	2115.45	1340.27	1877.69	819.541	623.661	926.786	852.306	2254.88	1626.58	1234.75	1924.87	580.275	744.752	658.318	770.25	11.8098	11.0467	10.3883	10.8747	9.67867	9.28462	9.85609	9.73523	11.1388	10.6676	10.27	10.9105	9.18059	9.54062	9.36264	9.58918
NEMVEDRAFT_v1g177129	Serine/threonine-protein phosphatase	2.69803e-06	237.041	823.328	619.378	383.103	230.195	647.196	460.097	343.332	240.446	233.636	825.409	821.247	567.8	670.956	347.157	419.05	234.714	225.676	739.851	554.541	497.591	422.603	366.658	320.007	7.90957	7.86812	9.68897	9.68167	9.14924	9.39007	8.43944	8.71098	7.87476	7.81811	9.53109	9.11515	8.95882	8.72316	8.51829	8.32196
NEMVEDRAFT_v1g215762	protein	2.7078e-06	10.9011	150.061	748.732	140.315	15.436	122.716	730.106	130.489	8.32312	13.479	140.292	159.831	390.425	1107.04	145.682	134.948	18.9942	11.8777	191.211	54.2218	957.937	502.274	165.472	95.5061	3.05712	3.75264	7.13229	7.3204	8.6089	10.1125	7.18668	7.07626	4.24749	3.57018	7.57902	5.7608	9.90379	8.97233	7.37044	6.57752
NEMVEDRAFT_v1g245400	bone morphogenetic protein 1-like	2.7241e-06	233.777	58.8349	81.0095	138.118	220.022	91.3073	109.168	183.1	269.114	198.441	72.1892	45.4805	65.8246	96.1944	110.036	166.2	238.784	201.261	104.979	77.6357	100.561	117.775	199.995	166.205	8.07207	7.63257	6.17371	5.50718	6.04055	6.58788	6.78183	7.37678	7.89956	7.65292	6.71396	6.27865	6.65193	6.87989	7.64382	7.37682
NEMVEDRAFT_v1g212994	predicted protein	2.77728e-06	82.7789	320.993	191.132	149.549	80.2201	248.093	165.356	151.451	86.9304	78.6274	340.515	301.471	203.503	178.761	162.73	136.369	75.9767	84.4636	233.703	262.483	183.245	147.466	171.425	131.476	6.44179	6.29696	8.41157	8.23588	7.66891	7.48189	7.34634	7.09137	6.24749	6.40026	7.86853	8.03608	7.51763	7.20424	7.42143	7.03866
NEMVEDRAFT_v1g211853	protein	2.77728e-06	89.8049	186.149	92.8598	37.8392	72.4126	141.469	81.7763	48.3662	86.0056	93.6041	183.878	188.419	83.9137	101.806	38.7452	36.9332	84.1171	60.7082	141.221	141.716	71.5101	92.0424	59.5224	37.2101	6.42636	6.5485	7.52261	7.5578	6.39083	6.66968	5.27595	5.20685	6.39433	5.92382	7.14181	7.14686	6.16008	6.52423	5.89536	5.21762
NEMVEDRAFT_v1g213638	family protein	2.93098e-06	55.2071	20.1491	8.9312	40.2923	31.9172	16.767	14.132	49.6066	64.7354	45.6788	28.6033	11.695	9.04459	8.81782	29.4464	51.1383	42.0586	21.7758	18.7462	14.7878	16.3877	11.8764	59.5224	39.6908	6.01648	5.51345	4.83811	3.54782	3.17706	3.14042	4.88002	5.67633	5.39433	4.44465	4.22853	3.88634	4.03454	3.57003	5.89536	5.31073
NEMVEDRAFT_v1g87157	protein	2.95745e-06	307.877	180.098	125.792	82.974	338.647	273.844	144.198	137.261	367.142	248.612	231.55	128.645	94.4658	157.118	65.092	100.856	348.679	328.616	303.689	243.998	111.735	176.662	167.853	106.669	8.52019	7.95775	7.85518	7.00725	6.56172	7.2957	6.02441	6.65615	8.44576	8.36026	8.24645	7.93073	6.80394	7.46485	7.39105	6.737
NEMVEDRAFT_v1g214628	protein	3.01969e-06	181.5	62.5766	62.1831	103.833	159.691	49.0076	63.4406	79.0006	199.755	163.245	65.3789	59.7743	73.8642	50.5021	122.435	85.2306	169.591	149.791	47.4904	50.5248	56.6122	70.2689	77.3791	80.622	7.64209	7.35089	6.03075	5.90145	6.2068	5.65827	6.93587	6.4133	7.40592	7.22681	5.56956	5.65892	5.82304	6.13481	6.27387	6.3331
NEMVEDRAFT_v1g141816	tetratricopeptide repeat protein 38-like	3.05072e-06	55.0311	24.5406	14.0997	8.13605	48.121	20.5162	17.721	17.5858	62.8858	47.1764	21.793	27.2883	14.5718	13.6275	7.74905	8.52306	44.772	51.47	26.2447	14.7878	17.1326	18.3095	19.0472	16.1244	5.97466	5.55999	4.44579	4.77021	3.86511	3.76845	2.95402	3.09137	5.48452	5.68566	4.71395	3.88634	4.09867	4.19452	4.25151	4.01117
NEMVEDRAFT_v1g136834	peptidase s15	3.11348e-06	174.085	62.4827	122.226	122.106	247.42	62.0515	82.1644	91.0797	141.493	206.678	61.2928	63.6727	122.605	121.846	134.833	109.379	191.299	303.541	62.4874	61.6157	81.1938	83.1351	92.855	89.3044	7.14459	7.69124	5.93765	5.9926	6.93787	6.92892	7.07503	6.77319	7.57969	8.24575	5.96549	5.94523	6.3433	6.37739	6.53691	6.48066
NEMVEDRAFT_v1g235967	transcription factor sox-14	3.12617e-06	36.9097	8.66554	41.7732	171.373	21.1373	11.7506	15.3666	28.004	25.8941	47.9253	9.53443	7.79665	26.6313	56.915	141.033	201.712	25.7778	16.4968	6.24874	17.2524	14.8979	15.8353	24.9994	31.0085	4.69455	5.58272	3.25315	2.96285	4.73505	5.83074	7.13989	7.65615	4.68806	4.04411	2.64357	4.10873	3.89704	3.98507	4.64382	4.95459
NEMVEDRAFT_v1g14487	protein	3.13804e-06	99.2308	62.1696	29.1144	68.2527	70.433	15.4824	18.9661	15.875	90.6295	107.832	47.6721	76.6671	38.1883	20.0405	69.7414	66.7639	84.1171	56.749	11.2477	19.717	21.602	16.3301	11.9045	19.8454	6.50191	6.75264	5.57507	6.26054	5.25506	4.32485	6.12394	6.061	6.39433	5.82652	3.49156	4.30137	4.43309	4.02946	3.57344	4.31073
NEMVEDRAFT_v1g80481	collagen alpha-1 chain precursor	3.32969e-06	782.633	845.159	246.438	341.909	574.264	861.824	240.072	296.848	1075.53	489.736	672.858	1017.46	233.15	259.725	347.157	336.661	545.404	603.123	946.059	777.59	180.265	299.88	335.706	257.99	10.0708	8.93586	9.39416	9.99076	7.86511	8.02084	8.43944	8.39515	9.09118	9.23631	9.88579	9.60287	7.49398	8.22824	8.39105	8.01117
NEMVEDRAFT_v1g228088	f-box wd repeat-containing protein 1a isoform 2	3.43078e-06	102.928	365.832	262.05	122.816	95.0857	242.643	183.933	133.294	113.749	92.1064	369.119	362.544	254.756	269.344	134.833	110.8	77.3335	112.838	247.45	237.836	195.163	172.703	149.997	116.592	6.82971	6.52523	8.52794	8.50201	7.99297	8.07331	7.07503	6.79181	6.27302	6.81811	7.95099	7.89382	7.60854	7.43215	7.22879	6.86532
NEMVEDRAFT_v1g243980	predicted protein	3.4578e-06	106.277	286.668	300.911	197.137	99.7081	368.822	239.909	163.704	101.727	110.827	288.757	284.578	242.697	359.126	162.73	231.543	101.755	97.6611	404.918	332.725	227.938	251.879	178.567	148.841	6.66856	6.79217	8.17371	8.15268	7.92301	8.48835	7.34634	7.85514	6.66896	6.60971	8.66149	8.37819	7.8325	7.97659	7.48032	7.21763
NEMVEDRAFT_v1g222752	solute carrier organic anion transporter family member 4a1	3.52399e-06	23.0359	1.86206	1	2.26006	12.7225	1.8659	0.8673	1.12017	13.8719	32.1998	2.72412	1	1	1	3.09962	1.42051	13.5673	11.8777	2.4995	1.23231	0.744897	0.989703	1	1.24034	3.79409	5.00898	1.44579	0	0	0	1.63209	0.506409	3.76206	3.57018	1.32164	0.301365	-0.424887	-0.0149324	0	0.310736
NEMVEDRAFT_v1g240324	predicted protein	3.56285e-06	15.0851	33.4566	47.5037	96.4051	17.0857	39.1491	29.8554	57.9148	12.9471	17.2231	42.2239	24.6894	39.6957	55.3118	80.5901	112.22	18.9942	15.1771	47.4904	30.8078	23.0918	36.619	77.3791	38.4505	3.69456	4.10627	5.39999	4.62582	5.31091	5.78952	6.33253	6.81019	4.24749	3.92382	5.56956	4.94522	4.52931	5.19452	6.27387	5.26493
NEMVEDRAFT_v1g244634	coiled-coil domain-containing protein 169-like	3.56285e-06	339.351	593.437	649.044	412.486	354.555	1469.29	851.663	410.272	363.443	315.258	547.549	639.325	538.153	759.936	404.5	420.471	329.685	379.426	1643.42	1295.16	716.591	986.734	486.893	333.651	8.50559	8.30039	9.09684	9.32041	9.07187	9.56973	8.66	8.71586	8.36494	8.56767	10.6825	10.3389	9.48501	9.94652	8.92746	8.3822
NEMVEDRAFT_v1g109595	T-complex protein 1 subunit alpha (Fragment)	3.57953e-06	1711.93	3802.32	5558.93	2882.67	1458.84	4228.09	3647.03	2151.36	2090.95	1332.92	4105.25	3499.4	4361	6756.86	2547.89	3217.45	1417.78	1499.89	5037.73	3418.44	3433.23	3860.83	2664.22	1638.49	11.0299	10.3804	12.0033	11.7729	12.0904	12.7221	11.3151	11.6517	10.4694	10.5506	12.2986	11.7391	11.7454	11.9147	11.3795	10.6782
NEMVEDRAFT_v1g82002	golgi-associated plant pathogenesis-related protein 1	3.61278e-06	73.6599	21.4172	11.1865	10.2022	50.6339	8.05363	30.2436	20.537	93.4039	53.9159	27.2412	15.5933	9.54707	12.8259	6.19924	14.2051	59.696	41.5719	6.24874	9.85851	32.7755	27.7117	26.1899	14.8841	6.54541	5.75264	4.76772	3.96285	3.25506	3.68099	2.63209	3.82834	5.89956	5.37754	2.64357	3.30137	5.03455	4.79242	4.71094	3.8957
NEMVEDRAFT_v1g241327	low-density lipoprotein receptor-related protein 1b	3.70627e-06	1458.57	659.074	154.171	349.138	892.175	354.589	175.856	391.214	1871.78	1045.37	604.755	713.394	109.54	198.802	299.113	399.163	1164.07	620.28	396.17	313.008	175.051	176.662	330.945	451.483	10.8702	10.0298	9.24021	9.47856	6.77531	7.63519	8.22455	8.64083	10.185	9.27678	8.62998	8.29006	7.45163	7.46485	8.37045	8.81853
NEMVEDRAFT_v1g164152	epididymal secretory protein e1-like	3.71195e-06	2572.6	1272.11	581.108	985.942	1581.36	1404.92	512.483	489.544	3034.24	2110.96	1411.1	1133.11	607.495	554.721	870.993	1100.89	2055.44	1107.27	983.551	1826.29	388.091	636.874	580.939	398.149	11.5671	11.0437	10.4626	10.1461	9.24673	9.11562	9.76652	10.1045	11.0052	10.1128	9.94186	10.8347	8.60025	9.31486	9.18224	8.63716
NEMVEDRAFT_v1g244396	phosphonoacetaldehyde hydrolase	3.71846e-06	660.19	1432.56	1972.16	1689.86	536.121	997.506	1861.3	987.875	815.666	504.713	1664.44	1200.68	2008.4	1935.91	1791.58	1588.13	554.902	517.34	876.073	1118.94	2414.21	1308.39	1097.59	878.16	9.67183	8.97932	10.7008	10.2296	10.9718	10.9188	10.807	10.6331	9.11609	9.01497	9.77491	10.1279	11.2373	10.3536	10.1001	9.77834
NEMVEDRAFT_v1g233838	hypothetical protein NEMVEDRAFT_v1g233838	3.80546e-06	16.3618	66.5376	64.2527	23.3756	20.0551	65.1323	53.067	35.6919	18.4958	14.2278	68.1031	64.9721	84.4162	44.0891	32.546	14.2051	18.9942	21.1159	62.4874	67.7772	67.0407	39.0933	42.8561	28.5278	4.20913	3.83064	6.08965	6.02175	6.39945	5.46235	5.02441	3.82834	4.24749	4.40026	5.96549	6.08273	6.06697	5.28885	5.42143	4.8343
NEMVEDRAFT_v1g30983	f-box wd repeat-containing protein 7 isoform 1	3.83547e-06	88.0432	192.058	299.945	141.283	183.151	478.197	270.858	106.904	83.2312	92.8552	186.602	197.515	336.157	263.733	134.833	147.733	147.883	218.418	538.641	417.754	239.857	301.859	107.14	106.669	6.37905	6.53691	7.54382	7.62582	8.39299	8.04293	7.07503	7.20685	7.20831	7.77095	9.07318	8.70651	7.90603	8.23773	6.74335	6.737
NEMVEDRAFT_v1g239775	protein	3.84647e-06	6459.79	1417.39	1147.13	963.034	1840.33	433.591	119.45	288.598	7635.07	5284.51	1654.9	1179.89	693.419	1600.84	1122.06	804.008	3215.44	465.21	238.702	628.48	108.755	130.146	463.084	114.111	12.8984	12.3676	10.6925	10.2044	9.43758	10.6446	10.1319	9.65107	11.6508	8.86174	7.89907	9.29572	6.76494	7.02399	8.85513	6.83429
NEMVEDRAFT_v1g242083	predicted protein	3.87185e-06	1854.88	8100.45	1565.82	1641.91	986.205	6309.07	5179.86	5024.07	2550.57	1159.19	9033.19	7167.72	1177.3	1954.35	1221.25	2062.58	970.06	1002.35	6041.28	6576.86	7107.06	3252.66	6833.17	3214.96	11.3166	10.1789	13.141	12.8073	10.2013	10.9325	10.2541	11.0102	9.92193	9.96917	12.5606	12.6832	12.795	11.6674	12.7383	11.6506
NEMVEDRAFT_v1g244109	neuroligin- x-linked isoform 1	3.8784e-06	191.274	76.5965	39.8708	106.543	122.59	30.9996	29.246	64.7117	239.521	143.027	81.7237	71.4693	27.6363	52.1053	102.287	110.8	158.737	86.4432	27.4944	34.5048	28.3061	30.1859	78.5696	50.8539	7.90401	7.16014	6.35268	6.15925	4.78849	5.70336	6.67648	6.79181	7.31049	6.43368	4.78107	5.10873	4.82304	4.9158	6.2959	5.66829
NEMVEDRAFT_v1g207057	nadh dehydrogenase	3.97994e-06	293.154	245.375	114.927	118.037	241.925	142.518	85.3084	83.7873	279.287	307.021	216.568	274.182	133.659	96.1944	105.387	130.687	223.86	259.99	114.977	170.059	110.245	60.3719	85.7123	81.8623	8.1256	8.26219	7.75868	8.09899	7.06241	6.58788	6.71955	7.02997	7.80645	8.02231	6.8452	7.40989	6.78457	5.91581	6.42143	6.35513
NEMVEDRAFT_v1g139805	nfx1-type zinc finger-containing protein 1	4.03638e-06	3521.4	1925.13	1163.4	1552.46	3380.76	1287.4	1273.88	1734.64	3258.96	3783.85	1639.92	2210.35	1547.63	779.175	1971.36	1133.57	3793.41	2968.1	1007.3	1567.5	1197.79	1349.96	1064.26	2405.02	11.6702	11.8856	10.6794	11.1101	10.5958	9.6058	10.945	10.1467	11.8893	11.5353	9.97628	10.6142	10.2262	10.3987	10.0556	11.2318
NEMVEDRAFT_v1g99612	transcription factor sp9	4.11994e-06	42.5464	195.589	319.065	190.296	85.6998	235.075	102.035	88.5776	37.9164	47.1764	198.861	192.317	323.093	315.037	220.073	160.518	66.4796	104.92	222.455	247.695	124.398	79.6711	64.2842	112.871	5.24475	5.55999	7.63562	7.58734	8.33581	8.29938	7.78184	7.32659	6.05484	6.71315	7.79737	7.95242	6.95882	6.31598	6.00639	6.81853
NEMVEDRAFT_v1g236269	cyclin-dependent kinase 20-like isoform 1	4.20309e-06	139.156	250.118	557.524	403.249	148.433	340.885	351.629	395.264	128.546	149.766	253.343	246.894	479.364	635.685	336.309	470.189	142.456	154.41	374.924	306.846	302.428	400.83	492.846	297.681	7.00614	7.22657	7.98495	7.94775	8.90498	9.31217	8.39364	8.8771	7.15437	7.27062	8.55045	8.26137	8.24045	8.64685	8.94499	8.21762
NEMVEDRAFT_v1g210858	leucine-rich repeats and immunoglobulin-like domains protein 3	4.20309e-06	633.461	164.215	114.999	128.822	430.488	211.989	161.645	160.079	747.231	519.69	190.689	137.741	114.565	115.433	142.582	115.061	575.252	285.725	181.213	242.766	113.969	209.322	203.567	116.592	9.54541	9.02151	7.57508	7.10581	6.84002	6.85091	7.15565	6.84626	9.16805	8.15848	7.50154	7.92342	6.8325	7.70958	7.66936	6.86532
NEMVEDRAFT_v1g120212	prolyl 4-hydroxylase subunit alpha-2 isoform 3	4.21015e-06	26.0516	5.29169	7.42377	32.1572	19.1392	2.96462	14.132	52.0159	25.8941	26.2091	4.08618	6.49721	6.02973	8.81782	38.7452	25.5692	24.4211	13.8573	1	4.92925	16.3877	11.8764	33.3326	70.6993	4.69455	4.712	2.03075	2.69982	2.59209	3.14042	5.27595	4.67634	4.61006	3.79257	0	2.30137	4.03454	3.57003	5.05886	6.14362
NEMVEDRAFT_v1g218534	protein	4.25042e-06	28.9365	15.969	6.52634	2.26006	24.7666	7.44618	7.428	5.48174	28.6685	29.2045	16.3447	15.5933	9.04459	4.0081	3.09962	1.42051	25.7778	23.7554	7.49849	7.39388	2.97959	11.8764	4.76179	6.20169	4.84139	4.86812	4.03075	3.96285	3.17706	2.00292	1.63209	0.506409	4.68806	4.57018	2.9066	2.88633	1.57511	3.57003	2.2515	2.63266
NEMVEDRAFT_v1g170952	tubulin polyglutamylase ttll11-like	4.25698e-06	120.129	190.243	221.408	111.515	125.446	591.606	384.972	198.63	117.448	122.809	220.654	159.831	213.553	229.263	102.287	120.743	126.176	124.716	543.64	639.571	409.693	360.252	198.805	198.454	6.87588	6.94027	7.78564	7.3204	7.73845	7.84086	6.67648	6.9158	6.97929	6.9625	9.08651	9.32096	8.6784	8.49286	7.63521	7.63266
NEMVEDRAFT_v1g50970	protein	4.26367e-06	124.047	52.6978	25.7466	37.129	72.8721	26.6691	28.3866	57.0986	135.019	113.074	31.3274	74.0682	30.6511	20.8421	38.7452	35.5127	93.6142	52.1299	24.995	28.3432	32.0306	24.7426	57.1415	57.0556	7.07702	6.82112	4.96935	6.21078	4.93787	4.38143	5.27595	5.15026	6.54866	5.70404	4.64357	4.82493	5.00138	4.62893	5.83647	5.8343
NEMVEDRAFT_v1g14306	protein	4.34829e-06	19.973	74.0915	41.5512	32.6735	22.4385	79.3824	21.3179	27.1593	24.9694	14.9766	85.8099	62.3732	46.2279	36.8745	34.0958	31.2512	24.4211	20.456	73.7351	85.0296	22.3469	20.2889	35.7135	18.6051	4.64209	3.90464	6.42307	5.96285	5.53069	5.20455	5.09152	4.96584	4.61006	4.35445	6.20428	6.40989	4.482	4.34262	5.1584	4.21763
NEMVEDRAFT_v1g50499	--	4.34829e-06	221.698	110.085	47.6885	92.4687	267.043	101.547	119.21	154.978	177.56	265.836	125.31	94.8593	63.3122	32.0648	122.435	62.5024	275.416	258.67	71.2356	131.858	113.224	125.197	121.426	188.531	7.47216	8.05439	6.96936	6.56772	5.98441	5.00292	6.93587	5.96584	8.10547	8.01497	6.15453	7.04284	6.82304	6.96806	6.92393	7.55866
NEMVEDRAFT_v1g208016	group ii decarboxylase family protein	4.34829e-06	441.615	417.355	210.669	178.218	259.507	295.182	136.523	95.1963	493.838	389.393	405.894	428.816	236.164	185.174	168.929	187.507	255.065	263.949	271.195	319.169	108.755	164.291	103.569	86.8237	8.94789	8.60508	8.66496	8.74421	7.88365	7.53274	7.40027	7.5508	7.99472	8.04412	8.08319	8.31818	6.76494	7.36011	6.69445	6.44002
NEMVEDRAFT_v1g34458	disks large homolog 2-like	4.36275e-06	50.4522	29.0573	35.8324	42.6826	41.5038	11.1257	46.3525	65.4351	46.2396	54.6648	20.4309	37.6838	41.2032	30.4616	52.6935	32.6717	43.4153	39.5923	4.99899	17.2524	47.6734	45.0315	44.0466	86.8237	5.53106	5.77254	4.35268	5.23587	5.36468	4.92892	5.71955	5.02997	5.44013	5.30715	2.32164	4.10873	5.57511	5.49286	5.46096	6.44002
NEMVEDRAFT_v1g214316	disks large-associated protein 5	4.36275e-06	63.6652	17.9808	35.9516	93.953	189.623	50.4928	70.2828	100.478	59.1866	68.1438	19.0689	16.8927	54.2676	17.6356	106.937	80.969	162.807	216.438	83.7331	17.2524	78.2142	62.3513	117.854	83.1027	5.8872	6.09051	4.25315	4.07833	5.76202	4.14042	6.74062	6.3393	7.34702	7.75781	6.38773	4.10873	6.28936	5.96235	6.88086	6.37682
NEMVEDRAFT_v1g98001	aromatic-l-amino-acid decarboxylase isoform 1	4.44602e-06	3.25927	46.2632	34.5762	8.26537	6.34275	15.5085	9.54029	7.26741	2.77437	3.74416	34.0515	58.4749	38.6908	30.4616	10.8487	5.68204	5.42691	7.25859	14.997	16.0201	8.19387	10.8867	8.33314	6.20169	1.47216	1.90464	5.08965	5.86975	5.27392	4.92892	3.43945	2.50641	2.44013	2.85969	3.9066	4.00181	3.03455	3.44449	3.05886	2.63266
NEMVEDRAFT_v1g171688	mosc domain-containing protein mitochondrial	4.47591e-06	238.493	128.488	75.4753	102.154	216.718	51.4897	79.4532	150.933	247.844	229.143	106.241	150.735	84.4162	66.5345	116.236	88.0716	189.942	243.493	49.9899	52.9895	87.1529	71.7535	136.902	164.965	7.95329	7.8401	6.7312	7.23587	6.39945	6.05603	6.86091	6.4606	7.56942	7.92774	5.64356	5.72763	6.44548	6.16498	7.097	7.36602
NEMVEDRAFT_v1g99374	atp-binding cassette sub-family g member 2	4.53921e-06	131.952	50.0441	39.8942	40.0355	141.286	43.9127	64.9513	75.7036	143.343	120.562	57.2066	42.8816	43.7155	36.0729	57.3429	22.7281	150.597	131.974	23.7452	64.0803	71.5101	58.3925	57.1415	94.2657	7.16333	6.91363	5.83811	5.42229	5.45007	5.17284	5.84154	4.50641	7.23455	7.04411	4.56956	6.00181	6.16008	5.86771	5.83647	6.55866
NEMVEDRAFT_v1g243715	predicted protein	4.58954e-06	38.4504	140.661	92.549	77.1637	40.7145	141.678	124.069	76.3203	34.2173	42.6835	155.275	126.046	76.8791	108.219	79.0403	75.287	33.9182	47.5108	171.215	112.141	131.847	116.29	86.9027	65.7379	5.09665	5.41561	7.27868	6.97781	6.26452	6.75781	6.30452	6.23433	5.08399	5.57018	7.41967	6.80917	7.04272	6.86158	6.44133	6.03865
NEMVEDRAFT_v1g63798	dihydrodipicolinate synthetase family protein	4.6086e-06	237.524	133.662	70.4565	87.2385	200.042	99.9159	77.8096	80.2908	253.393	221.654	133.482	133.843	78.3865	62.5264	116.236	58.2409	225.217	174.866	102.479	97.3527	67.0407	88.5784	74.9983	85.5833	7.98523	7.79217	7.0605	7.0644	6.29253	5.96639	6.86091	5.86396	7.81517	7.45011	6.67918	6.60515	6.06697	6.46888	6.22879	6.41926
NEMVEDRAFT_v1g89864	--	4.6143e-06	89.2994	51.0305	33.7804	39.9709	106.31	25.9832	34.2155	28.674	76.7577	101.841	43.586	58.4749	42.7106	24.8502	55.7931	24.1487	126.176	86.4432	14.997	36.9694	40.2244	28.2065	22.6185	34.7295	6.26224	6.67017	5.44579	5.86975	5.41652	4.63519	5.80201	4.59387	6.97929	6.43368	3.9066	5.20826	5.33	4.81796	4.49943	5.11809
NEMVEDRAFT_v1g971	hypothetical protein NEMVEDRAFT_v1g971	4.61467e-06	239.018	285.376	60.2398	31.1237	159.715	140.429	66.4778	41.9186	284.836	193.199	204.309	366.443	46.7304	73.7491	30.9962	31.2512	219.79	99.6407	168.716	112.141	95.3468	37.6087	41.6657	42.1715	8.15399	7.59394	7.67461	8.51744	5.54629	6.20455	4.95402	4.96584	7.77998	6.63866	7.39845	6.80917	6.57511	5.23299	5.38079	5.3982
NEMVEDRAFT_v1g81169	ring finger protein 145	4.61817e-06	149.4	35.5937	47.8508	63.7335	119.673	27.294	57.8826	96.5115	106.351	192.45	50.3963	20.7911	37.1833	58.5183	80.5901	46.8768	138.386	100.96	26.2447	28.3432	61.8264	53.9388	99.9977	93.0254	6.73269	7.58834	5.65525	4.37789	5.21658	5.87082	6.33253	5.5508	7.11255	6.65764	4.71395	4.82493	5.95015	5.75325	6.64382	6.53955
NEMVEDRAFT_v1g187696	small nuclear ribonucleoprotein e-like	4.71117e-06	381.169	883.909	1414.83	1343.47	393.713	1158.71	906.729	827.102	413.382	348.956	945.27	822.547	1211.98	1617.67	1115.86	1571.08	370.387	417.039	1284.74	1032.68	935.591	877.867	897.598	756.606	8.69133	8.4469	9.88458	9.68395	10.2432	10.6597	10.1239	10.6175	8.53289	8.70404	10.3273	10.0122	9.86973	9.77786	9.80993	9.5634
NEMVEDRAFT_v1g80445	solute carrier family 23 member 2-like	4.74932e-06	2.42246	1.33075	2.75777	16.4014	1	3.10694	1.7346	11.6335	1.84958	2.99533	1.36206	1.29944	1.50743	4.0081	18.5977	14.2051	1	1	3.74924	2.46463	1.48979	1.97941	7.14269	16.1244	0.887198	1.58271	0.44579	0.37789	0.592091	2.00292	4.21705	3.82834	0	0	1.9066	1.30137	0.575109	0.98507	2.83647	4.01117
NEMVEDRAFT_v1g197296	protein	4.77892e-06	12040	13225	3951.81	7782.22	7598.29	8536.05	2563	4842.72	15124	8956.04	11667.4	14782.5	3003.31	4900.3	5072.53	10491.9	7954.49	7242.09	9425.6	7646.5	2341.96	2784.04	5424.87	4260.56	13.8846	13.1286	13.5102	13.8516	11.5523	12.2587	12.3085	13.357	12.9576	12.8222	13.2024	12.9006	11.1935	11.443	12.4054	12.0568
NEMVEDRAFT_v1g206698	trace amine-associated receptor 8a-like	4.82512e-06	1.24883	3.09889	6.57425	7.87745	1.15987	5.58028	5.45122	23.7127	1	1.49766	1	5.19777	7.53716	5.61134	1.54981	14.2051	1	1.31974	4.99899	6.16157	4.46938	6.43307	22.6185	24.8068	0	0.58271	0	2.37789	2.91402	2.48835	0.632091	3.82834	0	0.400254	2.32164	2.6233	2.16007	2.68551	4.49943	4.63266
NEMVEDRAFT_v1g207788	tyrosine aminotransferase	4.88026e-06	15.9874	27.2647	46.4744	35.7075	20.0365	27.3375	66.9517	102.613	18.4958	13.479	27.2412	27.2883	55.2725	37.6762	21.6973	49.7178	17.6375	22.4356	32.4934	22.1816	83.4285	50.4749	104.759	100.467	4.20913	3.75264	4.76772	4.77021	5.78849	5.23558	4.43944	5.63569	4.14057	4.48772	5.02207	4.47129	6.38247	5.65749	6.71093	6.65058
NEMVEDRAFT_v1g245293	chromosome 10 open reading frame 107-like	4.89152e-06	71.2395	162.845	244.079	152.388	104.987	338.057	219.073	88.1534	75.8329	66.6461	159.361	166.329	265.308	222.85	128.634	176.143	101.755	108.219	411.167	264.947	198.143	240.003	84.5218	91.785	6.24475	6.05845	7.31615	7.3779	8.05152	7.79993	7.00713	7.4606	6.66896	6.75781	8.68358	8.04956	7.6304	7.90691	6.40125	6.52019
NEMVEDRAFT_v1g215652	probable g-protein coupled receptor 133 isoform 1	4.92393e-06	12.4867	3.7486	2.05781	4.45548	23.8138	1.74975	4.58655	4.26635	9.24791	15.7255	1	6.49721	2.51239	1.60324	4.64943	4.26153	28.4913	19.1363	2.4995	1	5.21428	3.95881	3.57135	4.96135	3.20913	3.97503	0	2.69982	1.32906	0.68099	2.21705	2.09137	4.83245	4.25824	1.32164	0	2.38247	1.98507	1.83647	2.31073
NEMVEDRAFT_v1g205652	collagen alpha-1 chain	4.93103e-06	72983.5	88132.6	24200.5	14708.6	47424.3	60018.9	20684.7	17275.1	94704.2	51262.8	64266.1	111999	18125.4	30275.6	12820	16597.2	56400.5	38448.1	71414.3	48623.4	23797.2	17572.2	19046	15504.2	16.5311	15.6456	15.9718	16.7731	14.1457	14.8859	13.6461	14.0187	15.7834	15.2306	16.1239	15.5694	14.5385	14.101	14.2172	13.9204
NEMVEDRAFT_v1g191355	peroxidase	5.10636e-06	177.623	81.3011	85.401	32.8666	213.276	122.376	96.2361	90.1353	206.228	149.018	88.534	74.0682	53.7651	117.037	21.6973	44.0358	227.93	198.621	142.471	102.282	63.3162	129.156	108.331	71.9396	7.6881	7.21934	6.46816	6.21078	5.7486	6.87082	4.43944	5.4606	7.83245	7.63387	7.15452	6.67641	5.9845	7.01297	6.7593	6.16871
NEMVEDRAFT_v1g162785	aquaporin 3-like	5.143e-06	44.6825	27.8518	35.5215	73.4184	50.597	12.4103	70.1787	106.334	40.6908	48.6741	24.5171	31.1866	34.1685	36.8745	74.3908	72.446	56.9826	44.2114	12.4975	12.3231	89.3876	50.9697	104.759	107.909	5.34663	5.60508	4.61572	4.96285	5.0946	5.20455	6.21705	6.17883	5.83245	5.46635	3.64357	3.62329	6.482	5.67157	6.71093	6.75367
NEMVEDRAFT_v1g158506	probable atp-dependent rna helicase ddx41	5.20723e-06	193.04	524.254	564.349	358.05	172.247	555.737	414.141	271.846	210.852	175.227	533.928	514.579	521.069	607.628	325.46	390.64	170.948	173.546	524.894	586.581	464.071	364.211	315.469	228.222	7.72009	7.45308	9.0605	9.00725	9.02533	9.24704	8.34634	8.6097	7.41741	7.43917	9.03588	9.19619	8.8582	8.50863	8.30135	7.83429
NEMVEDRAFT_v1g83011	protein	5.20723e-06	31.5554	112.268	81.117	69.7369	19.7621	111.553	48.0896	55.6586	44.39	18.7208	78.9996	145.537	70.8493	91.3847	54.2433	85.2306	21.7076	17.8165	92.4813	130.625	50.653	45.5263	66.6651	44.6522	5.47216	4.22657	6.30377	7.18524	6.14668	6.51388	5.76137	6.4133	4.44013	4.15514	6.53109	7.02929	5.66258	5.50863	6.05886	5.48066
NEMVEDRAFT_v1g235335	transcription factor sox-9	5.22065e-06	111.869	352.438	356.779	371.676	91.6444	258.51	247.749	201.752	121.148	102.59	380.015	324.86	279.88	433.677	362.655	380.697	115.322	67.9668	313.687	203.332	254.01	241.488	227.376	176.128	6.92063	6.68075	8.56991	8.34367	8.12866	8.76048	8.50245	8.5725	6.84952	6.08676	8.29318	7.66769	7.98874	7.91581	7.82894	7.46048
NEMVEDRAFT_v1g160521	protein	5.22663e-06	135.586	141.177	38.2792	51.3996	87.7038	85.5962	42.3858	42.4889	146.117	125.055	121.223	161.131	35.6759	40.8826	57.3429	45.4563	116.679	58.7286	81.2336	89.9589	43.204	41.5675	44.0466	40.9312	7.19098	6.96642	6.92152	7.33209	5.15688	5.35342	5.84154	5.50641	6.8664	5.87599	6.344	6.49119	5.43309	5.37738	5.46096	5.35513
NEMVEDRAFT_v1g200814	protein	5.25894e-06	112.376	372.846	318.323	157.556	83.5935	232.064	197.959	148.428	114.674	110.078	335.067	410.624	329.625	307.021	167.379	147.733	81.4036	85.7834	232.453	231.675	221.234	174.683	138.092	158.763	6.84139	6.78238	8.38831	8.68167	8.36468	8.26219	7.38697	7.20685	6.34702	6.42263	7.8608	7.85596	7.78943	7.4486	7.10949	7.31073
NEMVEDRAFT_v1g235676	atp-dependent rna helicase an3-like	5.29085e-06	441.906	1378.95	1583.01	1304.99	516.186	1341.91	1245.05	1035.72	461.471	422.342	1536.41	1221.48	1347.14	1818.88	1061.62	1548.36	472.141	560.231	1490.95	1192.88	1413.81	1076.3	1182.12	889.323	8.8501	8.72227	10.5853	10.2544	10.3957	10.8288	10.0521	10.5965	8.88307	9.12988	10.542	10.2202	10.4654	10.0719	10.2072	9.79656
NEMVEDRAFT_v1g240326	predicted protein	5.34342e-06	78.8812	71.8606	87.1467	163.623	53.5665	76.2842	85.1676	242.477	81.3816	76.3809	73.5513	70.1699	82.9088	91.3847	125.535	201.712	56.9826	50.1503	71.2356	81.3327	100.561	69.7741	296.422	188.531	6.34663	6.25514	6.20068	6.13278	6.37345	6.51388	6.97195	7.65615	5.83245	5.64819	6.15453	6.34576	6.65193	6.12462	8.21151	7.55866
NEMVEDRAFT_v1g246114	suppressor of fused homolog	5.41568e-06	171.878	229.202	464.337	369.93	146.383	215.672	438.82	408.269	181.259	162.497	247.895	210.51	342.69	585.984	320.81	419.05	161.451	131.315	267.446	163.898	428.316	449.325	434.514	382.024	7.50191	7.34427	7.95359	7.71774	8.42076	9.19472	8.32558	8.71098	7.33495	7.03689	8.0631	7.35665	8.74253	8.81162	8.76326	8.57752
NEMVEDRAFT_v1g241423	predicted protein	5.54288e-06	335.517	186.314	34.2946	56.8212	140.391	227.978	60.2659	130.96	378.24	292.793	106.241	266.386	51.7552	16.834	17.0479	96.5946	181.801	98.9808	264.947	191.009	80.4489	40.083	172.615	89.3044	8.56316	8.19374	6.7312	8.05737	5.69363	4.07331	4.09152	6.59387	7.50622	6.62908	8.04956	7.5775	6.33	5.32492	7.43141	6.48066
NEMVEDRAFT_v1g135695	astacin family metalloendopeptidase farm-1	5.55126e-06	110.216	181.976	90.1381	62.8274	90.6732	204.398	71.2019	48.0455	131.32	89.1111	200.223	163.73	72.8592	107.417	41.8448	83.8101	116.679	64.6675	241.201	167.595	37.9897	104.414	45.237	50.8539	7.03694	6.47753	7.64546	7.35517	6.18704	6.74708	5.38698	6.38905	6.8664	6.01497	7.91409	7.38884	5.24754	6.70617	5.49943	5.66829
NEMVEDRAFT_v1g185113	Isocitrate dehydrogenase [NADP]	5.55801e-06	524.216	547.979	187.113	233.427	460.627	974.452	395.15	368.033	594.641	453.792	633.358	462.601	161.798	212.429	215.423	251.43	462.644	458.611	927.313	1021.59	358.295	432.005	430.942	305.123	9.21588	8.82589	9.30688	8.85362	7.33805	7.73084	7.75103	7.97401	8.85376	8.84113	9.85691	9.9966	8.485	8.7549	8.75135	8.25325
NEMVEDRAFT_v1g68935	cathepsin l1-like	5.78645e-06	256.454	236.294	66.4484	74.064	283.712	125.431	113.853	66.0519	342.173	170.734	273.774	198.815	78.3865	54.5102	72.841	75.287	336.468	230.955	138.722	112.141	91.6223	136.084	73.8078	58.2959	8.41858	7.41561	8.09684	7.63528	6.29253	5.76845	6.18668	6.23433	8.39433	7.85147	7.11605	6.80917	6.51763	7.08835	6.2057	5.86532
NEMVEDRAFT_v1g213628	protein	5.8095e-06	6.51853	14.6069	8.42873	5.16573	6.63572	47.7318	8.79014	6.12686	5.54875	7.48832	13.6206	15.5933	8.03964	8.81782	4.64943	5.68204	2.71345	10.558	41.2417	54.2218	3.72448	13.8558	3.57135	8.68237	2.47216	2.90464	3.76772	3.96285	3.00713	3.14042	2.21705	2.50641	1.44013	3.40026	5.36603	5.7608	1.89704	3.79242	1.83647	3.11809
NEMVEDRAFT_v1g110999	egl nine homolog 1	5.82425e-06	170.688	51.7741	45.4997	55.5956	120.185	67.0767	54.507	61.0905	192.357	149.018	47.6721	55.876	39.6957	51.3037	38.7452	72.446	127.532	112.838	76.2346	57.9187	41.7142	67.2998	73.8078	48.3732	7.58764	7.21934	5.57507	5.80416	5.31091	5.68099	5.27595	6.17883	6.99472	6.81811	6.25237	5.85596	5.38247	6.07253	6.2057	5.59614
NEMVEDRAFT_v1g197952	hepatic lectin-like	5.85121e-06	233.567	212.208	110.309	56.6291	86.9668	289.861	74.6577	66.6685	196.056	271.077	215.206	209.21	127.629	92.988	46.4943	66.7639	86.8306	87.1031	214.957	364.765	33.5204	115.795	103.569	29.7681	7.61512	8.08256	7.74957	7.70881	6.99581	6.53897	5.53898	6.061	6.44013	6.44465	7.7479	8.51082	5.06697	6.85543	6.69445	4.8957
NEMVEDRAFT_v1g120147	meckelin	5.87014e-06	61.7501	204.818	101.91	71.2221	96.5164	180.089	107.212	49.8062	50.8635	72.6367	232.912	176.724	106.023	97.7977	55.7931	86.6511	85.4738	107.559	201.209	158.968	113.969	100.455	49.9988	49.6135	5.66856	6.18263	7.86364	7.46535	6.72823	6.61173	5.80201	6.43715	6.41741	6.74898	7.65255	7.31259	6.8325	6.65041	5.64382	5.63266
NEMVEDRAFT_v1g134914	lectin c-type domain protein	5.87543e-06	21.1412	3.90516	3.61315	6.71555	24.4182	4.32181	7.43587	6.02707	17.571	24.7115	6.81031	1	4.01982	3.20648	7.74905	5.68204	24.4211	24.4153	1.24975	7.39388	7.44897	7.42277	8.33314	3.72101	4.13512	4.62711	2.76772	0	2.00713	1.68099	2.95402	2.50641	4.61006	4.60971	0.32164	2.88633	2.89704	2.89196	3.05886	1.89569
NEMVEDRAFT_v1g238195	metalloproteinase inhibitor 3	5.87543e-06	331.418	1273.06	876.344	539.234	201.82	742.845	930.675	568.245	390.262	272.575	1509.16	1036.95	599.958	1152.73	412.249	666.219	234.714	168.927	937.311	548.379	1044.35	817	672.603	463.887	8.6083	8.09051	10.5595	10.0181	9.22872	10.1708	8.68737	9.37985	7.87476	7.40026	9.87238	9.09903	10.0284	9.67419	9.39361	8.85763
NEMVEDRAFT_v1g246231	gamma-interferon-inducible lysosomal thiol reductase-like	5.87543e-06	3033.25	948.356	297.591	527.225	1831.96	1024.2	340.526	356.349	3846.21	2220.29	1063.77	832.942	267.318	327.863	413.799	640.65	2528.94	1134.98	727.353	1321.04	249.54	431.511	426.181	286.518	11.9092	11.1165	10.055	9.70207	8.06241	8.35695	8.69279	9.32339	11.3043	10.1485	9.50651	10.3675	7.96313	8.75325	8.73532	8.16248
NEMVEDRAFT_v1g200402	protein	5.87947e-06	11.6274	103.321	176.841	35.8368	10.0645	138.85	58.6066	26.7386	12.0223	11.2325	57.2066	149.436	194.961	158.721	24.7969	46.8768	12.2105	7.91846	207.458	70.2419	51.3979	65.8153	26.1899	27.2874	3.58764	3.48961	5.83811	7.22338	7.60704	7.31035	4.63209	5.5508	3.61005	2.98522	7.69668	6.13426	5.68364	6.04035	4.71094	4.77016
NEMVEDRAFT_v1g201372	protein	5.88418e-06	23.9811	106.522	65.5871	69.0913	15.6179	61.5225	23.5448	22.9428	27.7437	20.2185	111.689	101.356	71.8543	59.3199	55.7931	82.3895	8.14036	23.0955	74.9849	48.0602	22.3469	24.7426	29.7612	16.1244	4.79409	4.3376	6.80334	6.66329	6.167	5.89044	5.80201	6.36439	3.02509	4.52954	6.22853	5.58677	4.482	4.62893	4.89536	4.01117
NEMVEDRAFT_v1g100591	dipeptidyl peptidase 4	5.90879e-06	13.8084	4.64198	3.46358	7.49045	22.4385	3.10694	1.85962	2.43079	7.39833	20.2185	4.08618	5.19777	4.5223	2.40486	9.29886	5.68204	24.4211	20.456	3.74924	2.46463	2.23469	1.48455	2.3809	2.48068	2.8872	4.3376	2.03075	2.37789	2.17706	1.26595	3.21705	2.50641	4.61006	4.35445	1.9066	1.30137	1.16007	0.570026	1.25151	1.31074
NEMVEDRAFT_v1g128905	n-acetylneuraminate lyase	5.96219e-06	121.845	66.0444	27.7331	46.6209	67.0967	38.4545	21.1902	40.7032	127.621	116.069	74.9134	57.1754	18.5917	36.8745	44.9445	48.2973	81.4036	52.7898	36.2427	40.6663	20.1122	22.2683	40.4752	40.9312	6.99572	6.85884	6.22715	5.83732	4.21659	5.20455	5.49007	5.59387	6.34702	5.72219	5.17962	5.34576	4.33	4.47692	5.33897	5.35513
NEMVEDRAFT_v1g198360	hemagglutination activity domain-containing protein	5.9724e-06	94.3655	44.5645	22.8217	39.4537	103.72	29.125	39.4114	71.9577	74.9081	113.823	44.948	44.181	17.5867	28.0567	43.3947	35.5127	81.4036	126.036	23.7452	34.5048	40.2244	38.5984	58.332	85.5833	6.22705	6.83065	5.49019	5.46535	4.13641	4.81027	5.43945	5.15026	6.34702	6.97769	4.56956	5.10873	5.33	5.27047	5.86622	6.41926
NEMVEDRAFT_v1g239118	predicted protein	6.10654e-06	46.7735	164.959	107.02	87.4941	55.4905	167.583	53.7884	63.0259	50.8635	42.6835	194.775	135.142	71.3518	142.688	71.2912	103.697	52.9124	58.0687	174.965	160.201	55.1224	52.4543	70.2365	55.8152	5.66856	5.41561	7.60566	7.07833	6.15688	7.15672	6.15565	6.69623	5.72553	5.85969	7.45092	7.32374	5.78457	5.71299	6.13415	5.80259
NEMVEDRAFT_v1g212496	neuropeptide y receptor 2 precursor	6.13718e-06	52.3918	142.171	133.842	143.094	45.4445	162.54	166.306	152.794	35.1421	69.6414	136.206	148.136	152.251	115.433	178.228	107.959	42.0586	48.8305	158.718	166.362	160.898	171.714	136.902	168.686	5.13513	6.12187	7.08965	7.21078	7.25031	6.85091	7.47758	6.75434	5.39433	5.60971	7.31032	7.37818	7.33	7.42386	7.097	7.3982
NEMVEDRAFT_v1g207016	polysaccharide lyase family super-sandwich domain protein	6.21961e-06	146.69	24.0787	20.8655	36.5471	102.005	15.5521	13.882	33.9811	121.148	172.231	29.9653	18.1922	16.0793	25.6518	24.7969	48.2973	149.24	54.7694	21.2457	9.85851	14.8979	12.8661	35.7135	32.2488	6.92063	7.4282	4.90522	4.18525	4.00713	4.68099	4.63209	5.59387	7.22149	5.7753	4.4091	3.30137	3.89704	3.6855	5.1584	5.01117
NEMVEDRAFT_v1g162231	ubiquitin family protein	6.22617e-06	3225.99	2359.92	915.186	1292.52	1427.89	1529.72	560.565	607.309	3845.28	2606.69	2097.57	2622.27	815.521	1014.85	813.65	1771.38	1858.72	997.067	1385.97	1673.48	575.805	545.326	732.126	482.492	11.9089	11.348	11.0345	11.3566	9.67158	9.98705	9.66826	10.7907	10.8601	9.96155	10.4367	10.7086	9.16944	9.09098	9.51595	8.91436
NEMVEDRAFT_v1g237037	cd63 antigen isoform 2	6.22682e-06	3374.38	4951.05	1825.99	2433.99	1759.81	5076.09	1655.47	2226.66	4500.03	2248.74	4501.61	5400.48	1579.79	2072.19	1548.26	3319.73	1737.97	1781.65	4620.32	5531.85	1584.4	1726.54	2592.8	1860.51	12.1357	11.1349	12.1362	12.3989	10.6255	11.0169	10.5964	11.6969	10.7632	10.799	12.1738	12.4335	10.6297	10.7537	11.3403	10.8615
NEMVEDRAFT_v1g237917	apoptosis-inducing factor mitochondrial-like	6.40409e-06	1819.36	1139.92	458.591	381.744	898.774	1234.57	390.256	366.593	2389.66	1249.05	1144.13	1135.71	456.25	460.932	280.515	482.973	1164.07	633.477	1294.74	1174.39	318.816	461.697	440.466	292.72	11.2226	10.2866	10.16	10.1494	8.83368	8.84841	8.13193	8.9158	10.185	9.30715	10.3384	10.1977	8.31658	8.8508	8.78289	8.19338
NEMVEDRAFT_v1g234466	predicted protein	6.4896e-06	43.1623	15.2567	4.66601	11.2357	37.1037	26.7127	15.3588	15.8001	44.39	41.9346	13.6206	16.8927	4.5223	4.80972	13.9483	8.52306	35.2749	38.9324	31.2437	22.1816	10.4286	20.2889	15.4758	16.1244	5.47216	5.39007	3.76772	4.07833	2.17706	2.26595	3.80202	3.09137	5.14057	5.2829	4.96549	4.47129	3.38247	4.34262	3.95194	4.01117
NEMVEDRAFT_v1g182272	parkin coregulated gene	6.4896e-06	108.434	204.841	315.711	199.913	123.997	438.267	406.118	216.661	116.524	100.344	205.671	204.012	256.264	375.158	178.228	221.599	116.679	131.315	467.406	409.128	404.479	407.758	226.185	207.137	6.86448	6.64881	7.68419	7.67251	8.00149	8.55135	7.47758	7.79181	6.8664	7.03689	8.86853	8.67641	8.65992	8.67157	7.82136	7.69444
NEMVEDRAFT_v1g240847	glycerol-3-phosphate dehydrogenase 1-like protein	6.49967e-06	169.411	443.736	662.326	629.505	211.09	512.025	489.468	447.329	186.808	152.013	479.446	408.025	540.666	783.985	499.039	759.972	188.585	233.595	529.893	494.158	526.642	452.294	523.797	370.861	7.54541	7.24805	8.90522	8.67251	9.07859	9.61468	8.96301	9.5698	7.55907	7.86787	9.04956	8.94883	9.04068	8.82112	9.03286	8.53473
NEMVEDRAFT_v1g247070	zinc finger protein 395-like	6.54863e-06	332.549	1101.22	774.208	656.763	399.688	1194.03	626.884	598.515	327.376	337.723	1043.34	1159.1	820.546	727.871	675.717	637.809	373.1	426.277	1047.29	1340.76	580.275	673.493	619.033	577.998	8.3548	8.3997	10.027	10.1788	9.68044	9.50754	9.40028	9.31698	8.54342	8.73565	10.0324	10.3888	9.18059	9.39552	9.27387	9.17492
NEMVEDRAFT_v1g209600	sortilin precursor	6.55749e-06	275.339	105.192	108.939	104.736	258.135	76.2319	130.416	134.459	253.393	297.286	110.327	100.057	116.072	101.806	110.036	99.4357	275.416	240.853	63.7371	88.7266	153.449	107.383	153.568	115.351	7.98523	8.21571	6.78564	6.64468	6.85888	6.66968	6.78183	6.63569	8.10547	7.91201	5.99406	6.47129	7.26162	6.74662	7.26273	6.84989
NEMVEDRAFT_v1g60560	cell surface-anchored protein	6.61894e-06	2938.24	3763.38	890.634	690.414	2271.57	1983.43	791.555	795.835	3307.98	2568.5	2439.45	5087.32	848.182	933.086	886.491	494.337	2514.02	2029.11	2123.32	1843.54	867.06	716.05	554.749	1036.92	11.6917	11.3267	11.2523	12.3127	9.72823	9.86587	9.79196	8.94935	11.2958	10.9866	11.0521	10.8483	9.75999	9.48392	9.11569	10.0181
NEMVEDRAFT_v1g160622	nose resistant to fluoxetine protein 6-like	6.70723e-06	858.117	351.694	184.265	313.821	529.842	345.265	286.334	321.855	869.304	846.93	375.929	327.459	200.991	167.539	337.858	289.784	626.808	432.876	296.19	394.34	246.561	326.107	326.183	317.527	9.76372	9.7261	8.55432	8.35517	7.65099	7.38835	8.40027	8.17883	9.29188	8.75781	8.21038	8.6233	7.9458	8.3492	8.34954	8.31074
NEMVEDRAFT_v1g197525	protein	6.78778e-06	40.1895	11.2957	9.67905	13.4311	39.6166	14.2675	10.78	12.1289	40.6908	39.6881	10.8965	11.695	6.53221	12.8259	15.4981	11.3641	50.1989	29.0344	13.7472	14.7878	9.68366	11.8764	13.0949	11.163	5.34663	5.31063	3.44579	3.54782	2.70757	3.68099	3.95402	3.50641	5.64958	4.85969	3.78107	3.88634	3.27555	3.57003	3.71093	3.48065
NEMVEDRAFT_v1g196494	voltage-gated ion channel superfamily	6.78778e-06	305.536	123.885	161.084	190.294	268.381	59.4648	144.292	252.363	244.145	366.928	132.12	115.65	177.877	144.292	203.025	177.564	276.772	259.99	44.9909	73.9388	165.367	123.218	179.758	324.969	7.93159	8.51935	7.04571	6.85362	7.47474	7.17285	7.66551	7.4722	8.11255	8.02231	5.49156	6.20826	7.36953	6.94507	7.48991	8.34416
NEMVEDRAFT_v1g95649	crumbs homolog 2	6.87697e-06	27.5923	11.8515	0.652049	1.21026	10.7429	3.11565	2.85194	4.83662	34.2173	20.9673	6.81031	16.8927	0.502477	0.80162	1	1.42051	13.5673	7.91846	4.99899	1.23231	3.72448	1.97941	5.95224	3.72101	5.09665	4.39007	2.76772	4.07833	-0.992871	-0.31901	0	0.506409	3.76206	2.98522	2.32164	0.301365	1.89704	0.98507	2.57343	1.89569
NEMVEDRAFT_v1g240988	predicted protein	6.88197e-06	20272.8	12212	5948.85	7051.34	14399.7	7537.02	6132.7	8271.13	23905.8	16639.8	12879.7	11544.2	3661.05	8236.65	4936.14	9166.55	16530.4	12269	8330.82	6743.22	6125.29	6140.12	8911.7	7630.56	14.5451	14.0224	13.6528	13.4949	11.838	13.0078	12.2692	13.1622	14.0128	13.5827	13.0242	12.7192	12.5806	12.5841	13.1215	12.8976
NEMVEDRAFT_v1g204412	lutropin-choriogonadotropic hormone receptor-like	6.91249e-06	63.4463	272.538	364.639	372.586	97.5248	124.614	253.495	351.159	49.0139	77.8786	211.119	333.957	448.712	280.567	469.592	275.579	86.8306	108.219	109.978	139.251	285.296	221.694	259.518	442.801	5.61512	6.28316	7.72191	8.38352	8.80965	8.1322	8.87526	8.10632	6.44013	6.75781	6.78107	7.12154	8.15632	7.79243	8.01969	8.79051
NEMVEDRAFT_v1g91822	Protein Wnt (Nv-WntA)	7.01718e-06	3.92012	5.94141	57.9004	80.1997	5.99432	3.09822	6.56595	8.50775	1.84958	5.99066	4.08618	7.79665	57.2824	58.5183	100.738	59.6614	4.07018	7.91846	2.4995	3.69694	5.21428	7.91763	8.33314	8.68237	0.887198	2.58271	2.03075	2.96285	5.84002	5.87082	6.65446	5.89873	2.02509	2.98522	1.32164	1.88633	2.38247	2.98507	3.05886	3.11809
NEMVEDRAFT_v1g113727	wap four-disulfide core domain protein 3-like	7.05349e-06	262.55	273	59.312	60.8916	156.558	82.437	55.1374	46.4843	201.604	323.496	202.947	343.053	63.3122	55.3118	63.5422	58.2409	181.801	131.315	69.9859	94.8881	48.4183	61.8565	30.9517	62.0169	7.65538	8.3376	7.66496	8.42229	5.98441	5.78952	5.98964	5.86396	7.50622	7.03689	6.12899	6.56816	5.59748	5.95085	4.95195	5.95459
NEMVEDRAFT_v1g218210	interferon-induced protein 44-like	7.08701e-06	1455.11	601.649	253.729	342.622	1065.58	489.365	299.752	386.502	1918.02	992.203	593.859	609.438	251.741	255.717	398.301	286.943	1226.48	904.684	461.157	517.572	279.336	320.169	319.04	453.964	10.9054	9.95449	9.21398	9.25134	7.9758	7.9984	8.63772	8.16462	10.2603	9.82127	8.84911	9.01562	8.12586	8.32269	8.31759	8.82643
NEMVEDRAFT_v1g22912	nucleotide exchange factor sil1	7.14708e-06	83.1758	200.262	329.618	300.906	106.8	213.588	257.547	254.142	83.2312	83.1204	204.309	196.216	310.531	348.705	300.663	301.148	89.544	124.056	233.703	193.473	268.163	246.931	242.851	265.432	6.37905	6.37713	7.67461	7.6163	8.27859	8.44586	8.232	8.23433	6.48452	6.95485	7.86853	7.59599	8.06697	7.94796	7.92393	8.0522
NEMVEDRAFT_v1g247608	Adenylosuccinate synthetase	7.23731e-06	26.647	55.3045	100.337	91.499	28.7443	52.6959	81.2114	93.1149	20.3454	32.9486	59.9307	50.6782	92.4559	108.219	99.1878	83.8101	27.1345	30.3541	46.2407	59.151	102.051	60.3719	84.5218	101.708	4.34663	5.04215	5.90522	5.66329	6.53069	6.75781	6.63209	6.38905	4.76206	4.92382	5.53109	5.88633	6.67315	5.91581	6.40125	6.66829
NEMVEDRAFT_v1g236430	transmembrane protein 220	7.28023e-06	292.242	117.075	81.4279	156.844	195.514	121.551	68.2352	93.6103	352.345	232.138	118.499	115.65	77.884	84.9718	133.284	180.405	232	159.029	112.477	130.625	39.4795	96.9909	90.4741	96.7464	8.46084	7.85884	6.88873	6.85362	6.28326	6.40891	7.05836	7.4951	7.85798	7.31315	6.81349	7.02929	5.30303	6.59978	6.49943	6.59614
NEMVEDRAFT_v1g133025	frizzled-2 precursor	7.36708e-06	295.049	163.768	69.4035	129.982	227.065	150.719	97.2598	104.399	275.588	314.51	143.016	184.521	77.884	60.9231	119.335	140.63	271.345	182.785	142.471	158.968	82.6836	111.836	108.331	100.467	8.10637	8.29696	7.16003	7.52764	6.28326	5.92892	6.89887	7.13576	8.08398	7.514	7.15452	7.31259	6.36953	6.80524	6.7593	6.65058
NEMVEDRAFT_v1g185023	ran-specific gtpase-activating protein	7.43784e-06	245.562	602.909	1073.25	866.095	302.818	746.307	759.943	537.938	255.242	235.882	676.944	528.873	844.665	1301.83	654.019	1078.17	237.427	368.209	903.568	589.046	759.795	760.092	609.51	466.367	7.99572	7.88192	9.40289	9.04678	9.72224	10.3463	9.35319	10.0744	7.89134	8.52438	9.81949	9.20224	9.56947	9.57003	9.25151	8.86532
NEMVEDRAFT_v1g244013	contactin-associated 2	7.59808e-06	176.178	91.1645	56.5239	68.6397	138.905	45.8833	24.9147	52.2869	135.944	216.413	65.3789	116.95	75.3716	37.6762	61.9924	75.287	169.591	108.219	41.2417	50.5248	27.5612	22.2683	49.9988	54.5749	7.08687	7.75764	6.03075	6.86975	6.23595	5.23558	5.95402	6.23433	7.40592	6.75781	5.36603	5.65892	4.78457	4.47692	5.64382	5.77017
NEMVEDRAFT_v1g89471	hepatocyte nuclear factor 4-alpha	7.6016e-06	110.705	35.0927	36.5861	64.8316	100.864	26.6778	62.102	102.317	97.1031	124.306	28.6033	41.5821	42.7106	30.4616	89.8889	39.7743	113.965	87.763	26.2447	27.1109	69.2754	54.9285	89.2836	115.351	6.60145	6.95775	4.83811	5.37789	5.41652	4.92892	6.49007	5.31376	6.83245	6.45554	4.71395	4.7608	6.11427	5.77948	6.48032	6.84989
NEMVEDRAFT_v1g126018	protein	7.63914e-06	6.98093	1.86206	1	1.21026	5.37143	1	1	1	6.47354	7.48832	2.72412	1	1	1	1	1.42051	6.78364	3.95923	1	1	1	1	1	1	2.69455	2.90464	1.44579	0	0	0	0	0.506409	2.76206	1.98522	0	0	0	0	0	0
NEMVEDRAFT_v1g61624	protein	7.65969e-06	34.3972	90.1778	33.3503	17.1763	40.4031	74.3834	26.5191	29.64	38.8412	29.9533	78.9996	101.356	22.6115	44.0891	20.1475	14.2051	35.2749	45.5312	63.7371	85.0296	25.3265	27.7117	35.7135	23.5664	5.27952	4.90464	6.30377	6.66329	4.49898	5.46235	4.33253	3.82834	5.14057	5.50878	5.99406	6.40989	4.66258	4.79242	5.1584	4.55866
NEMVEDRAFT_v1g205949	lysine-2-oxoglutarate saccharopine	7.72194e-06	2213.15	2530.59	1592.38	714.037	2033.05	3652.52	1932.27	1324.02	2435.9	1990.4	2653.3	2407.87	1455.68	1729.09	703.613	724.46	1548.03	2518.07	3613.02	3692.01	1404.13	2460.4	1629.72	1018.32	11.2502	10.9588	11.3736	11.2335	10.5075	10.7558	9.45864	9.50076	10.5962	11.2981	11.819	11.8502	10.4555	11.2647	10.6704	9.99198
NEMVEDRAFT_v1g83199	serine protease 23-like	7.72194e-06	47.9642	40.8854	95.731	80.0055	57.8741	26.7039	118.021	127.442	39.766	56.1624	54.4824	27.2883	94.4658	96.9961	96.0882	63.9229	58.3393	57.4089	29.9939	23.414	140.041	96.0012	133.33	121.553	5.31346	5.81153	5.76772	4.77021	6.56172	6.59985	6.58629	5.99826	5.8664	5.8432	4.9066	4.5493	7.12971	6.58498	7.05886	6.92544
NEMVEDRAFT_v1g230807	mitochondrial import inner membrane translocase subunit tim13	8.02067e-06	48.2262	107.141	191.397	155.294	44.7661	143.361	125.133	104.57	58.2618	38.1905	110.327	103.955	144.714	238.081	130.184	180.405	40.7018	48.8305	147.47	139.251	104.286	145.981	129.759	79.3817	5.86448	5.25514	6.78564	6.69982	7.17706	7.89531	7.02441	7.4951	5.34702	5.60971	7.20428	7.12154	6.7044	7.18964	7.01969	6.31073
NEMVEDRAFT_v1g214077	protein	8.16249e-06	592.177	954.681	490.923	125.917	925.366	1003.93	585.142	228.459	655.677	528.676	999.753	909.609	330.128	651.717	158.081	93.7536	500.632	1350.1	1089.78	918.073	411.183	759.102	314.278	142.639	9.35684	9.04624	9.96543	9.8291	8.36688	9.3481	7.30452	6.5508	8.96761	10.3989	10.0898	9.84247	8.68364	9.56815	8.2959	7.15622
NEMVEDRAFT_v1g239684	predicted protein	8.16249e-06	36.2694	4.73591	8.73373	12.7208	41.0629	14.2849	16.9788	15.1301	38.8412	33.6975	8.17237	1.29944	11.0545	6.41296	15.4981	9.94357	35.2749	46.8509	16.2467	12.3231	17.1326	16.825	17.8567	12.4034	5.27952	5.07457	3.03075	0.37789	3.46656	2.68099	3.95402	3.31376	5.14057	5.55	4.02207	3.62329	4.09867	4.07253	4.15839	3.63266
NEMVEDRAFT_v1g99111	protein	8.33257e-06	27.087	16.6187	4.51643	8.26537	17.801	3.72309	2.47688	3.67112	24.9694	29.2045	16.3447	16.8927	5.02477	4.0081	10.8487	5.68204	23.0644	12.5376	3.74924	3.69694	1.48979	3.46396	2.3809	4.96135	4.64209	4.86812	4.03075	4.07833	2.32906	2.00292	3.43945	2.50641	4.5276	3.64819	1.9066	1.88633	0.575109	1.79242	1.25151	2.31073
NEMVEDRAFT_v1g158484	gelsolin-like protein 2-like	8.44361e-06	7235.76	4453.97	1944.84	2623.27	3956.35	2975.02	1447.51	1992.02	8990.82	5480.7	4019.44	4888.5	1791.83	2097.84	1965.16	3281.38	4557.25	3355.45	2945.66	3004.38	1371.36	1523.65	2307.09	1676.94	13.1342	12.4201	11.9728	12.2552	10.8072	11.0347	10.9404	11.6801	12.1539	11.7123	11.5244	11.5529	10.4214	10.5733	11.1719	10.7116
NEMVEDRAFT_v1g246365	protein	8.49483e-06	300.131	212.881	87.6971	96.7285	149.981	55.1692	74.7233	345.668	317.203	283.059	187.964	237.798	82.4063	92.988	88.3391	105.118	207.579	92.3821	47.4904	62.848	70.7652	78.6814	344.04	347.295	8.30926	8.14496	7.55431	7.89359	6.36468	6.53897	6.46498	6.71587	7.69752	6.52954	5.56956	5.97379	6.14497	6.29795	8.42643	8.44002
NEMVEDRAFT_v1g242640	chaperonin containing subunit 2-like	8.58095e-06	9.97627	33.4566	52.3966	33.6424	12.0626	38.4284	48.7253	44.0286	6.47354	13.479	42.2239	24.6894	62.3072	42.4859	40.295	26.9897	13.5673	10.558	32.4934	44.3633	60.3367	37.1139	29.7612	58.2959	2.69455	3.75264	5.39999	4.62582	5.96133	5.40891	5.33253	4.75434	3.76206	3.40026	5.02207	5.47129	5.91496	5.21389	4.89536	5.86532
NEMVEDRAFT_v1g237900	predicted protein	8.63302e-06	27.6373	4.7046	4.6181	16.2721	22.787	7.42875	4.95637	10.2934	26.8189	28.4556	6.81031	2.59888	6.02973	3.20648	15.4981	17.0461	25.7778	19.7962	4.99899	9.85851	4.46938	5.44337	11.9045	8.68237	4.74518	4.83064	2.76772	1.37789	2.59209	1.68099	3.95402	4.09137	4.68806	4.30715	2.32164	3.30137	2.16007	2.4445	3.57344	3.11809
NEMVEDRAFT_v1g230573	acyl-coenzyme a thioesterase mitochondrial	8.77967e-06	66.5276	14.0198	12.5922	22.4067	38.9383	12.4016	23.0551	21.2569	65.6602	67.3949	16.3447	11.695	11.557	13.6275	26.3468	18.4666	48.8422	29.0344	11.2477	13.5554	25.3265	20.7838	21.4281	21.0858	6.03695	6.07457	4.03075	3.54782	3.5307	3.76845	4.71956	4.20685	5.61006	4.85969	3.49156	3.7608	4.66258	4.37739	4.42143	4.3982
NEMVEDRAFT_v1g124032	gdp-l-fucose synthase	8.80893e-06	33.6054	86.4363	146.332	115.778	52.0247	92.9292	147.892	110.825	30.5181	36.6928	85.8099	87.0626	162.803	129.862	119.335	112.22	40.7018	63.3477	72.4854	113.373	172.071	123.713	97.6168	124.034	4.93159	5.19743	6.42307	6.44398	7.34698	7.02084	6.89887	6.81019	5.34702	5.98522	6.17962	6.82493	7.42686	6.95085	6.60906	6.95459
NEMVEDRAFT_v1g191860	cathepsin b	8.86267e-06	14126.2	7623.93	2797.18	2463.08	8950.76	7893.73	3122.27	2192.69	18763.1	9489.21	9020.93	6226.93	2112.92	3481.44	2109.29	2816.87	11202.5	6699.02	7794.68	7992.78	2040.27	4204.26	2615.42	1769.96	14.1956	13.2121	13.1391	12.6043	11.045	11.7655	11.0425	11.4599	13.4515	12.7097	12.9283	12.9645	10.9945	12.0376	11.3528	10.7895
NEMVEDRAFT_v1g177691	protein snt-3	9.03766e-06	474.277	195.159	123.141	261.967	406.752	207.034	191.161	381.605	494.763	453.792	208.395	181.922	131.649	114.632	235.571	288.363	431.439	382.066	177.464	236.604	154.194	228.127	404.752	358.458	8.95059	8.82589	7.70318	7.50718	7.04055	6.84087	7.88002	8.17174	8.75301	8.57768	7.47138	7.88633	7.2686	7.83369	8.66089	8.48566
NEMVEDRAFT_v1g243805	predicted protein	9.14662e-06	179.671	193.945	479.058	347.07	146.601	611.258	553.523	228.911	208.078	151.264	183.878	204.012	371.331	586.786	266.567	427.573	153.31	139.893	711.106	511.41	510.254	596.791	263.089	194.733	7.70098	7.24092	7.52261	7.67251	8.53656	9.19669	8.05835	8.74003	7.26031	7.12818	9.47392	8.99834	8.99507	9.22108	8.03941	7.60535
NEMVEDRAFT_v1g169754	kelch-like protein 20	9.41087e-06	200.163	641.195	852.692	660.967	271.44	599.356	592.63	528.481	132.245	268.082	731.427	550.963	940.638	764.746	827.598	494.337	259.135	283.745	594.88	603.833	659.234	526.027	439.275	617.688	7.04707	8.06653	9.51457	9.10581	9.8775	9.57884	9.69279	8.94935	8.01756	8.14845	9.21645	9.23801	9.36465	9.03899	8.77898	9.27073
NEMVEDRAFT_v1g211198	agmatinase	9.42994e-06	148.512	59.7586	52.7261	112.355	166.474	60.8541	59.8464	114.322	159.989	137.036	55.8445	63.6727	47.7354	57.7167	105.387	119.323	183.158	149.791	67.4864	54.2218	52.8877	66.805	108.331	120.313	7.32183	7.09841	5.80334	5.9926	5.57699	5.85092	6.71955	6.89873	7.51694	7.22681	6.07652	5.7608	5.72486	6.06188	6.7593	6.91065
NEMVEDRAFT_v1g13820	dual serine threonine and tyrosine protein kinase	9.53225e-06	53.8874	16.1255	16.8096	15.6265	58.5894	15.4998	22.4405	28.5742	50.8635	56.9113	23.155	9.09609	17.5867	16.0324	17.0479	14.2051	62.4095	54.7694	13.7472	17.2524	27.5612	17.3198	27.3803	29.7681	5.66856	5.83064	4.53325	3.18525	4.13641	4.00292	4.09152	3.82834	5.96369	5.7753	3.78107	4.10873	4.78457	4.11435	4.77507	4.8957
NEMVEDRAFT_v1g237413	fas apoptotic inhibitory molecule 1-like	9.69698e-06	161.505	393.183	410.933	268.166	131.899	511.479	336.985	290.797	178.485	144.525	371.843	414.522	345.705	476.162	230.922	305.41	139.743	124.056	539.891	483.067	346.377	327.592	328.564	253.029	7.47966	7.17518	8.53855	8.6953	8.4334	8.89531	7.85126	8.2546	7.12663	6.95485	9.07652	8.91608	8.4362	8.35576	8.36003	7.98316
NEMVEDRAFT_v1g66783	hypothetical protein NEMVEDRAFT_v1g66783	9.73497e-06	214.885	87.7044	57.6608	108.158	158.643	97.9631	55.4862	113.053	235.822	193.948	84.4478	90.9609	64.8196	50.5021	106.937	109.379	141.1	176.186	87.4823	108.444	35.7551	75.2174	139.282	86.8237	7.88155	7.59953	6.39999	6.50717	6.01836	5.65827	6.74062	6.77319	7.14057	7.46096	6.45092	6.76081	5.16008	6.23299	7.12187	6.44002
NEMVEDRAFT_v1g138173	calumenin isoform 2	9.80835e-06	2843.25	8226.43	3424.2	3073.09	1440.68	6725.58	2022.35	4857.27	3950.71	1735.79	7193.05	9259.82	2393.8	4454.6	1562.21	4583.98	1344.52	1536.84	6834.87	6616.29	1906.94	2137.76	6358.18	3356.36	11.9479	10.7614	12.8124	13.1768	11.2251	12.1211	10.6094	12.1624	10.3929	10.5858	12.7387	12.6918	10.897	11.0619	12.6344	11.7127
NEMVEDRAFT_v1g42188	membralin isoform 1	9.86099e-06	21.7796	98.7184	76.6543	43.2627	33.2184	91.9235	48.0923	35.642	20.3454	23.2138	83.0857	114.351	68.3369	84.9718	32.546	53.9794	40.7018	25.735	104.979	78.868	52.1428	44.0418	45.237	26.0471	4.34663	4.53691	6.37653	6.83733	6.09459	6.40891	5.02441	5.75434	5.34702	4.68566	6.71396	6.30137	5.7044	5.4608	5.49943	4.70305
NEMVEDRAFT_v1g236179	protein fam46a-like	9.92472e-06	1397.37	647.152	323.164	659.534	1161.26	491.838	604.732	726.873	1315.05	1479.69	679.669	614.636	282.392	363.936	571.88	747.188	1273.97	1048.54	462.407	521.269	576.55	632.915	767.839	685.907	10.3609	10.5311	9.40869	9.26359	8.14156	8.50754	9.15957	9.54533	10.3151	10.0342	8.85302	9.02588	9.1713	9.30587	9.58466	9.42187
NEMVEDRAFT_v1g207953	--	1.00144e-05	56.6167	144.833	300.202	276.111	39.7431	111.649	135.857	201.22	63.8106	49.4229	138.93	150.735	374.346	226.057	302.213	250.01	35.2749	44.2114	106.229	117.07	151.959	119.754	104.759	297.681	5.99572	5.62711	7.11821	7.23587	8.54823	7.82054	8.23942	7.96584	5.14057	5.46635	6.73103	6.87123	7.24754	6.90393	6.71093	8.21762
NEMVEDRAFT_v1g180278	Succinyl-CoA:3-ketoacid-coenzyme A transferase	1.00209e-05	289.056	821.481	1049.91	537.948	270.579	716.685	562.732	450.505	291.309	286.803	858.099	784.863	855.719	1244.11	517.636	558.26	268.632	272.527	808.587	624.783	541.54	583.925	520.226	380.784	8.18641	8.16392	9.745	9.6163	9.74099	10.2809	9.01579	9.12479	8.06949	8.09026	9.65926	9.28721	9.08092	9.18964	9.02299	8.57283
NEMVEDRAFT_v1g210881	resistin-like beta-like	1.00485e-05	9515.07	9430.76	5895.24	3123.47	4618.77	10866.3	3679.04	4144.23	10874.6	8155.53	8171.01	10690.5	6096.56	5693.91	3144.56	3102.39	5155.56	4081.97	8888.21	12844.4	2712.91	4645.17	5907.01	2381.45	13.4087	12.9936	12.9963	13.384	12.5738	12.4752	11.6186	11.5992	12.3319	11.995	13.1177	13.6489	11.4056	12.1815	12.5282	11.2176
NEMVEDRAFT_v1g183220	protein phosphatase 1 regulatory subunit 32	1.04009e-05	211.184	204.349	515.183	227.617	352.871	648.048	675.122	157.555	244.145	178.222	212.482	196.216	441.175	589.191	229.372	225.861	351.392	354.351	773.594	522.501	645.081	705.164	146.425	168.686	7.93159	7.47753	7.7312	7.6163	8.78521	9.20259	7.84155	7.81929	8.45694	8.46904	9.59543	9.02929	9.33334	9.46182	7.19402	7.3982
NEMVEDRAFT_v1g13935	Amine oxidase (Fragment)	1.05531e-05	21.7346	4.64198	3.76272	17.1763	22.3831	4.33925	4.95899	5.50669	27.7437	15.7255	4.08618	5.19777	3.51734	4.0081	20.1475	14.2051	20.3509	24.4153	3.74924	4.92925	5.95918	3.95881	3.57135	7.44203	4.79409	3.97503	2.03075	2.37789	1.81448	2.00292	4.33253	3.82834	4.34702	4.60971	1.9066	2.30137	2.57511	1.98507	1.83647	2.8957
NEMVEDRAFT_v1g184439	dynein light chain roadblock-type 2-like	1.0782e-05	227.107	36.1808	32.3454	69.1559	167.711	37.7425	26.5139	70.664	242.295	211.92	47.6721	24.6894	20.6016	44.0891	57.3429	80.969	249.638	85.7834	22.4955	52.9895	22.3469	30.6808	90.4741	50.8539	7.92062	7.72738	5.57507	4.62582	4.36468	5.46235	5.84154	6.3393	7.96369	6.42263	4.49156	5.72763	4.482	4.93926	6.49943	5.66829
NEMVEDRAFT_v1g212182	patched domain-containing protein 3-like	1.08607e-05	111.912	37.4176	22.7317	28.8636	64.9877	21.0975	38.3177	94.6795	129.471	94.3529	44.948	29.8872	24.6214	20.8421	27.8966	29.8307	71.9066	58.0687	21.2457	20.9493	51.3979	25.2374	69.046	120.313	7.01649	6.55999	5.49019	4.90146	4.62184	4.38143	4.80202	4.89873	6.16805	5.85969	4.4091	4.38883	5.68364	4.65749	6.10949	6.91065
NEMVEDRAFT_v1g213955	mammalian ependymin-related protein 1-like	1.08796e-05	3217.16	1350.25	1485.23	664.948	2666.47	1763.03	960.136	784.08	3740.78	2693.55	1729.82	970.683	1153.19	1817.27	395.201	934.695	3383.68	1949.26	2149.57	1376.49	916.223	1004.05	967.835	600.324	11.8691	11.3953	10.7564	9.92286	10.1714	10.8276	8.62644	9.86835	11.7244	10.9287	11.0698	10.4268	9.83955	9.97162	9.91862	9.2296
NEMVEDRAFT_v1g203500	protein	1.10608e-05	261.635	434.991	175.023	344.105	264.955	606.187	207.064	113.132	290.384	232.887	409.98	460.002	184.912	165.134	348.707	339.502	291.696	238.214	602.378	609.995	192.928	221.199	105.95	120.313	8.18182	7.86349	8.67941	8.8455	7.5307	7.36749	8.44587	8.40728	8.18832	7.89611	9.23453	9.25265	7.59192	7.7892	6.72724	6.91065
NEMVEDRAFT_v1g247005	calmodulin	1.10927e-05	9219.32	9552.43	2272.95	4521.58	5167.6	5074.39	1100.95	3464.44	11729.1	6709.54	7160.36	11944.5	1619.99	2925.91	3084.12	5959.04	5722.68	4612.51	5525.13	4623.64	1003.38	1198.53	4016.57	2912.31	13.5178	12.712	12.8058	13.5441	10.6618	11.5147	11.5906	12.5409	12.4825	12.1713	12.4318	12.1748	9.97065	10.2271	11.9717	11.5079
NEMVEDRAFT_v1g202870	Iodothyronine deiodinase	1.11436e-05	60.7783	101.725	27.7565	142.706	66.4339	79.7807	40.9222	110.351	72.1337	49.4229	100.793	102.656	34.6709	20.8421	168.929	116.482	56.9826	75.8853	42.4914	117.07	55.1224	26.722	120.235	100.467	6.1726	5.62711	6.65525	6.68167	5.11565	4.38143	7.40027	6.86396	5.83245	6.24575	5.4091	6.87123	5.78457	4.73996	6.90971	6.65058
NEMVEDRAFT_v1g236715	ectonucleoside triphosphate diphosphohydrolase 5-like	1.11804e-05	126.928	403.046	228.538	306.717	127.388	396.964	218.836	265.149	169.237	84.6181	348.688	457.404	224.607	232.47	303.763	309.671	123.462	131.315	376.174	417.754	204.102	233.57	309.517	220.78	7.4029	6.40289	8.44579	8.83733	7.81126	7.8609	8.2468	8.27459	6.94792	7.03689	8.55526	8.70651	7.67315	7.86771	8.27387	7.78647
NEMVEDRAFT_v1g93209	--	1.12268e-05	533.01	290.206	158.423	141.735	368.717	255.998	184.61	206.118	549.326	516.694	329.619	250.792	139.689	177.158	128.634	154.836	424.656	312.779	218.706	293.291	157.918	211.302	226.185	186.051	9.10152	9.01317	8.36466	7.97035	7.12607	7.46889	7.00713	7.2746	8.73015	8.289	7.77285	8.19619	7.30303	7.72316	7.82136	7.53955
NEMVEDRAFT_v1g207195	protocadherin fat 4	1.12561e-05	3022.89	3394.51	1106.59	1463.69	1758.43	3108.28	801.398	1767.86	3564.14	2481.63	3068.72	3720.3	1308.95	904.228	1035.27	1892.12	1539.89	1976.98	2175.81	4040.76	906.54	696.256	2083.28	1452.44	11.7993	11.2771	11.5834	11.8612	10.3542	9.82054	10.0158	10.8858	10.5886	10.9491	11.0873	11.9804	9.82423	9.44347	11.0246	10.5043
NEMVEDRAFT_v1g182231	dnaj homolog subfamily b member 11	1.14069e-05	35.3445	80.8079	143.175	134.245	55.947	91.2724	116.664	157.877	36.9916	33.6975	95.3443	66.2715	127.629	158.721	136.383	132.107	37.9884	73.9057	99.9798	82.565	142.275	91.0527	160.711	155.042	5.20913	5.07457	6.57507	6.05032	6.99581	7.31035	7.09152	7.04556	5.24749	6.20761	6.64356	6.36746	7.15254	6.50863	7.32832	7.27652
NEMVEDRAFT_v1g65450	eukaryotic translation initiation factor 3 subunit a	1.14459e-05	151	93.6222	41.3128	38.8719	174.356	37.9778	71.7935	119.404	166.462	135.539	115.775	71.4693	20.0991	62.5264	29.4464	48.2973	180.445	168.267	56.2386	19.717	93.1121	50.4749	132.14	106.669	7.37905	7.08256	6.85518	6.15925	4.32906	5.96639	4.88002	5.59387	7.49542	7.39461	5.81349	4.30137	6.5409	5.65749	7.04592	6.737
NEMVEDRAFT_v1g163730	upf0762 protein c6orf58 homolog	1.15734e-05	476.553	298.926	130.476	202.819	264.613	284.821	79.1717	91.4753	613.136	339.97	313.274	284.578	111.048	149.903	162.73	242.907	339.182	190.043	287.442	282.2	67.7856	90.5578	103.569	79.3817	9.26006	8.40926	8.29128	8.15268	6.79504	7.22789	7.34634	7.92426	8.40592	7.57018	8.16713	8.14057	6.08291	6.50077	6.69445	6.31073
NEMVEDRAFT_v1g247440	ankyrin-containing gene specific for apical tuft-1	1.16718e-05	97.5549	203.918	228.988	342.424	128.924	422.967	351.303	335.391	104.501	90.6087	222.016	185.82	189.434	268.543	325.46	359.389	90.9007	166.948	482.403	363.532	257.734	444.872	390.467	280.316	6.70737	6.50158	7.79452	7.53776	7.56555	8.06901	8.34634	8.4894	6.50622	7.38326	8.9141	8.50594	8.00974	8.79725	8.60906	8.13091
NEMVEDRAFT_v1g113105	Neurotoxin Nv1-116.41.1	1.18084e-05	322.913	71.6022	8.12373	23.891	108.181	65.8357	16.1141	59.0554	418.93	226.896	34.0515	109.153	5.02477	11.2227	10.8487	36.9332	142.456	73.9057	74.9849	56.6864	17.8775	14.3507	82.1409	35.9698	8.71057	7.82589	5.08965	6.77021	2.32906	3.48835	3.43945	5.20685	7.15437	6.20761	6.22853	5.82493	4.16007	3.84305	6.36003	5.16871
NEMVEDRAFT_v1g241557	neural cell adhesion molecule 2	1.20584e-05	699.601	330.903	230.709	345.849	770.534	223.29	375.079	638.163	568.746	830.455	375.929	285.877	236.164	225.255	373.504	318.194	808.61	732.458	211.207	235.372	481.948	268.21	561.892	714.435	9.15164	9.69776	8.55432	8.15925	7.88365	7.81542	8.54498	8.31376	9.6593	9.5166	7.72251	7.8788	8.91273	8.06722	9.13415	9.48066
NEMVEDRAFT_v1g117700	polycomb group ring finger protein 3-like	1.22035e-05	49.9018	191.534	226.342	102.994	60.1651	127.748	133.986	121.094	44.39	55.4136	192.051	191.018	264.303	188.381	136.383	69.605	56.9826	63.3477	117.476	138.019	143.765	124.208	110.712	131.476	5.47216	5.79217	7.58535	7.57756	8.04605	7.55751	7.09152	6.12112	5.83245	5.98522	6.87622	7.10872	7.16757	6.95661	6.79067	7.03866
NEMVEDRAFT_v1g79992	phosphoribosylformylglycinamidine synthase-like	1.23852e-05	191.041	559.173	784.445	443.156	224.198	562.343	460.155	374.359	170.162	211.92	611.565	506.782	796.929	771.96	407.6	478.712	206.223	242.173	588.631	536.056	530.367	389.943	424.99	323.728	7.41077	7.72738	9.25636	8.98522	9.63831	9.59238	8.67101	8.90301	7.68806	7.91989	9.20122	9.06624	9.05085	8.60712	8.73129	8.33864
NEMVEDRAFT_v1g6877	cell surface anchor	1.24865e-05	81.8111	27.977	18.8674	17.6926	63.6309	13.6339	38.8204	49.5567	76.7577	86.8646	29.9653	25.9888	20.0991	17.6356	15.4981	19.8871	69.1931	58.0687	11.2477	16.0201	55.8673	21.7735	61.9033	37.2101	6.26224	6.4407	4.90522	4.69982	4.32906	4.14042	3.95402	4.31376	6.11256	5.85969	3.49156	4.00181	5.80393	4.4445	5.95194	5.21762
NEMVEDRAFT_v1g241615	protein	1.25103e-05	364.741	304.726	183.843	145.093	365.12	279.162	133.147	132.204	390.262	339.221	254.705	354.748	117.58	250.106	141.033	149.153	378.527	351.712	271.195	287.129	88.6427	177.652	142.854	121.553	8.6083	8.40608	7.99268	8.47065	6.8775	7.9664	7.13989	7.22065	8.56425	8.45825	8.08319	8.16556	6.46993	7.47291	7.1584	6.92544
NEMVEDRAFT_v1g87435	predicted protein	1.25821e-05	5.48326	58.8975	32.8654	4.45548	6.32426	52.9138	14.4941	6.00213	6.47354	4.49299	74.9134	42.8816	33.666	32.0648	4.64943	4.26153	4.07018	8.57834	77.4844	28.3432	11.1735	17.8147	9.52359	2.48068	2.69455	2.16768	6.22715	5.42229	5.07322	5.00292	2.21705	2.09137	2.02509	3.1007	6.27583	4.82493	3.48201	4.155	3.25151	1.31074
NEMVEDRAFT_v1g80804	nfx1-type zinc finger-containing protein 1	1.29645e-05	1	8.72818	3.9602	5.16573	1	7.46361	5.70127	6.02707	1	1	12.2586	5.19777	1.50743	6.41296	4.64943	5.68204	1	1	9.99798	4.92925	5.95918	5.44337	8.33314	3.72101	0	0	3.61572	2.37789	0.592091	2.68099	2.21705	2.50641	0	0	3.32164	2.30137	2.57511	2.4445	3.05886	1.89569
NEMVEDRAFT_v1g93004	radial spoke head 1 homolog	1.2999e-05	503.319	147.877	177.992	196.684	418.254	228.576	191.264	190.439	567.822	438.816	186.602	109.153	125.117	230.867	151.881	241.487	500.632	335.875	262.447	194.705	143.02	239.508	234.518	146.36	9.14929	8.77747	7.54382	6.77021	6.96713	7.85092	7.2468	7.9158	8.96761	8.39178	8.03588	7.60515	7.16007	7.90393	7.87355	7.19338
NEMVEDRAFT_v1g245497	protein	1.30233e-05	388.019	142.727	129.157	183.774	310.147	130.584	143.657	306.054	410.607	365.43	132.12	153.334	169.335	88.9799	216.973	150.574	363.603	256.69	82.4833	178.685	155.683	131.631	310.707	301.402	8.68161	8.51345	7.04571	7.26053	7.40374	6.47541	7.76137	7.23433	8.50622	8.00388	6.36603	7.48127	7.28247	7.04036	8.27941	8.23555
NEMVEDRAFT_v1g198224	spindle and centriole-associated protein 1	1.30598e-05	22.3524	9.40919	21.6848	53.595	52.6476	12.4452	22.5577	44.3993	18.4958	26.2091	13.6206	5.19777	28.1387	15.2308	58.8927	48.2973	37.9884	67.3069	17.4965	7.39388	23.8367	21.2786	41.6657	47.1329	4.20913	4.712	3.76772	2.37789	4.81448	3.92892	5.88002	5.59387	5.24749	6.07268	4.12899	2.88633	4.57511	4.41133	5.38079	5.55866
NEMVEDRAFT_v1g248018	proactivator polypeptide	1.30676e-05	7237.3	3827.3	1960.8	2392.9	6105.18	4423.05	3316.53	2992.11	8507.15	5967.45	4117.51	3537.08	1705.91	2215.68	2197.63	2588.17	7483.71	4726.66	3484.3	5361.79	2621.29	4011.76	3235.64	2748.59	13.0545	12.5429	12.0076	11.7883	10.7363	11.1135	11.1017	11.3377	12.8695	12.2066	11.7667	12.3885	11.3561	11.97	11.6598	11.4245
NEMVEDRAFT_v1g237976	sulfate transporter	1.30684e-05	28.3636	28.5642	41.5512	83.2992	19.3952	38.4371	34.8223	84.1581	30.5181	26.2091	27.2412	29.8872	46.2279	36.8745	106.937	59.6614	18.9942	19.7962	33.7432	43.131	33.5204	36.1242	97.6168	70.6993	4.93159	4.712	4.76772	4.90146	5.53069	5.20455	6.74062	5.89873	4.24749	4.30715	5.07652	5.43065	5.06697	5.17489	6.60906	6.14362
NEMVEDRAFT_v1g93924	myosin heavy chain	1.32071e-05	4726.95	3376.03	2263.01	1999	5583.74	1841.32	1536.11	2103.08	4226.3	5227.6	3140.91	3611.15	1680.28	2845.75	2868.7	1129.3	6747.01	4420.48	1713.4	1969.24	1595.57	1476.64	1594.01	2612.15	12.0452	12.3519	11.617	11.8182	10.7145	11.4746	11.4862	10.1412	12.72	12.11	10.7426	10.9434	10.6399	10.5281	10.6384	11.351
NEMVEDRAFT_v1g140821	collagen triple helix repeat protein	1.32224e-05	28395.3	29127.8	21160.3	8728.53	19171.9	59762.2	17463.3	11562.7	30028.9	26761.8	27479.6	30776	19638.8	22681.8	7649.86	9807.2	17092.1	21251.8	44334.8	75189.6	11175.7	23750.9	16410.3	6715.19	14.8741	14.7079	14.7461	14.9095	14.2614	14.4692	12.9012	13.2596	14.061	14.3753	15.4362	16.1982	13.4481	14.5357	14.0023	12.7132
NEMVEDRAFT_v1g245796	upf0687 protein c20orf27 homolog	1.32532e-05	253.352	673.83	681.707	704.794	222.86	747.33	529.603	419.599	313.504	193.199	709.634	638.026	536.143	827.272	533.134	876.454	204.866	240.853	873.574	621.086	485.673	573.533	485.703	353.496	8.29234	7.59394	9.47093	9.31747	9.06647	9.69222	9.05835	9.77553	7.67854	7.91201	9.77079	9.27865	8.92384	9.16373	8.92393	8.46555
NEMVEDRAFT_v1g108241	protein	1.33252e-05	154.03	15.288	2.05781	2.82471	135.418	22.3473	12.3765	6.67219	68.4345	239.626	14.9827	15.5933	2.51239	1.60324	4.64943	1	131.603	139.233	23.7452	20.9493	2.97959	21.7735	7.14269	6.20169	6.09665	7.90464	3.90523	3.96285	1.32906	0.68099	2.21705	0	7.04005	7.12136	4.56956	4.38883	1.57511	4.4445	2.83647	2.63266
NEMVEDRAFT_v1g113401	predicted protein	1.33252e-05	80.6879	40.4157	16.6062	30.672	81.028	42.9245	31.7412	35.9414	76.7577	84.6181	34.0515	46.7799	15.5768	17.6356	37.1954	24.1487	86.8306	75.2254	58.7381	27.1109	40.2244	23.258	30.9517	40.9312	6.26224	6.40289	5.08965	5.54782	3.96133	4.14042	5.21705	4.59387	6.44013	6.23315	5.87622	4.7608	5.33	4.53966	4.95195	5.35513
NEMVEDRAFT_v1g138108	protein	1.33511e-05	70.8201	25.1904	14.9013	35.4499	54.0073	26.0181	17.5986	28.5992	83.2312	58.4089	21.793	28.5877	14.5718	15.2308	32.546	38.3538	65.1229	42.8917	19.996	32.0401	17.8775	17.3198	26.1899	31.0085	6.37905	5.86812	4.44579	4.83732	3.86511	3.92892	5.02441	5.2613	6.02509	5.42263	4.32164	5.00181	4.16007	4.11435	4.71094	4.95459
NEMVEDRAFT_v1g82024	Ribosome biogenesis protein WDR12 homolog (Fragment)	1.35673e-05	9.66733	34.5682	71.7429	58.0496	15.7289	22.3385	35.9397	34.0809	11.0975	8.23716	34.0515	35.0849	67.332	76.1539	46.4943	69.605	16.2807	15.1771	22.4955	22.1816	35.7551	36.1242	30.9517	37.2101	3.47216	3.04215	5.08965	5.13278	6.07322	6.25085	5.53898	6.12112	4.02509	3.92382	4.49156	4.47129	5.16008	5.17489	4.95195	5.21762
NEMVEDRAFT_v1g222862	malonyl -acyl carrier protein transacylase	1.35909e-05	23.0788	2.01178	2.35696	3.34102	15.4914	3.0895	5.9487	7.24247	22.195	23.9626	2.72412	1.29944	1.50743	3.20648	1	5.68204	23.0644	7.91846	1.24975	4.92925	5.95918	5.93822	9.52359	4.96135	4.47216	4.58271	1.44579	0.37789	0.592091	1.68099	0	2.50641	4.5276	2.98522	0.32164	2.30137	2.57511	2.57003	3.25151	2.31073
NEMVEDRAFT_v1g243069	transcription factor sox-2	1.38246e-05	244.197	695.325	719.052	518.185	249.365	647.992	702.406	632.019	248.769	239.626	683.755	706.896	651.713	786.39	418.448	617.922	213.006	285.725	677.363	618.621	753.091	651.72	707.126	556.912	7.95866	7.90464	9.41734	9.46535	9.34809	9.6191	8.7089	9.27128	7.73475	8.15848	9.40379	9.27291	9.55668	9.34811	9.46582	9.12131
NEMVEDRAFT_v1g143116	solute carrier family 28 member 3	1.39229e-05	51.6614	12.0394	9.72698	15.2386	30.1935	11.1605	10.0404	16.3454	62.8858	40.437	14.9827	9.09609	5.02477	14.4292	7.74905	22.7281	36.6316	23.7554	9.99798	12.3231	11.1735	8.90733	19.0472	13.6437	5.97466	5.3376	3.90523	3.18525	2.32906	3.85092	2.95402	4.50641	5.19502	4.57018	3.32164	3.62329	3.48201	3.15499	4.25151	3.77016
NEMVEDRAFT_v1g212808	protein	1.42516e-05	82.9119	57.465	22.2351	43.8445	68.139	42.2299	20.4428	22.5721	80.4568	85.3669	40.8618	74.0682	27.6363	16.834	46.4943	41.1948	61.0527	75.2254	47.4904	36.9694	17.1326	23.7529	17.8567	27.2874	6.33014	6.4156	5.35268	6.21078	4.78849	4.07331	5.53898	5.36439	5.93198	6.23315	5.56956	5.20826	4.09867	4.57003	4.15839	4.77016
NEMVEDRAFT_v1g124537	collagen triple helix repeat-containing protein 1	1.42595e-05	338.788	302.589	80.0289	332.024	173.863	154.132	56.4969	434.231	455.922	221.654	246.533	358.646	46.2279	113.83	229.372	434.676	192.655	155.07	189.962	118.302	47.6734	65.3204	527.369	341.093	8.83264	7.79217	7.94564	8.48642	5.53069	6.83074	7.84155	8.7638	7.58988	7.27678	7.56957	6.88633	5.57511	6.02946	9.04267	8.41402
NEMVEDRAFT_v1g103646	sialate o-acetylesterase-like	1.43787e-05	136.116	50.6625	33.7804	53.5312	129.075	74.3224	57.1299	57.6688	135.944	136.288	55.8445	45.4805	42.7106	24.8502	74.3908	32.6717	126.176	131.974	54.9889	93.6558	55.8673	58.3925	59.5224	55.8152	7.08687	7.09051	5.80334	5.50718	5.41652	4.63519	6.21705	5.02997	6.97929	7.04411	5.78107	6.5493	5.80393	5.86771	5.89536	5.80259
NEMVEDRAFT_v1g172604	peptidyl-glycine alpha-amidating monooxygenase isoform 3	1.4381e-05	113.348	50.138	31.8126	41.9723	123.648	31.017	58.6145	71.2627	93.4039	133.292	61.2928	38.9833	33.1635	30.4616	52.6935	31.2512	115.322	131.974	29.9939	32.0401	55.8673	61.3616	61.9033	80.622	6.54541	7.05845	5.93765	5.28478	5.05152	4.92892	5.71955	4.96584	6.84952	7.04411	4.9066	5.00181	5.80393	5.93926	5.95194	6.3331
NEMVEDRAFT_v1g246103	predicted protein	1.44895e-05	124.683	72.8783	32.4646	57.8556	114.373	90.4908	41.6252	50.4014	153.515	95.8506	61.2928	84.4637	33.666	31.2632	41.8448	73.8665	112.608	116.137	76.2346	104.747	32.7755	50.4749	51.1893	49.6135	7.26224	6.58272	5.93765	6.40026	5.07322	4.96639	5.38698	6.20685	6.81517	6.85968	6.25237	6.71077	5.03455	5.65749	5.67777	5.63266
NEMVEDRAFT_v1g236748	neural cell adhesion molecule 2	1.45675e-05	692.188	370.536	288.952	636.49	746.647	236.107	391.195	766.036	664	720.377	375.929	365.143	286.915	290.988	700.514	572.465	629.522	863.772	193.711	278.503	430.55	351.84	615.462	916.61	9.37504	9.49261	8.55432	8.51232	8.16448	8.18482	9.45227	9.16104	9.29811	9.75451	7.59776	8.12155	8.75004	8.45878	9.26553	9.84016
NEMVEDRAFT_v1g231218	protein	1.48623e-05	397.637	158.892	111.727	164.335	280.536	170.594	131.481	127.613	460.546	334.728	185.24	132.543	104.013	119.441	159.63	169.041	297.123	263.949	164.967	176.221	125.888	137.074	154.758	100.467	8.8472	8.38685	7.53325	7.05032	6.70062	6.90015	7.31859	7.40123	8.21492	8.04412	7.36603	7.46124	6.976	7.09881	7.27387	6.65058
NEMVEDRAFT_v1g225879	hypothetical protein NEMVEDRAFT_v1g225879	1.48878e-05	173.596	155.353	74.315	63.1516	190.656	178.935	92.801	72.7241	175.71	171.483	144.378	166.329	78.889	69.741	66.6418	59.6614	214.363	166.948	212.457	145.413	79.704	105.898	80.9505	64.4976	7.45705	7.42192	7.17371	7.3779	6.30175	6.12394	6.05836	5.89873	7.74391	7.38326	7.73103	7.18401	6.31658	6.72653	6.33897	6.01117
NEMVEDRAFT_v1g196236	collagen alpha-1 chain-like	1.48917e-05	2.51044	11.2018	23.7788	22.7937	6.36125	10.5531	25.0529	19.4214	2.77437	2.2465	6.81031	15.5933	21.1041	26.4535	18.5977	26.9897	6.78364	5.93885	11.2477	9.85851	35.7551	14.3507	20.2376	18.6051	1.47216	1.16768	2.76772	3.96285	4.39945	4.72539	4.21705	4.75434	2.76206	2.57018	3.49156	3.30137	5.16008	3.84305	4.33897	4.21763
NEMVEDRAFT_v1g240713	predicted protein	1.50018e-05	1075.3	654.706	265.547	330.279	624.318	431.283	212.665	257.311	1341.87	808.739	697.375	612.037	178.38	352.713	204.575	455.983	659.37	589.266	526.144	336.422	142.275	283.055	298.803	215.819	10.39	9.65953	9.44579	9.25748	7.47881	8.46235	7.67649	8.83284	9.36494	9.20278	9.03931	8.39413	7.15254	8.14494	8.22305	7.75368
NEMVEDRAFT_v1g83420	taf6-like rna polymerase ii p300 cbp-associated factor-associated factor 65 kda subunit 6l	1.57549e-05	14.6882	39.6094	66.0896	65.154	18.9727	43.4274	57.3904	55.8083	16.6462	12.7302	27.2412	51.9777	72.8592	59.3199	80.5901	49.7178	12.2105	25.735	42.4914	44.3633	63.3162	51.4646	59.5224	52.0942	4.05712	3.67018	4.76772	5.69982	6.18704	5.89044	6.33253	5.63569	3.61005	4.68566	5.4091	5.47129	5.9845	5.68551	5.89536	5.70305
NEMVEDRAFT_v1g197490	predicted protein	1.63213e-05	966.992	442.13	312.902	514.842	771.042	212.007	428.65	597.678	974.73	959.254	381.377	502.884	357.261	268.543	695.864	333.82	918.505	623.579	183.713	240.301	484.183	373.118	570.225	625.131	9.92886	9.90577	8.57507	8.97408	8.48083	8.06901	9.44266	8.38293	9.84314	9.28443	7.52131	7.9087	8.91941	8.54349	9.15539	9.28801
NEMVEDRAFT_v1g200081	t-box transcription factor tbx15	1.64325e-05	7.81774	8.69685	72.5504	127.789	14.7021	6.19644	8.92305	4.91146	7.39833	8.23716	10.8965	6.49721	71.3518	73.7491	151.881	103.697	13.5673	15.8369	4.99899	7.39388	8.93876	8.90733	2.3809	7.44203	2.8872	3.04215	3.44579	2.69982	6.15688	6.20455	7.2468	6.69623	3.76206	3.98522	2.32164	2.88633	3.16007	3.15499	1.25151	2.8957
NEMVEDRAFT_v1g137807	endonuclease iii-like protein 1-like	1.64976e-05	29.002	5.32301	6.67006	15.5618	30.3571	5.57156	12.637	12.0791	33.2925	24.7115	5.44824	5.19777	4.5223	8.81782	15.4981	15.6256	24.4211	36.293	3.74924	7.39388	10.4286	14.8455	15.4758	8.68237	5.05713	4.62711	2.44579	2.37789	2.17706	3.14042	3.95402	3.96584	4.61006	5.18162	1.9066	2.88633	3.38247	3.89195	3.95194	3.11809
NEMVEDRAFT_v1g240289	protein	1.66922e-05	96.8309	284.421	182.632	155.485	51.5868	246.939	103.81	117.544	85.0808	108.581	219.292	349.55	180.892	184.373	83.6897	227.281	56.9826	46.191	244.951	248.927	78.9591	128.661	132.14	102.948	6.41076	6.76263	7.77671	8.44936	7.49898	7.52648	6.38698	7.82833	5.83245	5.52954	7.93635	7.95958	6.30303	7.00743	7.04592	6.68577
NEMVEDRAFT_v1g104900	uncharacterized loc101115021	1.69267e-05	66.3946	91.6027	139.401	73.7399	62.9526	275.892	152.32	67.2423	72.1337	60.6554	84.4478	98.7576	116.072	162.729	48.0441	99.4357	67.8364	58.0687	332.433	219.352	157.173	147.466	76.1887	58.2959	6.1726	5.92256	6.39999	6.62582	6.85888	7.34633	5.58629	6.63569	6.08399	5.85969	8.37692	7.7771	7.29621	7.20424	6.25151	5.86532
NEMVEDRAFT_v1g129215	protein	1.71534e-05	786.077	306.996	207.704	350.368	483.88	236.767	255.953	272.245	848.033	724.121	296.929	317.064	194.961	220.446	362.655	338.081	546.761	420.998	199.96	273.574	276.357	235.549	296.422	248.068	9.72798	9.50009	8.21397	8.30863	7.60704	7.78428	8.50245	8.40123	9.09477	8.71767	7.64357	8.09579	8.11039	7.87988	8.21151	7.95459
NEMVEDRAFT_v1g209397	protein	1.72424e-05	111.361	47.8757	16.7079	26.0873	75.3081	28.5089	44.7613	61.34	127.621	95.1017	47.6721	48.0794	16.5818	16.834	29.4464	22.7281	78.6902	71.926	23.7452	33.2725	57.3571	32.1654	61.9033	60.7766	6.99572	6.5714	5.57507	5.58735	4.05153	4.07331	4.88002	4.50641	6.29811	6.16844	4.56956	5.05626	5.8419	5.00744	5.95194	5.92544
NEMVEDRAFT_v1g223075	histone-arginine methyltransferase carmer-like isoform 1	1.76486e-05	1	8.75947	11.6948	5.87599	1	3.71437	3.4692	2.45573	1	1	13.6206	3.89833	14.5718	8.81782	4.64943	7.10255	1	1	2.4995	4.92925	2.97959	3.95881	1.19045	3.72101	0	0	3.76772	1.96286	3.86511	3.14042	2.21705	2.82834	0	0	1.32164	2.30137	1.57511	1.98507	0.251507	1.89569
NEMVEDRAFT_v1g216715	protein	1.76666e-05	150.404	75.6963	50.0103	41.6491	131.387	40.4599	60.6121	60.5951	187.733	113.074	70.8272	80.5654	40.7007	59.3199	44.9445	38.3538	150.597	112.178	58.7381	22.1816	66.2958	54.9285	67.8556	53.3345	7.55254	6.82112	6.14623	6.33209	5.34698	5.89044	5.49007	5.2613	7.23455	6.80965	5.87622	4.47129	6.05085	5.77948	6.0844	5.737
NEMVEDRAFT_v1g210412	protein	1.76958e-05	69.0379	21.4172	17.4078	23.7625	62.0552	30.9909	28.3683	18.3057	68.4345	69.6414	27.2412	15.5933	15.5768	19.2389	24.7969	22.7281	74.62	49.4904	26.2447	35.7371	21.602	35.1345	14.2854	22.3261	6.09665	6.12187	4.76772	3.96285	3.96133	4.26595	4.63209	4.50641	6.22149	5.62908	4.71395	5.15935	4.43309	5.13482	3.83647	4.48066
NEMVEDRAFT_v1g239055	predicted protein	1.77744e-05	118.281	39.8286	27.7028	50.6238	90.963	46.4994	38.6613	57.8683	98.0278	138.534	36.7757	42.8816	32.1586	23.247	38.7452	62.5024	89.544	92.3821	41.2417	51.7572	35.7551	41.5675	49.9988	65.7379	6.61512	7.1141	5.20068	5.42229	5.00713	4.53897	5.27595	5.96584	6.48452	6.52954	5.36603	5.69369	5.16008	5.37738	5.64382	6.03865
NEMVEDRAFT_v1g168100	cartilage oligomeric matrix protein precursor	1.77744e-05	351.864	205.413	122.093	162.656	241.493	87.9825	80.9325	135.333	337.549	366.179	145.741	265.086	135.166	109.02	153.431	171.882	288.983	194.002	69.9859	105.979	84.1734	77.6917	111.902	158.763	8.39895	8.51641	7.18726	8.05032	7.07859	6.76845	7.26145	7.42527	8.17484	7.59993	6.12899	6.72763	6.39529	6.27969	6.80609	7.31073
NEMVEDRAFT_v1g118469	protein	1.78834e-05	539.842	173.311	163.563	58.4366	537.238	282.516	226.764	194.51	518.808	560.876	190.689	155.933	91.4509	235.676	38.7452	78.128	709.568	364.909	398.67	166.362	210.061	243.467	217.852	171.167	9.01906	9.13154	7.57508	7.28478	6.51493	7.88066	5.27595	6.28777	9.4708	8.51139	8.63905	7.37818	7.71466	7.92758	7.7672	7.41926
NEMVEDRAFT_v1g223314	hypothetical protein NEMVEDRAFT_v1g223314	1.80404e-05	4.27204	1.33075	3.61315	1.2749	27.4986	1.12487	7.06605	3.00107	5.54875	2.99533	1.36206	1.29944	4.01982	3.20648	1.54981	1	32.5615	22.4356	1.24975	1	8.19387	5.93822	4.76179	1.24034	2.47216	1.58271	0.44579	0.37789	2.00713	1.68099	0.632091	0	5.0251	4.48772	0.32164	0	3.03455	2.57003	2.2515	0.310736
NEMVEDRAFT_v1g188289	calmodulin	1.80524e-05	169.141	168.168	217.611	419.522	135.254	148.377	187.652	368.382	231.198	107.083	164.809	171.526	152.251	282.972	368.855	470.189	143.813	126.695	159.968	136.787	199.632	175.672	414.276	322.488	7.85299	6.74259	7.36465	7.42228	7.25031	8.14452	8.52691	8.8771	7.16805	6.98522	7.32164	7.09579	7.6412	7.45674	8.69445	8.3331
NEMVEDRAFT_v1g219842	protein	1.80524e-05	29.7283	51.0382	10.4983	24.4728	54.8676	77.6472	15.489	25.7477	36.9916	22.465	72.1892	29.8872	18.5917	2.40486	24.7969	24.1487	55.6258	54.1095	89.9818	65.3126	14.153	16.825	14.2854	37.2101	5.20913	4.48961	6.17371	4.90146	4.21659	1.26595	4.63209	4.59387	5.79768	5.75781	6.49156	6.02929	3.82304	4.07253	3.83647	5.21762
NEMVEDRAFT_v1g184625	collagen alpha-1 chain	1.81387e-05	6767.27	8757.15	2391.65	1772.61	3976.59	6716.84	1483.17	1746.78	9269.18	4265.35	6821.2	10693.1	1458.19	3325.12	1238.3	2306.91	4589.81	3363.37	8319.57	5114.1	1464.47	1501.87	1994	1499.57	13.1782	12.0584	12.7358	13.3844	10.51	11.6992	10.2741	11.1717	12.1642	11.7157	13.0223	12.3203	10.5162	10.5525	10.9614	10.5503
NEMVEDRAFT_v1g122073	arylsulfatase b-like	1.8182e-05	217.772	140.809	42.6462	77.4223	130.213	49.7371	59.2422	117.544	222.875	212.668	133.482	148.136	41.2032	44.0891	85.2395	69.605	137.029	123.396	63.7371	35.7371	61.0816	57.4028	132.14	102.948	7.80009	7.73246	7.0605	7.21078	5.36468	5.46235	6.41345	6.12112	7.09834	6.94715	5.99406	5.15935	5.93267	5.84305	7.04592	6.68577
NEMVEDRAFT_v1g159633	predicted protein	1.86684e-05	144.175	252.036	382.949	189.648	253.18	692.855	508.829	203.684	149.816	138.534	251.981	252.092	326.61	439.288	187.527	191.769	226.573	279.786	837.331	548.379	420.867	596.791	253.566	153.802	7.22705	7.1141	7.97717	7.97781	8.35143	8.77902	7.55095	7.58323	7.82383	8.12818	9.70965	9.09903	8.71722	9.22108	7.98622	7.26493
NEMVEDRAFT_v1g243989	tektin 1	1.88088e-05	115.089	94.8514	287.24	120.232	398.171	300.55	419.282	88.9695	84.156	146.022	84.4478	105.255	315.556	258.923	106.937	133.528	407.018	389.324	422.415	178.685	432.785	405.778	104.759	73.18	6.39499	7.19004	6.39999	6.71774	8.30175	8.01638	6.74062	7.061	8.66895	8.60483	8.72252	7.48127	8.75751	8.66455	6.71093	6.19338
NEMVEDRAFT_v1g240046	tyrosinase	1.88179e-05	485.04	105.998	80.8062	91.498	291.293	89.9878	73.9862	109.061	556.724	413.356	117.137	94.8593	63.8146	97.7977	82.1399	100.856	432.796	149.791	92.4813	87.4942	73.7448	74.2277	122.616	95.5061	9.12082	8.69124	6.87205	6.56772	5.99581	6.61173	6.36001	6.65615	8.75754	7.22681	6.53109	6.45112	6.20447	6.21389	6.938	6.57752
NEMVEDRAFT_v1g218515	membrane metallo-endopeptidase-like 1	1.89173e-05	197.815	112.37	44.788	93.8226	192.925	99.8117	84.9954	88.2995	241.37	154.259	111.689	113.051	32.661	56.915	86.7893	100.856	187.228	198.621	87.4823	112.141	72.9999	96.9909	107.14	69.4589	7.9151	7.26921	6.80334	6.82083	5.0295	5.83074	6.43945	6.65615	7.54865	7.63387	6.45092	6.80917	6.18982	6.59978	6.74335	6.11809
NEMVEDRAFT_v1g65438	forkhead box protein j1	1.89173e-05	6.89295	30.3255	46.3306	20.0173	14.3722	38.4284	65.8396	20.0415	5.54875	8.23716	19.0689	41.5821	59.7948	32.8664	20.1475	19.8871	13.5673	15.1771	32.4934	44.3633	84.1734	47.5058	20.2376	19.8454	2.47216	3.04215	4.25315	5.37789	5.90195	5.03854	4.33253	4.31376	3.76206	3.92382	5.02207	5.47129	6.39529	5.57003	4.33897	4.31073
NEMVEDRAFT_v1g130055	quinone oxidoreductase	1.90645e-05	63.4463	21.8478	23.0426	22.9876	76.1685	22.9111	26.1572	36.5117	49.0139	77.8786	17.7068	25.9888	31.6561	14.4292	23.2471	22.7281	69.1931	83.1439	16.2467	29.5755	30.5408	21.7735	33.3326	39.6908	5.61512	6.28316	4.14623	4.69982	4.98441	3.85092	4.53898	4.50641	6.11256	6.37754	4.02207	4.88633	4.93267	4.4445	5.05886	5.31073
NEMVEDRAFT_v1g216737	protein	1.91448e-05	547.852	163.401	34.3728	70.7049	292.894	103.448	47.6106	124.017	740.758	354.947	155.275	171.526	36.6809	32.0648	43.3947	98.0151	332.398	253.391	78.7341	128.161	59.5918	35.6293	148.806	99.2271	9.53286	8.47146	7.27868	7.42228	5.19696	5.00292	5.43945	6.61493	8.37677	7.98522	6.29892	7.00181	5.89704	5.15499	7.21729	6.63266
[truncated: 3,141 more rows]
