# Supplementary material for: A transcriptional time-course analysis of oral vs. aboral whole-body regeneration in the Sea anemone Nematostella vectensis
Source: BMC Genomics. 2016 Sep 7;17(1):718. doi: 10.1186/s12864-016-3027-1 (PMC5015328; doi:10.1186/s12864-016-3027-1)
Supplement: Additional file 3: Table S2. — DE genes and their CCC. List of all DE genes and their time effect FDR adjusted p-value and CCC. In addition, the side of higher expression in most of the time points and the side and hour of the highest level of change in expression per gene are given. The cluster the gene belongs to (from Fig. 2c and Additional file 2: Figure S1) is also indicated, as is whether the gene is consistently expressed throughout regeneration (Fig. 3a) (XLSX 524 kb) [file 12864_2016_3027_MOESM3_ESM.xlsx]

## Sheet: all genes
ID	annotation	Adjusted time effect P-value	concordance	Overall side trend	Tmax relative to T=0* (Hours)	Side of max change	Fold change (Log2)	Time interval of max change	Side of Max change	Fold change (Log2)	Oral STEM cluster (sup fig 2)	physa STEM cluster (sup fig 2)	Oral direction (fig 3)	Physa direction (fig 3)
NEMVEDRAFT_v1g27165	--	0.00420819	-0.481182	Oral	72	Physa	2.1941	24 to 72	Physa	2.31406	4	7	other	other		* Hour of maximal change realative to time 0
NEMVEDRAFT_v1g184843	retinal homeobox protein rx-like	0.00037503	-0.426466	Oral	72	Physa	2.95104	8 to 24	Physa	2.77478	4	7	other	other
NEMVEDRAFT_v1g198703	predicted protein	0.0328835	-0.417829	Oral	72	Oral	2.91068	24 to 72	Physa	3.0397	4	7	other	other
NEMVEDRAFT_v1g8123	homeobox protein hox-c4-like	0.00566791	-0.332428	physa	72	Physa	1.94844	24 to 72	Physa	1.69732	10	7	other	other
NEMVEDRAFT_v1g246365	protein	8.49483e-06	-0.290216	Oral	24	Oral	1.77499	24 to 72	Physa	2.20975	4	7	other	other
NEMVEDRAFT_v1g93407	chitin synthase family member (chs-2) partial	0.00249595	-0.260076	physa	72	Oral	1.92894	8 to 24	Oral	1.51483	4	7	other	other
NEMVEDRAFT_v1g102619	predicted protein	5.80695e-05	-0.254452	Oral	24	Oral	2.83064	0 to 8	Physa	2.69619	17	14	other	other
NEMVEDRAFT_v1g31090	protein	2.51484e-05	-0.245706	Oral	8	Physa	2.35302	24 to 72	Physa	2.56144	4	7	other	other
NEMVEDRAFT_v1g127828	homeobox protein nkx-	0.000188557	-0.24346	physa	72	Physa	2.4268	8 to 24	Physa	1.78713	1	7	other	other
NEMVEDRAFT_v1g80765	protein	0.00215236	-0.236957	Oral	24	Physa	1.82155	24 to 72	Physa	2.49485	10	5	other	other
NEMVEDRAFT_v1g97222	transcription factor sox-17	0.0458718	-0.232318	Oral	72	Physa	3.26935	0 to 8	Physa	2.95781	7	1	other	other
NEMVEDRAFT_v1g237042	mitochondrial fission regulator 1	0.0277884	-0.225401	physa	8	Oral	1.65281	0 to 8	Oral	1.65281	7	0	other	other
NEMVEDRAFT_v1g214643	protein	0.00392287	-0.215529	Oral	72	Oral	1.90105	8 to 24	Oral	2.91298	7	0	other	other
NEMVEDRAFT_v1g240969	predicted protein	0.0244884	-0.204777	Oral	24	Oral	1.38832	8 to 24	Oral	1.3273	10	5	other	other
NEMVEDRAFT_v1g118526	netrin-1 precursor	0.0292481	-0.198348	Oral	8	Oral	1.3305	0 to 8	Oral	1.3305	16	9	other	other
NEMVEDRAFT_v1g7293	protein	0.0401565	-0.193208	physa	72	Physa	3.39979	24 to 72	Physa	2.40416	10	7	other	other
NEMVEDRAFT_v1g41445	--	0.0412736	-0.173406	Oral	72	Oral	2.31322	24 to 72	Oral	1.19146	17	14	other	other
NEMVEDRAFT_v1g28237	transcription factor sp5	7.1362e-07	-0.171153	Oral	24	Oral	2.9849	0 to 8	Oral	1.88348	17	14	other	other
NEMVEDRAFT_v1g216661	protein	0.00501073	-0.168679	physa	72	Physa	3.12536	0 to 8	Physa	2.9556	#N/A	1	other	other
NEMVEDRAFT_v1g246170	gamma-aminobutyric acid type b receptor subunit 2-like	0.00142694	-0.165136	Oral	72	Physa	1.98915	24 to 72	Physa	1.84092	#N/A	7	other	other
NEMVEDRAFT_v1g196397	bone morphogenetic protein 1	0.026125	-0.163121	physa	72	Physa	2.39037	24 to 72	Physa	2.76552	0	7	other	other
NEMVEDRAFT_v1g192701	cell division cycle protein 20 homolog	0.00752337	-0.162335	physa	72	Oral	2.282	24 to 72	Oral	1.47705	7	0	other	other
NEMVEDRAFT_v1g191663	protein kinase domain-containing cytoplasmic	0.000141605	-0.156003	Oral	24	Oral	1.91524	24 to 72	Physa	1.96498	0	7	other	other
NEMVEDRAFT_v1g248147	predicted protein	0.0490522	-0.155385	Oral	8	Physa	2.26395	0 to 8	Physa	2.26395	17	#N/A	other	up
NEMVEDRAFT_v1g208035	NK-4 homeobox protein	0.000174029	-0.137282	physa	8	Physa	1.73589	8 to 24	Physa	1.88974	0	7	other	other
NEMVEDRAFT_v1g83478	lactose-binding lectin l-2- partial	1.66148e-07	-0.128193	physa	72	Physa	2.00183	24 to 72	Physa	3.16533	14	7	other	other
NEMVEDRAFT_v1g130873	homeobox protein six3	1.57806e-06	-0.124769	physa	72	Physa	2.0107	24 to 72	Physa	2.09289	10	7	other	other
NEMVEDRAFT_v1g238722	protein	0.0300604	-0.114779	physa	8	Physa	4.21863	0 to 8	Physa	4.21863	1	7	other	other
NEMVEDRAFT_v1g244642	predicted protein	0.000378233	-0.10901	physa	72	Physa	4.41434	24 to 72	Physa	3.02243	10	7	other	other
NEMVEDRAFT_v1g120543	protein	0.0208296	-0.10513	physa	72	Oral	2.57287	0 to 8	Oral	1.55485	0	7	other	other
NEMVEDRAFT_v1g141105	deleted in malignant brain tumors 1	0.0335487	-0.0929657	Oral	72	Physa	1.93381	8 to 24	Physa	1.33729	5	4	other	other
NEMVEDRAFT_v1g158520	low-density lipoprotein receptor-related protein 6 isoform 1 (DKK)	0.0322879	-0.0880145	Oral	72	Physa	1.47192	0 to 8	Oral	1.44247	16	17	other	other
NEMVEDRAFT_v1g229833	homeobox protein aristaless-like 4	0.0386986	-0.0876278	Oral	72	Oral	2.09434	8 to 24	Oral	1.47013	7	4	other	other
NEMVEDRAFT_v1g85362	protein	0.00678829	-0.0861022	Oral	72	Oral	4.09522	24 to 72	Oral	2.96594	7	#N/A	other	other
NEMVEDRAFT_v1g183962	frizzled-5	2.08385e-05	-0.0844628	physa	72	Physa	2.13426	8 to 24	Physa	1.5559	0	7	other	other
NEMVEDRAFT_v1g61148	chitin deacetylase-like isoform e	0.000530617	-0.0779857	physa	24	Oral	1.5491	24 to 72	Physa	1.66813	0	7	other	other
NEMVEDRAFT_v1g216814	casein kinase partial	0.0295803	-0.0769362	physa	72	Oral	3.76245	8 to 24	Oral	2.16336	4	5	other	other
NEMVEDRAFT_v1g213735	OtxC	8.12471e-11	-0.0760732	physa	72	Physa	4.72152	8 to 24	Physa	2.75649	16	17	other	up
NEMVEDRAFT_v1g196991	predicted protein	0.000328905	-0.0734233	physa	72	Physa	2.53517	24 to 72	Physa	1.17261	16	17	other	other
NEMVEDRAFT_v1g225120	nuclear pore complex protein nup98-nup96 isoform 1	0.0404608	-0.0704397	Oral	8	Physa	1.57317	0 to 8	Physa	1.57317	#N/A	14	other	other
NEMVEDRAFT_v1g234699	twist-related protein 2-like	2.0242e-08	-0.070252	Oral	72	Oral	7.37084	0 to 8	Oral	4.3223	17	14	up	other
NEMVEDRAFT_v1g128302	MoxB	8.11211e-07	-0.0678469	Oral	72	Oral	5.72928	0 to 8	Oral	2.09166	7	#N/A	up	other
NEMVEDRAFT_v1g50814	predicted protein	0.048934	-0.0591163	Oral	72	Physa	4.48022	8 to 24	Oral	5.16366	11	#N/A	other	other
NEMVEDRAFT_v1g68616	homeobox protein nk-	0.0430839	-0.0574148	physa	72	Physa	1.27695	8 to 24	Physa	1.91699	0	7	other	other
NEMVEDRAFT_v1g208892	neuralized-like protein 4-like	0.020149	-0.0564494	Oral	72	Physa	2.95029	0 to 8	Oral	2.42037	16	17	up	up
NEMVEDRAFT_v1g232209	protein	0.0172023	-0.0480972	Oral	8	Physa	1.85789	0 to 8	Physa	1.85789	#N/A	14	other	other
NEMVEDRAFT_v1g200081	t-box transcription factor tbx15	1.64325e-05	-0.0479376	Oral	72	Oral	4.03087	8 to 24	Oral	3.06042	17	1	other	other
NEMVEDRAFT_v1g243804	predicted protein	2.19024e-05	-0.0436965	Oral	8	Physa	3.06957	0 to 8	Physa	3.06957	19	14	up	other
NEMVEDRAFT_v1g246312	flagellar associated protein	0.0022349	-0.0408954	physa	72	Oral	2.65957	24 to 72	Physa	1.97365	0	7	other	other
NEMVEDRAFT_v1g209659	wd repeat-containing protein 49	0.000704338	-0.0388621	Oral	72	Physa	4.65006	8 to 24	Oral	3.17612	11	1	other	other
NEMVEDRAFT_v1g192469	homeobox protein nkx- -like	0.000863598	-0.0381406	physa	72	Physa	1.60593	24 to 72	Physa	1.3047	0	7	other	other
NEMVEDRAFT_v1g202466	tubulin alpha-3 chain	0.000507318	-0.0366681	physa	8	Physa	3.51177	0 to 8	Physa	3.51177	7	14	other	up
NEMVEDRAFT_v1g240144	predicted protein	1.5233e-08	-0.034454	physa	72	Oral	4.59991	24 to 72	Oral	5.0712	7	14	other	other
NEMVEDRAFT_v1g231875	predicted protein	0.0107083	-0.0337457	physa	72	Oral	1.26506	0 to 8	Physa	1.22689	0	7	down	other
NEMVEDRAFT_v1g182198	tubulin alpha-3 chain	0.000959394	-0.0314877	physa	8	Physa	2.57965	0 to 8	Physa	2.57965	17	14	other	other
NEMVEDRAFT_v1g165603	Forkhead domain protein D1	0.0290357	-0.0309406	physa	72	Oral	3.53699	24 to 72	Oral	3.48169	7	#N/A	other	other
NEMVEDRAFT_v1g187332	forkhead box protein b1	4.08654e-07	-0.0290344	Oral	72	Oral	2.97459	8 to 24	Oral	3.05138	7	#N/A	other	other
NEMVEDRAFT_v1g215658	protein	0.0211922	-0.0280464	Oral	72	Oral	1.46708	24 to 72	Physa	1.10958	4	5	other	other
NEMVEDRAFT_v1g204874	protein	0.0209522	-0.0265658	physa	24	Oral	2.55033	0 to 8	Oral	2.31029	0	#N/A	down	other
NEMVEDRAFT_v1g248203	predicted protein	0.0345373	-0.0265265	physa	72	Oral	1.62594	0 to 8	Physa	0.967418	17	14	other	other
NEMVEDRAFT_v1g243527	Thymidine kinase	0.0434424	-0.0254886	Oral	72	Oral	2.47958	8 to 24	Oral	1.35042	7	#N/A	other	other
NEMVEDRAFT_v1g238822	predicted protein	0.0364475	-0.0234041	physa	72	Physa	1.1148	0 to 8	Oral	0.918296	1	13	down	other
NEMVEDRAFT_v1g10813	--	0.0122091	-0.0210247	Oral	72	Oral	4.61786	24 to 72	Oral	2.36885	7	11	other	other
NEMVEDRAFT_v1g201017	predicted protein	0.0262177	-0.0185048	Oral	8	Physa	1.71719	0 to 8	Physa	1.71719	19	14	other	other
NEMVEDRAFT_v1g238915	type 11 methyltransferase	0.0165486	-0.0184051	physa	72	Physa	2.60505	0 to 8	Oral	1.86469	14	17	up	up
NEMVEDRAFT_v1g236657	protein	1.72436e-06	-0.0158786	physa	8	Physa	2.60073	0 to 8	Physa	2.60073	9	16	other	up
NEMVEDRAFT_v1g113102	diencephalon mesencephalon homeobox protein 1 isoform 1	0.00206829	-0.0147409	Oral	72	Oral	4.45217	24 to 72	Oral	3.30983	7	11	other	other
NEMVEDRAFT_v1g182113	axin-1 isoform 2	0.000180472	-0.0143147	Oral	24	Oral	2.86886	0 to 8	Oral	2.08048	19	14	up	other
NEMVEDRAFT_v1g67043	forkhead box protein l2	0.0324992	-0.0142518	physa	8	Physa	1.86386	8 to 24	Oral	2.04933	7	3	other	other
NEMVEDRAFT_v1g198845	interferon-induced protein 44-like	0.0241958	-0.0136065	Oral	72	Physa	4.83624	8 to 24	Oral	5.91109	11	4	other	other
NEMVEDRAFT_v1g79938	--	7.98463e-05	-0.0110728	Oral	24	Oral	3.38305	0 to 8	Physa	2.63144	19	14	up	up
NEMVEDRAFT_v1g93245	threonine dehydratase catabolic-like	0.045205	-0.00871107	physa	72	Physa	5.68482	8 to 24	Oral	4.41366	11	4	other	other
NEMVEDRAFT_v1g188080	adenylate kinase domain-containing protein 1	0.0426244	-0.00799636	physa	72	Physa	1.12634	24 to 72	Physa	1.19517	11	13	other	other
NEMVEDRAFT_v1g205942	predicted protein	0.000375998	-0.00608348	Oral	24	Oral	4.44601	0 to 8	Oral	2.59734	19	14	up	other
NEMVEDRAFT_v1g19039	transcription factor 24-like	2.5542e-08	-0.00569156	Oral	72	Oral	3.74859	24 to 72	Oral	2.63295	7	2	other	other
NEMVEDRAFT_v1g127469	protein	0.0346848	-0.00386107	physa	8	Physa	2.74624	0 to 8	Physa	2.74624	0	7	other	other
NEMVEDRAFT_v1g128296	homeobox protein mox-2-like	4.21391e-11	-0.00250815	Oral	72	Oral	6.85168	8 to 24	Oral	4.05761	7	18	up	up
NEMVEDRAFT_v1g60052	sodium hydrogen exchanger 10	0.0311878	-0.0024209	Oral	72	Physa	3.52825	8 to 24	Oral	3.983	11	4	other	other
NEMVEDRAFT_v1g135965	anion exchange protein 3-like	0.00414045	-0.00214766	Oral	72	Physa	5.20784	8 to 24	Oral	5.5891	11	4	other	other
NEMVEDRAFT_v1g57885	nk homeobox protein	0.000385988	-0.00136398	Oral	72	Oral	4.73896	24 to 72	Oral	2.75363	7	#N/A	other	other
NEMVEDRAFT_v1g34364	protein	0.00383184	-0.000573028	Oral	72	Physa	3.39162	24 to 72	Physa	3.03689	14	15	other	other
NEMVEDRAFT_v1g136833	1-phosphatidylinositol- -bisphosphate phosphodiesterase delta-1-like	0.0020924	-8.06473e-05	Oral	8	Oral	1.9323	0 to 8	Oral	1.9323	14	17	other	other
NEMVEDRAFT_v1g216219	protein	0.000108813	0	physa	8	Oral	5.08196	0 to 8	Oral	5.08196	#N/A	#N/A	other	other
NEMVEDRAFT_v1g128576	--	0.000697751	0	physa	8	Oral	4.9291	0 to 8	Oral	4.9291	#N/A	#N/A	other	other
NEMVEDRAFT_v1g143839	dbh-like 1	1.09766e-08	0.000883818	physa	72	Physa	5.10262	0 to 8	Physa	5.0725	11	1	other	other
NEMVEDRAFT_v1g157638	protein	0.000117952	0.00096215	Oral	72	Oral	4.71945	24 to 72	Oral	4.33641	7	#N/A	other	other
NEMVEDRAFT_v1g88753	t-box transcription factor tbx18	0.0340531	0.00326056	Oral	72	Oral	3.99432	0 to 8	Physa	2.75504	17	2	other	other
NEMVEDRAFT_v1g82457	potassium sodium hyperpolarization-activated cyclic nucleotide-gated channel 4-like	0.0431922	0.00344839	Oral	72	Physa	5.46776	8 to 24	Oral	6.35505	11	4	other	other
NEMVEDRAFT_v1g247808	unconventional myosin-xix	0.043526	0.00408664	physa	24	Physa	1.29175	0 to 8	Oral	1.26852	7	0	other	down
NEMVEDRAFT_v1g186169	predicted protein	0.000992406	0.00432832	Oral	72	Physa	2.47039	24 to 72	Physa	2.73777	#N/A	7	other	other
NEMVEDRAFT_v1g116766	tripartite motif protein 2-like	0.0418557	0.00566586	Oral	72	Physa	5.30327	8 to 24	Oral	3.6963	#N/A	4	other	other
NEMVEDRAFT_v1g128275	homeobox protein mox-1-like	2.02102e-07	0.00603736	Oral	72	Oral	4.41336	24 to 72	Oral	4.20606	7	#N/A	other	other
NEMVEDRAFT_v1g241897	protein phosphatase 1 regulatory inhibitor subunit 16b isoform 2	0.00553409	0.00743536	Oral	24	Oral	3.39255	0 to 8	Oral	2.5961	19	14	up	other
NEMVEDRAFT_v1g197493	homeobox protein slou-like	0.00101853	0.00913833	Oral	72	Oral	2.67327	8 to 24	Oral	1.57141	17	11	other	other
NEMVEDRAFT_v1g77720	r27-2 protein	0.0135055	0.0107424	physa	72	Physa	3.46412	8 to 24	Oral	1.70648	#N/A	4	other	other
NEMVEDRAFT_v1g93233	threonine dehydratase catabolic-like	0.0096258	0.0109445	physa	72	Physa	4.85767	8 to 24	Oral	3.66741	11	4	other	other
NEMVEDRAFT_v1g158342	Protein Wnt(Nv-Wnt-1)	1.73269e-13	0.0138106	Oral	72	Oral	5.89264	8 to 24	Oral	4.58999	7	#N/A	other	other
NEMVEDRAFT_v1g209762	protein notum homolog	9.32609e-08	0.0141322	Oral	72	Oral	2.96118	0 to 8	Oral	2.21096	17	14	up	other
NEMVEDRAFT_v1g209355	collagen alpha-1 chain	0.000154893	0.019152	physa	72	Oral	3.73694	24 to 72	Physa	1.67153	4	5	down	other
NEMVEDRAFT_v1g95608	protein	0.00440223	0.0192059	Oral	72	Oral	2.57062	24 to 72	Oral	2.57062	15	#N/A	other	other
NEMVEDRAFT_v1g207743	creatine flagellar-like	0.0139496	0.0207634	Oral	72	Physa	4.63764	8 to 24	Oral	2.85606	#N/A	4	other	other
NEMVEDRAFT_v1g230469	aurora kinase a	0.00743996	0.0244433	Oral	24	Physa	1.41725	8 to 24	Oral	1.48461	7	0	other	other
NEMVEDRAFT_v1g121215	zinc finger protein zic 1-like	0.0326776	0.0248079	Oral	72	Oral	5.78179	24 to 72	Oral	3.16833	7	18	up	other
NEMVEDRAFT_v1g243880	predicted protein	0.0190395	0.0254341	physa	72	Physa	5.74243	24 to 72	Oral	5.12546	11	4	other	other
NEMVEDRAFT_v1g211571	protein	0.00327532	0.0265347	physa	72	Physa	6.02572	24 to 72	Physa	4.52603	11	4	other	other
NEMVEDRAFT_v1g243252	gamma-aminobutyric acid type b receptor subunit 2	0.0404088	0.0266621	physa	8	Physa	1.03294	8 to 24	Physa	1.37636	4	14	other	other
NEMVEDRAFT_v1g214304	f-box only protein 47	0.0347421	0.0274028	physa	72	Physa	4.16655	24 to 72	Oral	3.37882	#N/A	4	other	other
NEMVEDRAFT_v1g91623	acetylserotonin o-methyltransferase-like	0.0364952	0.0280888	physa	24	Physa	1.84228	0 to 8	Oral	1.24587	14	11	other	up
NEMVEDRAFT_v1g209384	wd repeat-containing protein 87	0.0213002	0.0289859	Oral	72	Physa	2.05632	8 to 24	Oral	1.89407	11	6	other	other
NEMVEDRAFT_v1g216775	metalloproteinase inhibitor 3-like	0.0118854	0.0291315	Oral	8	Oral	1.56695	8 to 24	Oral	1.93578	14	0	other	other
NEMVEDRAFT_v1g80394	homeobox protein msx-2	0.0215152	0.0297378	physa	72	Oral	4.01779	24 to 72	Oral	3.45324	7	#N/A	other	other
NEMVEDRAFT_v1g129091	protein	0.018137	0.0306751	Oral	8	Physa	3.60721	0 to 8	Physa	3.60721	19	14	other	up
NEMVEDRAFT_v1g208146	protein	0.0142575	0.0309596	physa	72	Physa	4.79637	8 to 24	Oral	5.18527	11	4	other	other
NEMVEDRAFT_v1g214347	protein	0.000405107	0.0342529	Oral	24	Oral	3.94602	8 to 24	Oral	2.16924	17	16	up	other
NEMVEDRAFT_v1g199560	protein	0.0213056	0.0372837	Oral	8	Oral	3.16695	0 to 8	Oral	3.16695	16	18	other	other
NEMVEDRAFT_v1g205636	homeobox protein hox-d3	0.000900784	0.0384315	Oral	8	Physa	1.72988	0 to 8	Physa	1.72988	17	14	up	other
NEMVEDRAFT_v1g56483	protein	0.000372436	0.0385396	Oral	72	Physa	2.32142	24 to 72	Physa	1.48025	11	7	up	other
NEMVEDRAFT_v1g123977	unconventional myosin-if	0.0208523	0.0392458	Oral	72	Physa	4.699	8 to 24	Oral	3.26228	#N/A	1	other	other
NEMVEDRAFT_v1g214896	predicted protein	0.028018	0.0410217	Oral	72	Oral	2.93523	0 to 8	Oral	1.79624	17	#N/A	up	up
NEMVEDRAFT_v1g104591	predicted protein	0.0104518	0.0417459	physa	72	Physa	3.49637	24 to 72	Oral	2.58186	#N/A	1	other	other
NEMVEDRAFT_v1g32231	brambleberry precursor	0.00124653	0.0438834	physa	72	Physa	4.66826	24 to 72	Physa	3.25364	8	4	other	other
NEMVEDRAFT_v1g91822	Protein Wnt (Nv-WntA)	7.01718e-06	0.0512841	Oral	72	Oral	4.35463	8 to 24	Oral	3.28469	17	7	other	other
NEMVEDRAFT_v1g90480	lutropin-choriogonadotropic hormone receptor	0.000204144	0.0518789	Oral	8	Oral	2.88412	0 to 8	Oral	2.88412	14	18	up	other
NEMVEDRAFT_v1g211835	coiled-coil domain-containing protein 176	0.00719491	0.0520735	Oral	8	Physa	1.12991	8 to 24	Physa	1.21949	6	14	other	other
NEMVEDRAFT_v1g204932	tryptophanase	2.67671e-13	0.052258	Oral	72	Oral	4.08236	8 to 24	Oral	2.95655	7	#N/A	other	other
NEMVEDRAFT_v1g43780	high mobility group protein dsp1-like	0.0150155	0.0538462	Oral	72	Physa	5.33455	8 to 24	Oral	5.55586	11	4	other	other
NEMVEDRAFT_v1g199839	predicted protein	0.0236635	0.0548602	physa	72	Physa	4.65902	24 to 72	Oral	3.96029	11	4	other	other
EMNVEG_gw.45.46.1	--	0.00753309	0.056124	physa	72	Oral	1.83618	24 to 72	Oral	2.11654	7	0	other	other
NEMVEDRAFT_v1g162410	predicted protein	0.0388174	0.056879	physa	72	Physa	1.56304	24 to 72	Physa	1.69362	11	13	other	other
NEMVEDRAFT_v1g124455	predicted protein	4.93782e-05	0.0570907	physa	8	Physa	2.87052	0 to 8	Physa	2.87052	1	7	other	other
NEMVEDRAFT_v1g96973	armadillo repeat-containing protein 4	0.0173577	0.0577586	physa	72	Physa	1.80661	24 to 72	Physa	1.396	11	4	other	other
NEMVEDRAFT_v1g113876	1-aminocyclopropane-1-carboxylate deaminase-like	0.00148986	0.0578161	physa	24	Physa	2.05744	0 to 8	Physa	2.0348	14	19	other	up
NEMVEDRAFT_v1g238204	predicted protein	0.00237689	0.0596102	physa	72	Oral	1.69954	24 to 72	Oral	1.93151	7	#N/A	other	other
NEMVEDRAFT_v1g229523	tektin 1	0.0100227	0.0620844	physa	72	Physa	2.14302	8 to 24	Oral	2.1299	8	4	other	other
NEMVEDRAFT_v1g209293	protein	8.57548e-08	0.0630855	Oral	72	Oral	5.05002	24 to 72	Oral	3.13693	7	#N/A	other	other
NEMVEDRAFT_v1g126312	potassium sodium hyperpolarization-activated cyclic nucleotide-gated channel 4-like	0.0337584	0.0639282	physa	72	Physa	4.04705	24 to 72	Oral	3.28351	11	4	other	other
NEMVEDRAFT_v1g85102	protein	0.0154553	0.0672788	physa	72	Oral	1.74637	0 to 8	Physa	1.37482	4	14	other	other
NEMVEDRAFT_v1g116976	tektin 2	0.00805184	0.0677205	physa	72	Physa	2.63959	24 to 72	Physa	2.10535	11	4	other	other
NEMVEDRAFT_v1g85087	testis-specific serine threonine-protein kinase 4-like	0.0355503	0.0701226	physa	72	Physa	4.80159	8 to 24	Oral	4.08261	3	4	other	other
NEMVEDRAFT_v1g108304	zinc finger protein 135-like	0.000170788	0.0703886	physa	8	Oral	5.47317	0 to 8	Oral	5.47317	14	19	up	up
NEMVEDRAFT_v1g128289	homeobox protein mox-1	1.36183e-14	0.0706118	Oral	24	Oral	6.65298	0 to 8	Oral	4.77827	19	16	up	up
NEMVEDRAFT_v1g107948	protein	0.0115161	0.0706482	Oral	24	Oral	2.54666	0 to 8	Oral	1.84161	19	14	other	other
NEMVEDRAFT_v1g140744	astacin 3	0.00577126	0.0710153	physa	72	Physa	1.71933	8 to 24	Physa	1.27821	#N/A	7	other	other
NEMVEDRAFT_v1g80101	major facilitator superfamily domain-containing protein 12	0.00816118	0.0722396	Oral	72	Oral	2.91902	8 to 24	Oral	2.03312	7	#N/A	other	other
NEMVEDRAFT_v1g213183	cell division	0.047795	0.0723488	physa	72	Physa	3.14901	24 to 72	Physa	2.56921	11	#N/A	other	other
NEMVEDRAFT_v1g146244	Transporter (Fragment)	0.00058455	0.0741	physa	72	Physa	6.09666	24 to 72	Physa	4.45466	8	1	other	other
NEMVEDRAFT_v1g217218	predicted protein	7.077e-05	0.0746991	physa	72	Physa	4.2836	8 to 24	Oral	3.70626	11	4	other	other
NEMVEDRAFT_v1g28948	hairy enhancer-of-split related with yrpw motif protein 2	0.00195634	0.075326	physa	24	Physa	2.16981	8 to 24	Oral	1.23561	7	11	other	other
NEMVEDRAFT_v1g220690	dynein heavy chain axonemal	0.00466728	0.0765329	Oral	8	Physa	3.97874	0 to 8	Physa	3.97874	#N/A	0	other	other
NEMVEDRAFT_v1g246644	low quality protein: hemicentin-2	0.00892726	0.0765401	Oral	72	Oral	1.45893	24 to 72	Physa	1.03862	0	5	down	other
NEMVEDRAFT_v1g214199	protein	0.0242557	0.0766145	physa	72	Physa	1.39722	24 to 72	Oral	1.99906	16	13	other	other
NEMVEDRAFT_v1g50131	--	0.0297771	0.0771515	Oral	72	Physa	1.0543	24 to 72	Oral	0.982935	11	13	other	other
NEMVEDRAFT_v1g220731	predicted protein	0.00247981	0.0774665	Oral	24	Oral	2.28399	24 to 72	Oral	1.62348	11	14	up	other
NEMVEDRAFT_v1g208101	predicted protein	0.000170164	0.0775318	physa	72	Physa	5.82623	8 to 24	Oral	4.91677	#N/A	4	other	other
NEMVEDRAFT_v1g39112	predicted protein	0.00908881	0.079437	physa	72	Physa	3.15256	24 to 72	Oral	2.60876	11	1	other	other
NEMVEDRAFT_v1g79471	spondin-1	0.00123245	0.080698	physa	72	Physa	2.39026	8 to 24	Physa	2.50604	11	9	other	other
NEMVEDRAFT_v1g129689	protein	0.0019674	0.0807849	Oral	72	Physa	5.50821	8 to 24	Oral	5.32519	#N/A	1	other	other
NEMVEDRAFT_v1g216927	ef hand family protein	0.0271035	0.0826905	physa	72	Physa	1.41993	24 to 72	Physa	1.48972	11	13	other	other
NEMVEDRAFT_v1g201274	cytoskeleton-associated protein 2-like	0.0343913	0.0827439	Oral	8	Oral	2.00272	8 to 24	Oral	2.20441	9	0	other	down
NEMVEDRAFT_v1g233903	rib43a-like with coiled-coils protein 2-like	0.0497129	0.0830317	physa	72	Physa	1.74575	24 to 72	Physa	1.63082	11	#N/A	other	other
NEMVEDRAFT_v1g240553	filamin-c isoform 3	0.000573829	0.0832278	physa	24	Oral	2.0428	8 to 24	Oral	1.49615	4	12	other	other
NEMVEDRAFT_v1g238203	kinesin-like protein kif11	0.0140365	0.0833655	Oral	24	Physa	1.14689	24 to 72	Oral	1.20188	7	0	other	other
NEMVEDRAFT_v1g197623	--	0.0367625	0.0842413	physa	72	Oral	1.35791	24 to 72	Oral	1.02457	7	2	other	other
NEMVEDRAFT_v1g237400	chromosome 20 open reading frame 85	0.0170861	0.0885762	physa	8	Physa	1.74978	0 to 8	Physa	1.74978	6	16	other	other
NEMVEDRAFT_v1g244395	sperm-tail pg-rich repeat-containing protein 2	0.00457635	0.0898726	physa	72	Physa	1.39075	24 to 72	Physa	1.54449	11	13	other	other
NEMVEDRAFT_v1g123388	sodium potassium calcium exchanger 3-like	0.0326205	0.0910022	physa	72	Physa	3.25978	8 to 24	Oral	2.58533	11	4	other	other
NEMVEDRAFT_v1g209664	neuroligin- x-linked isoform 1	0.00468566	0.0913913	Oral	24	Oral	1.00908	24 to 72	Physa	1.57808	0	7	other	other
NEMVEDRAFT_v1g219214	mycbp-associated protein	0.0222594	0.0915408	physa	72	Oral	0.824983	24 to 72	Physa	0.883988	6	13	other	other
NEMVEDRAFT_v1g98950	cancer susceptibility candidate protein 1 homolog	0.039631	0.0927423	physa	72	Physa	1.30085	24 to 72	Physa	1.26862	11	13	other	other
NEMVEDRAFT_v1g90018	serine threonine-protein kinase nek10	2.4165e-06	0.0929346	Oral	24	Oral	1.88712	0 to 8	Physa	1.85356	11	14	up	other
NEMVEDRAFT_v1g244643	low quality protein: cubilin-like	0.000213893	0.0943151	physa	72	Physa	2.60367	24 to 72	Physa	1.50458	15	7	other	up
NEMVEDRAFT_v1g170937	adenylate kinase 7	0.016477	0.0953329	physa	72	Physa	1.23425	24 to 72	Physa	1.44679	11	13	other	other
NEMVEDRAFT_v1g85851	protein	0.00840325	0.101432	Oral	8	Physa	1.48397	0 to 8	Physa	1.48397	17	5	other	other
NEMVEDRAFT_v1g202389	equilibrative nucleoside transporter 1-like	0.000441771	0.101588	physa	72	Physa	4.00243	24 to 72	Physa	3.51512	11	6	other	other
NEMVEDRAFT_v1g198816	cd63 antigen	0.0229965	0.101612	physa	72	Physa	3.69725	8 to 24	Oral	4.17492	8	4	other	other
NEMVEDRAFT_v1g60521	Transporter (Fragment)	0.025333	0.102277	physa	8	Physa	1.24782	24 to 72	Physa	1.31826	0	7	down	other
NEMVEDRAFT_v1g99612	transcription factor sp9	4.11994e-06	0.10237	Oral	24	Oral	2.90674	0 to 8	Oral	2.20072	19	14	up	other
NEMVEDRAFT_v1g220777	sperm-associated antigen 17	0.0242532	0.10346	physa	24	Oral	1.59743	24 to 72	Physa	1.80076	11	13	other	other
NEMVEDRAFT_v1g201669	low quality protein: hemicentin-1-like	0.00874352	0.104266	physa	72	Physa	2.94408	8 to 24	Oral	2.21447	#N/A	1	other	other
NEMVEDRAFT_v1g95805	carnitine o-acetyltransferase	4.71324e-05	0.105285	Oral	72	Oral	2.1032	0 to 8	Physa	1.14668	17	18	up	up
NEMVEDRAFT_v1g205233	upf0691 protein c9orf116 homolog	0.000738662	0.106515	physa	8	Physa	1.66629	0 to 8	Physa	1.66629	11	14	other	other
NEMVEDRAFT_v1g245245	loc100049741 protein	0.00247981	0.106731	physa	24	Oral	1.60508	24 to 72	Physa	1.75694	11	13	other	other
NEMVEDRAFT_v1g17361	wd repeat-containing protein 65	0.0136869	0.106939	physa	72	Physa	1.50135	24 to 72	Oral	1.46958	11	13	other	other
NEMVEDRAFT_v1g206632	protein	0.0438545	0.106945	Oral	8	Oral	2.09467	0 to 8	Oral	2.09467	1	#N/A	down	other
NEMVEDRAFT_v1g241592	n-acetylaspartate synthetase-like	0.00054626	0.107295	Oral	24	Physa	3.25215	24 to 72	Oral	3.53297	15	0	other	other
NEMVEDRAFT_v1g241541	predicted protein	0.0449445	0.108675	physa	8	Oral	2.02551	0 to 8	Oral	2.02551	2	3	down	other
NEMVEDRAFT_v1g238530	rrp15-like protein	0.00632445	0.109066	Oral	24	Oral	1.69358	0 to 8	Physa	1.10502	17	14	up	other
NEMVEDRAFT_v1g82259	camp-dependent protein kinase regulatory chain	2.54233e-07	0.10922	physa	72	Physa	4.21963	0 to 8	Physa	2.88983	3;6	1	other	down
NEMVEDRAFT_v1g229311	protein mab-21-like 2	0.00808096	0.109947	Oral	72	Oral	3.7787	24 to 72	Oral	2.88805	7	#N/A	other	up
NEMVEDRAFT_v1g79707	diencephalon mesencephalon homeobox protein 1	4.69593e-10	0.110361	Oral	24	Oral	4.28475	8 to 24	Oral	2.38501	19	16	up	other
NEMVEDRAFT_v1g237728	leucine-rich repeat-containing protein 23-like	0.0277265	0.110543	physa	24	Oral	1.30143	8 to 24	Oral	1.1817	11	16	other	other
NEMVEDRAFT_v1g73062	--	0.0136021	0.111017	Oral	8	Physa	3.00518	0 to 8	Physa	3.00518	#N/A	1	other	other
NEMVEDRAFT_v1g218086	rna-directed dna polymerase from mobile element jockey-like	0.00737981	0.111165	physa	8	Physa	2.42408	0 to 8	Physa	2.42408	15	14	other	other
NEMVEDRAFT_v1g143095	tripartite motif-containing protein 71	0.0396003	0.111408	Oral	24	Oral	1.92551	8 to 24	Oral	1.44085	11	7	other	other
NEMVEDRAFT_v1g122333	protein	0.0151709	0.112227	Oral	24	Oral	4.8402	8 to 24	Oral	4.17094	11	9	other	other
NEMVEDRAFT_v1g206334	green fluorescent protein	0.0155646	0.112681	Oral	72	Oral	2.49012	0 to 8	Oral	1.62287	15	#N/A	up	other
NEMVEDRAFT_v1g198008	delphilin	0.0440663	0.112781	physa	72	Physa	2.2292	24 to 72	Oral	2.33087	11	13	other	other
NEMVEDRAFT_v1g235967	transcription factor sox-14	3.12617e-06	0.114494	Oral	72	Oral	2.21506	8 to 24	Oral	2.26921	7	7	other	other
NEMVEDRAFT_v1g214763	protein	0.0179393	0.114643	Oral	24	Oral	1.38333	8 to 24	Oral	1.21337	10	5	other	other
NEMVEDRAFT_v1g204745	predicted protein	0.00144566	0.115467	physa	72	Physa	4.57195	8 to 24	Oral	3.83825	3;6	4	other	other
NEMVEDRAFT_v1g214531	protein	0.00198512	0.117612	Oral	72	Oral	2.2418	8 to 24	Oral	1.47115	4	4	down	other
NEMVEDRAFT_v1g120998	protein	0.000652272	0.118736	physa	8	Physa	2.24089	0 to 8	Physa	2.24089	15	14	up	other
NEMVEDRAFT_v1g85219	senescence-associated partial	0.0486272	0.118928	Oral	8	Physa	2.80209	0 to 8	Physa	2.80209	#N/A	#N/A	other	other
NEMVEDRAFT_v1g222274	ring finger	0.0169555	0.119138	Oral	8	Oral	2.01736	0 to 8	Oral	2.01736	5	10	other	other
NEMVEDRAFT_v1g233379	protein	0.0355805	0.119468	Oral	24	Physa	3.0839	24 to 72	Physa	2.35785	4	0	other	down
NEMVEDRAFT_v1g45213	collagen triple helix repeat protein	0.0151463	0.120041	Oral	72	Oral	3.18682	24 to 72	Physa	1.9558	4	5	down	other
NEMVEDRAFT_v1g88035	Mitochondrial creatine kinase	0.00012398	0.120616	physa	72	Physa	4.78311	8 to 24	Oral	4.2945	8	4	other	other
NEMVEDRAFT_v1g204844	predicted protein	0.00537175	0.120721	Oral	24	Oral	1.51936	24 to 72	Physa	1.34415	11	16	other	other
NEMVEDRAFT_v1g207995	bromodomain testis-specific protein	0.000423459	0.122275	physa	72	Physa	3.56494	24 to 72	Physa	2.60341	8	1	other	down
NEMVEDRAFT_v1g242584	Protein Wnt(Nv-Wnt 2)	6.24997e-14	0.123607	Oral	72	Oral	3.4003	8 to 24	Oral	3.97863	9	9	other	other
NEMVEDRAFT_v1g205060	tetratricopeptide repeat protein 34-like	4.29878e-09	0.123767	physa	72	Physa	2.46946	8 to 24	Physa	2.18671	9	7	other	other
NEMVEDRAFT_v1g82617	predicted protein	0.0316985	0.124393	physa	72	Oral	1.34852	24 to 72	Physa	1.15877	4	5	other	other
NEMVEDRAFT_v1g245004	predicted protein	0.00240794	0.12521	Oral	8	Oral	1.05131	24 to 72	Oral	1.11122	7	9	other	other
NEMVEDRAFT_v1g34416	--	0.0490904	0.125244	Oral	8	Oral	0.863982	0 to 8	Oral	0.863982	14	#N/A	other	other
NEMVEDRAFT_v1g211802	glutamine-rich protein 2	1.74727e-06	0.126959	physa	72	Physa	4.40442	8 to 24	Oral	3.24342	#N/A	1	other	down
NEMVEDRAFT_v1g29569	bone morphogenetic protein 1	0.00646899	0.127114	Oral	72	Oral	2.51611	0 to 8	Physa	1.88458	15	18	other	up
NEMVEDRAFT_v1g212396	predicted protein	0.0495118	0.127294	physa	24	Oral	2.90915	0 to 8	Oral	1.92097	19	#N/A	up	up
NEMVEDRAFT_v1g190658	upf0468 protein c16orf80 homolog	0.00638442	0.128199	physa	24	Oral	1.00239	24 to 72	Physa	1.32101	11	13	other	other
NEMVEDRAFT_v1g10446	polycystic kidney disease protein 1-like 2-like	0.0418557	0.128347	physa	24	Oral	2.9624	8 to 24	Oral	3.46	11	13	other	other
NEMVEDRAFT_v1g65878	--	0.0434955	0.128916	Oral	8	Physa	3.73768	0 to 8	Physa	3.73768	#N/A	14	other	up
NEMVEDRAFT_v1g79785	Transporter (Fragment)	6.31344e-05	0.12907	physa	8	Oral	1.7989	24 to 72	Physa	2.06462	0	7	other	other
NEMVEDRAFT_v1g150225	protein	0.0380279	0.12984	physa	8	Physa	1.62737	0 to 8	Physa	1.62737	11	14	other	other
NEMVEDRAFT_v1g241683	probable signal peptidase complex subunit 2-like	0.045467	0.129938	Oral	8	Physa	1.42594	0 to 8	Physa	1.42594	17	14	other	other
NEMVEDRAFT_v1g111107	6-pyruvoyl tetrahydrobiopterin synthase	0.0246303	0.133516	physa	8	Physa	2.44983	0 to 8	Physa	2.44983	15	14	other	other
NEMVEDRAFT_v1g61967	protein	0.0235073	0.133738	Oral	72	Physa	1.44336	0 to 8	Oral	0.835059	16	17	other	up
NEMVEDRAFT_v1g157758	loc100145233 protein	0.0200125	0.135412	Oral	8	Physa	1.54758	0 to 8	Physa	1.54758	11	16	other	other
NEMVEDRAFT_v1g17491	protein	0.0175013	0.13628	physa	24	Oral	2.30429	8 to 24	Oral	2.11068	11	1	other	other
NEMVEDRAFT_v1g62953	--	0.00911413	0.137155	Oral	8	Physa	2.67496	0 to 8	Physa	2.67496	#N/A	14	other	up
NEMVEDRAFT_v1g94717	39s ribosomal protein mitochondrial-like	0.0326541	0.138863	Oral	8	Physa	1.52456	0 to 8	Physa	1.52456	19	14	other	up
NEMVEDRAFT_v1g244257	kinetochore protein ndc80 homolog	0.00733949	0.139068	Oral	8	Oral	1.35188	0 to 8	Oral	1.35188	7	0	other	down
NEMVEDRAFT_v1g101383	a disintegrin and metalloproteinase with thrombospondin motifs 17	6.16132e-08	0.139618	Oral	24	Oral	4.0445	0 to 8	Oral	2.85409	11	16	up	up
NEMVEDRAFT_v1g210728	calcium calmodulin-dependent protein kinase type ii alpha chain-like	0.000692711	0.13986	Oral	24	Physa	1.63988	8 to 24	Oral	1.6819	10	5	other	other
NEMVEDRAFT_v1g101645	dickkopf-related protein 3 isoform 1	0.00309263	0.140862	physa	72	Physa	1.78804	0 to 8	Oral	1.3998	14	17	other	up
NEMVEDRAFT_v1g33652	--	0	0.142901	Oral	72	Oral	4.92905	0 to 8	Oral	1.94869	0	#N/A	down	down
NEMVEDRAFT_v1g113881	1-aminocyclopropane-1-carboxylate deaminase-like	0.000133711	0.143606	physa	8	Physa	2.18754	0 to 8	Physa	2.18754	14	19	other	up
EMNVEG_estExt_fgenesh1_pg.C_3350009	--	0.00119045	0.14423	physa	8	Physa	1.72176	8 to 24	Physa	1.85632	2	7	other	other
NEMVEDRAFT_v1g18745	--	0.00629476	0.144322	Oral	8	Physa	3.35402	0 to 8	Physa	3.35402	#N/A	14	other	other
NEMVEDRAFT_v1g223314	hypothetical protein NEMVEDRAFT_v1g223314	1.80404e-05	0.144585	physa	8	Physa	4.61152	0 to 8	Physa	4.61152	1	1	other	down
NEMVEDRAFT_v1g213283	wd repeat-containing protein 65	0.00258156	0.144724	physa	72	Physa	1.56109	24 to 72	Oral	1.28366	11	4	other	other
NEMVEDRAFT_v1g25772	--	4.82944e-11	0.146899	Oral	72	Oral	5.11718	8 to 24	Oral	3.24963	7	17	other	other
NEMVEDRAFT_v1g245598	predicted protein	0.00147388	0.147011	physa	24	Oral	2.53276	0 to 8	Oral	1.39995	0	5	down	other
NEMVEDRAFT_v1g212543	Delta-like protein	0.000682022	0.14783	physa	8	Physa	2.33259	0 to 8	Physa	2.33259	0	2	down	other
NEMVEDRAFT_v1g244954	predicted protein	0.00631575	0.148877	physa	8	Physa	2.00758	0 to 8	Physa	2.00758	18	14	up	up
NEMVEDRAFT_v1g134593	protein	0.0374737	0.149312	physa	8	Physa	1.58551	0 to 8	Physa	1.58551	16	14	other	other
NEMVEDRAFT_v1g205483	muscle m-line assembly protein unc-89-like	0.00359293	0.151509	Oral	8	Oral	2.6009	0 to 8	Oral	2.6009	16	17	up	up
NEMVEDRAFT_v1g159278	radial spoke head protein 4 homolog a	0.0450167	0.151544	physa	72	Physa	1.07468	24 to 72	Physa	1.20073	11	13	other	other
NEMVEDRAFT_v1g194914	Protein Wnt(Nv-Wnt4)	0	0.151751	Oral	8	Oral	7.72633	0 to 8	Oral	7.72633	16	14	up	other
NEMVEDRAFT_v1g79532	protein	0.00950615	0.153422	physa	8	Physa	2.58084	8 to 24	Physa	3.07232	#N/A	8	other	other
NEMVEDRAFT_v1g76171	--	0.0302939	0.15472	Oral	8	Physa	2.61012	0 to 8	Physa	2.61012	#N/A	14	other	other
NEMVEDRAFT_v1g173772	leucine-rich repeat-containing protein 34	0.0235188	0.155171	physa	24	Oral	1.29746	24 to 72	Physa	1.31648	11	13	other	other
NEMVEDRAFT_v1g74951	--	0.021042	0.155766	Oral	8	Physa	2.1583	0 to 8	Physa	2.1583	#N/A	14	other	other
NEMVEDRAFT_v1g243590	dsba oxidoreductase	0.0355733	0.155884	Oral	24	Oral	1.30931	0 to 8	Physa	0.910402	19	18	other	other
NEMVEDRAFT_v1g77128	--	0.00586898	0.157011	Oral	8	Physa	2.86798	0 to 8	Physa	2.86798	#N/A	14	other	up
NEMVEDRAFT_v1g40040	fibrocystin-l- partial	0.00598766	0.157584	Oral	72	Physa	2.55172	24 to 72	Physa	1.31276	10	4	other	other
NEMVEDRAFT_v1g212182	patched domain-containing protein 3-like	1.08607e-05	0.158114	physa	24	Oral	2.29958	0 to 8	Physa	1.62309	0	7	down	other
NEMVEDRAFT_v1g121336	protein apcdd1	1.01257e-06	0.158845	physa	8	Physa	2.81252	0 to 8	Physa	2.81252	0	7	other	other
NEMVEDRAFT_v1g5458	cardiomyopathy-associated protein 5	2.81191e-05	0.159066	Oral	24	Oral	3.74619	0 to 8	Oral	3.13153	19	16	up	other
NEMVEDRAFT_v1g66577	--	0.00645717	0.159282	Oral	8	Physa	2.36138	0 to 8	Physa	2.36138	#N/A	14	other	other
NEMVEDRAFT_v1g37963	signal cub and egf-like domain-containing protein 3	0.000143559	0.159436	Oral	24	Physa	2.36024	8 to 24	Physa	1.74834	14	0	other	other
NEMVEDRAFT_v1g230011	Protein Wnt	0.0348402	0.159623	Oral	24	Oral	1.61543	8 to 24	Oral	0.991415	19	11	up	other
NEMVEDRAFT_v1g240217	predicted protein	0.000129254	0.160693	physa	72	Physa	2.01297	0 to 8	Physa	1.26657	18	17	up	up
NEMVEDRAFT_v1g91789	zinc finger cchc domain-containing protein 9	0.0430588	0.160724	Oral	24	Oral	1.7121	8 to 24	Oral	1.77659	9	16	other	other
NEMVEDRAFT_v1g247248	predicted protein	0.00275559	0.161841	Oral	72	Physa	1.30438	8 to 24	Physa	1.3271	4	14	other	other
NEMVEDRAFT_v1g210501	substance-k receptor	0.00710436	0.161919	Oral	8	Oral	2.53186	0 to 8	Oral	2.53186	14	19	up	up
NEMVEDRAFT_v1g228590	cathepsin l-like	0	0.162343	Oral	72	Oral	5.30323	0 to 8	Oral	1.97383	0	#N/A	down	down
NEMVEDRAFT_v1g218943	predicted protein	0.00875942	0.162598	physa	24	Oral	1.48001	0 to 8	Oral	1.41793	5	9	other	other
NEMVEDRAFT_v1g210058	protein	0.00399924	0.163514	Oral	24	Oral	2.66421	0 to 8	Oral	2.38477	19	18	up	other
NEMVEDRAFT_v1g213090	cub and zona pellucida-like domain-containing protein 1	0.00021205	0.163849	Oral	72	Oral	3.04681	8 to 24	Oral	2.54616	17	15	other	other
NEMVEDRAFT_v1g118387	protein	0.0162983	0.164014	Oral	8	Physa	1.92283	0 to 8	Physa	1.92283	#N/A	14	other	up
NEMVEDRAFT_v1g106241	Protein Wnt (Nv-Wnt 16)	0.000978578	0.166287	Oral	24	Oral	2.10827	0 to 8	Oral	1.68603	19	14	up	other
NEMVEDRAFT_v1g68079	--	0.0318118	0.168768	Oral	8	Physa	2.90086	0 to 8	Physa	2.90086	16	14	other	up
NEMVEDRAFT_v1g62863	myosin light chain smooth muscle	0.0218134	0.169434	Oral	24	Oral	2.22031	0 to 8	Oral	1.82452	19	#N/A	up	up
NEMVEDRAFT_v1g53782	von willebrand factor type egf and pentraxin domain-containing protein 1- partial	0.0478391	0.169948	physa	24	Oral	3.31168	0 to 8	Oral	2.903	0	#N/A	down	other
NEMVEDRAFT_v1g215187	predicted protein	0.0203596	0.170263	physa	72	Physa	1.43057	24 to 72	Physa	1.57822	11	13	other	other
NEMVEDRAFT_v1g48851	wd repeat-containing protein 52	0.00782959	0.170564	physa	72	Physa	1.62152	24 to 72	Physa	1.61299	11	13	other	other
NEMVEDRAFT_v1g246106	predicted protein	0.0320751	0.170891	Oral	8	Oral	1.66387	0 to 8	Oral	1.66387	16	#N/A	other	other
NEMVEDRAFT_v1g118058	spermatogenesis-associated protein 17	0.00432578	0.171267	physa	24	Oral	1.37344	24 to 72	Oral	1.23328	16	13	other	other
NEMVEDRAFT_v1g201704	collagen type vi alpha 6	0.0467585	0.171842	Oral	24	Oral	1.12835	8 to 24	Oral	1.66774	11	13	other	other
NEMVEDRAFT_v1g133538	--	0.00342886	0.171924	Oral	8	Physa	2.8314	0 to 8	Physa	2.8314	#N/A	14	other	other
NEMVEDRAFT_v1g238200	nuclear receptor-binding factor 2	0.000890873	0.171963	Oral	72	Oral	1.72334	0 to 8	Physa	1.08547	17	19	up	up
NEMVEDRAFT_v1g83189	matrix metalloproteinase-17	0.0145	0.173879	Oral	8	Oral	1.58351	0 to 8	Oral	1.58351	18	19	up	other
NEMVEDRAFT_v1g101648	dynein heavy chain axonemal-like	0.00638207	0.174722	Oral	24	Oral	2.97868	0 to 8	Physa	2.69566	17	16	up	other
NEMVEDRAFT_v1g237981	pleckstrin homology domain-containing family g member 7	0.0372227	0.175538	physa	24	Oral	1.38847	24 to 72	Oral	1.41971	5	4	other	other
NEMVEDRAFT_v1g247951	chitin deacetylase 9 precursor	2.24121e-12	0.177336	Oral	72	Oral	5.02316	8 to 24	Oral	2.08758	0	#N/A	down	down
NEMVEDRAFT_v1g246632	predicted protein	0.0309831	0.178744	Oral	8	Oral	2.36863	8 to 24	Oral	2.40501	9	#N/A	other	other
NEMVEDRAFT_v1g101427	a disintegrin and metalloproteinase with thrombospondin motifs 12	0.000647162	0.179129	Oral	24	Oral	4.06929	0 to 8	Oral	2.99888	19	19	up	up
NEMVEDRAFT_v1g200214	glutamate ionotropic kainate 2-like	0.00174243	0.179287	Oral	8	Physa	1.8189	24 to 72	Physa	2.09771	0	7	other	other
NEMVEDRAFT_v1g100430	protein wntless homolog isoform 1	0	0.180888	Oral	24	Oral	3.72702	0 to 8	Oral	3.46312	16	14	other	other
NEMVEDRAFT_v1g233391	predicted protein	0.000104126	0.180916	physa	24	Oral	1.55812	24 to 72	Physa	1.51934	11	16	other	other
NEMVEDRAFT_v1g139694	protein	0.000173743	0.181513	Oral	72	Physa	4.12746	0 to 8	Physa	3.00305	0	0	down	down
NEMVEDRAFT_v1g4868	--	0.0113165	0.181666	Oral	8	Physa	2.99074	0 to 8	Physa	2.99074	#N/A	14	other	other
NEMVEDRAFT_v1g167033	c protein immunoglobulin-a-binding beta	3.45509e-05	0.182931	physa	8	Physa	2.19887	0 to 8	Physa	2.19887	0	2	down	down
NEMVEDRAFT_v1g104900	uncharacterized loc101115021	1.69267e-05	0.183164	physa	8	Physa	2.13177	0 to 8	Physa	2.13177	11	14	other	other
NEMVEDRAFT_v1g219474	acyl- synthetase family member mitochondrial-like	3.87601e-05	0.184185	Oral	8	Physa	1.86527	8 to 24	Physa	3.32588	15	14	other	other
NEMVEDRAFT_v1g110232	synapsin iii	0.00348799	0.184307	Oral	8	Oral	2.02199	0 to 8	Oral	2.02199	19	18	up	up
NEMVEDRAFT_v1g80834	c13 family	0.0488491	0.184456	physa	24	Physa	4.70214	8 to 24	Physa	3.71706	11	#N/A	up	up
NEMVEDRAFT_v1g246977	protein fam194a	0.04196	0.184544	physa	72	Physa	1.3148	24 to 72	Physa	1.09317	11	6	other	other
NEMVEDRAFT_v1g236931	morn repeat-containing protein 3-like	0.000782681	0.184642	physa	8	Physa	1.38766	0 to 8	Physa	1.38766	11	16	other	other
NEMVEDRAFT_v1g238957	protein	0.00645351	0.185651	physa	72	Physa	2.00848	0 to 8	Physa	1.93871	14	18	other	up
NEMVEDRAFT_v1g158977	tetratricopeptide repeat protein 18	0.00988355	0.185738	physa	24	Oral	1.1752	24 to 72	Physa	1.09398	11	13	other	other
NEMVEDRAFT_v1g200209	predicted protein	0.00469979	0.18697	physa	72	Physa	3.0799	24 to 72	Physa	1.8278	#N/A	1	other	down
NEMVEDRAFT_v1g205768	homeobox protein orthopedia b-like isoform 1	0.00295809	0.187842	Oral	72	Oral	3.62148	24 to 72	Oral	2.49219	7	15	other	other
NEMVEDRAFT_v1g828	coagulation factor c cochlin	0.0298958	0.187849	Oral	72	Oral	2.33786	0 to 8	Physa	1.80309	15	14	up	other
NEMVEDRAFT_v1g214761	protein	0.00305944	0.188007	Oral	72	Oral	4.02947	8 to 24	Oral	2.29107	4	0	other	down
NEMVEDRAFT_v1g224298	protein	0.045385	0.188445	physa	72	Oral	3.27464	0 to 8	Oral	2.82096	1	#N/A	down	other
NEMVEDRAFT_v1g84873	tenascin-r precursor	0.0471231	0.18856	physa	8	Physa	1.65492	0 to 8	Physa	1.65492	10	#N/A	other	other
NEMVEDRAFT_v1g79661	predicted protein	0.0275062	0.190028	Oral	24	Physa	1.72926	8 to 24	Physa	1.95383	6	10	other	other
NEMVEDRAFT_v1g203554	dnaj homolog subfamily c member 27-like	0.00532922	0.190043	Oral	72	Physa	1.79248	24 to 72	Physa	2.13556	11	13	other	other
NEMVEDRAFT_v1g195431	magnesium-dependent phosphatase 1-like	0.0470169	0.191712	Oral	8	Physa	1.19992	0 to 8	Physa	1.19992	19	#N/A	up	other
NEMVEDRAFT_v1g113459	dynein light chain axonemal	0.0348185	0.192553	physa	24	Oral	1.14816	24 to 72	Physa	1.253	11	13	other	other
NEMVEDRAFT_v1g196726	integrin alpha-8	1.64271e-11	0.193418	Oral	8	Oral	2.56417	0 to 8	Oral	2.56417	14	16	other	other
NEMVEDRAFT_v1g98151	syntaxin-binding protein 1	0.0349395	0.193682	physa	72	Physa	2.90728	24 to 72	Oral	2.60425	11	1	other	other
NEMVEDRAFT_v1g94148	dna topoisomerase 2-beta	0.0247931	0.193806	physa	8	Oral	1.15098	8 to 24	Oral	1.48101	8	1	other	down
NEMVEDRAFT_v1g203955	predicted protein	0.00776116	0.193807	Oral	24	Physa	0.778947	8 to 24	Oral	1.20069	14	10	other	other
EMNVEG_estExt_gwp.C_99930001	--	0.0163896	0.194996	Oral	8	Physa	2.66073	0 to 8	Physa	2.66073	#N/A	14	up	other
NEMVEDRAFT_v1g101680	homeobox even-skipped homolog protein 1	0.000677371	0.197173	Oral	72	Oral	3.66748	24 to 72	Oral	2.42929	15	17	up	other
NEMVEDRAFT_v1g242001	ankyrin repeat and socs box protein 12	0.025058	0.197229	Oral	24	Oral	1.30132	0 to 8	Physa	1.07111	19	14	up	other
NEMVEDRAFT_v1g161959	hypoxia-inducible factor 1-alpha isoform 2	0.0430839	0.198247	physa	72	Physa	1.19071	0 to 8	Oral	0.920827	19	17	other	other
NEMVEDRAFT_v1g101900	transcription factor sp5	3.10807e-05	0.198562	physa	72	Physa	2.08755	0 to 8	Oral	1.6099	14	15	other	up
NEMVEDRAFT_v1g211452	ets translocation variant 5 isoform 1	0.0335207	0.198672	Oral	24	Oral	1.93573	0 to 8	Oral	1.23984	19	#N/A	other	other
NEMVEDRAFT_v1g134591	protein	0.00333027	0.200049	Oral	24	Physa	4.47602	8 to 24	Physa	2.31891	0	0	down	down
NEMVEDRAFT_v1g69591	--	0.00771607	0.200305	Oral	8	Physa	2.9302	0 to 8	Physa	2.9302	#N/A	14	other	other
NEMVEDRAFT_v1g136552	multidrug resistance-associated protein 5	0.0371172	0.200847	Oral	8	Oral	1.19619	0 to 8	Oral	1.19619	0	7	down	other
NEMVEDRAFT_v1g86655	guanylyl cyclase domain containing 1	0.000302496	0.201137	physa	8	Physa	2.19251	0 to 8	Physa	2.19251	14	19	other	up
NEMVEDRAFT_v1g83057	calpain-a-like isoform 1	0.000717941	0.201828	Oral	24	Physa	2.61615	24 to 72	Oral	2.40523	15	0	other	other
NEMVEDRAFT_v1g202245	predicted protein	0.0412736	0.202138	physa	24	Oral	1.1579	24 to 72	Physa	1.64158	16	16	other	other
NEMVEDRAFT_v1g19600	--	0.0143572	0.203076	Oral	8	Physa	4.11962	0 to 8	Physa	4.11962	#N/A	14	other	up
NEMVEDRAFT_v1g201387	riia domain-containing protein 1-like	0.0211819	0.203816	physa	8	Physa	1.49843	0 to 8	Physa	1.49843	19	14	up	other
NEMVEDRAFT_v1g62660	--	0.0261075	0.204051	Oral	72	Oral	3.0674	8 to 24	Oral	1.81427	4	2	down	down
NEMVEDRAFT_v1g192584	sperm-associated antigen 16 protein	0.00976396	0.2045	physa	72	Physa	1.23496	24 to 72	Physa	1.5838	11	13	other	other
NEMVEDRAFT_v1g247499	predicted protein	0.00270182	0.205673	physa	8	Physa	1.97127	0 to 8	Physa	1.97127	#N/A	16	other	up
NEMVEDRAFT_v1g138610	graves disease carrier	0.00453023	0.205766	physa	8	Physa	1.51537	0 to 8	Physa	1.51537	14	19	other	up
NEMVEDRAFT_v1g234547	kinesin-like protein kif9 isoform 2	0.0161247	0.206663	physa	72	Physa	1.58434	24 to 72	Physa	1.60824	11	6	other	other
NEMVEDRAFT_v1g211871	protein fam26e	0	0.206732	physa	8	Physa	4.22722	0 to 8	Physa	4.22722	18	14	up	up
NEMVEDRAFT_v1g127060	arf-gap with sh3 ank repeat and ph domain-containing protein 1	0.0438069	0.207417	physa	72	Oral	3.10304	24 to 72	Oral	1.18847	17	#N/A	up	up
NEMVEDRAFT_v1g170952	tubulin polyglutamylase ttll11-like	4.25698e-06	0.209037	physa	8	Physa	2.23757	0 to 8	Physa	2.23757	16	16	other	up
NEMVEDRAFT_v1g38426	--	0.0239119	0.209535	Oral	8	Physa	2.25802	0 to 8	Physa	2.25802	#N/A	14	up	other
NEMVEDRAFT_v1g139702	protein	0.0403596	0.211334	physa	72	Physa	2.54005	24 to 72	Physa	2.74155	6	13	other	other
NEMVEDRAFT_v1g21340	cub domain-containing protein 2	0.00850926	0.212288	Oral	8	Physa	3.02226	0 to 8	Physa	3.02226	17	5	other	other
NEMVEDRAFT_v1g163817	nucleotide-binding oligomerization domain containing 1-like	0.0315694	0.212814	physa	72	Physa	1.22541	24 to 72	Physa	1.55642	11	13	other	other
NEMVEDRAFT_v1g246867	viral a-type inclusion protein	0.00409405	0.213242	Oral	24	Oral	1.39201	24 to 72	Physa	1.45483	0	5	down	other
NEMVEDRAFT_v1g30005	--	0.00521859	0.213255	physa	24	Oral	1.62664	8 to 24	Oral	1.14379	11	16	other	other
NEMVEDRAFT_v1g60450	protein	4.65428e-05	0.21328	Oral	24	Oral	2.9478	24 to 72	Oral	1.83131	0	#N/A	down	down
NEMVEDRAFT_v1g248660	hypothetical protein NEMVEDRAFT_v1g248660	0.00202574	0.213713	Oral	24	Oral	2.97288	0 to 8	Oral	1.5433	19	#N/A	up	other
NEMVEDRAFT_v1g243989	tektin 1	1.88088e-05	0.213899	physa	72	Physa	2.16201	24 to 72	Physa	2.23654	11	6	other	other
NEMVEDRAFT_v1g82705	protein regulator of cytokinesis 1 isoform 1	0.000437315	0.214238	physa	8	Physa	1.64896	0 to 8	Physa	1.64896	7	0	other	other
NEMVEDRAFT_v1g240687	predicted protein	0.0387639	0.214621	physa	8	Physa	1.17044	0 to 8	Physa	1.17044	17	16	other	up
NEMVEDRAFT_v1g24516	radial spoke head protein 3 homolog	0.0490524	0.215072	physa	72	Physa	0.954404	24 to 72	Physa	1.00898	11	#N/A	other	other
NEMVEDRAFT_v1g211167	protein	0.00809255	0.21612	Oral	72	Oral	2.38107	24 to 72	Physa	1.60409	1	5	down	other
NEMVEDRAFT_v1g197168	transmembrane protein 151a	0.0241837	0.216289	physa	72	Oral	1.74482	0 to 8	Physa	1.4468	4	2	other	down
NEMVEDRAFT_v1g166966	replication factor c subunit 3	0.0149679	0.216875	physa	72	Oral	1.09999	24 to 72	Oral	1.31016	7	5	other	other
NEMVEDRAFT_v1g157501	--	0.00554617	0.219062	Oral	8	Physa	2.86496	0 to 8	Physa	2.86496	#N/A	14	other	other
NEMVEDRAFT_v1g244261	kielin chordin-like	2.64136e-05	0.21962	physa	24	Physa	2.77259	8 to 24	Physa	1.84106	18	17	up	up
NEMVEDRAFT_v1g205195	predicted protein	0.0139485	0.220005	Oral	72	Physa	4.03031	8 to 24	Oral	3.24193	11	4	other	other
NEMVEDRAFT_v1g172835	phospholipase a2	0.0159815	0.220013	physa	72	Oral	1.9018	24 to 72	Oral	1.02417	4	6	other	other
NEMVEDRAFT_v1g243805	predicted protein	9.14662e-06	0.220337	physa	8	Physa	2.05988	0 to 8	Physa	2.05988	11	16	other	up
NEMVEDRAFT_v1g241269	morn repeat-containing protein 5-like	0.0242648	0.220815	physa	8	Physa	1.10109	24 to 72	Physa	1.27074	11	16	other	other
NEMVEDRAFT_v1g221353	protein	0.0148781	0.221529	Oral	8	Physa	1.45628	24 to 72	Oral	1.56341	5	5	other	other
NEMVEDRAFT_v1g202233	protein	4.51586e-05	0.222118	Oral	8	Oral	2.6736	0 to 8	Oral	2.6736	18	18	up	up
NEMVEDRAFT_v1g67741	--	0.0470117	0.223675	Oral	8	Physa	2.19328	0 to 8	Physa	2.19328	16	#N/A	other	up
NEMVEDRAFT_v1g240209	deleted in lung and esophageal cancer protein 1	0.0175013	0.2243	Oral	24	Oral	1.1331	24 to 72	Physa	0.98961	11	13	other	other
NEMVEDRAFT_v1g78527	--	0.0234808	0.224769	Oral	8	Physa	2.41473	0 to 8	Physa	2.41473	#N/A	14	other	other
NEMVEDRAFT_v1g168924	frizzled-10 precursor	4.08762e-05	0.22558	Oral	72	Oral	2.03557	8 to 24	Oral	1.43453	17	16	other	other
NEMVEDRAFT_v1g37985	signal cub and egf-like domain-containing protein 2	0.00165167	0.227033	physa	72	Physa	2.17622	0 to 8	Physa	1.07723	18	17	up	up
NEMVEDRAFT_v1g212512	targeting protein for xklp2	0.0323759	0.228077	physa	8	Oral	1.77722	0 to 8	Oral	1.77722	7	0	other	other
NEMVEDRAFT_v1g54942	peritrophic matrix protein 3 precursor	0.00436353	0.228458	Oral	72	Oral	1.82637	8 to 24	Oral	1.40221	4	5	other	other
NEMVEDRAFT_v1g244323	protein	0.00115424	0.228567	physa	8	Physa	2.18354	0 to 8	Physa	2.18354	17	18	other	up
NEMVEDRAFT_v1g186547	delta-1-pyrroline-5-carboxylate mitochondrial	0.0331655	0.228749	physa	24	Oral	1.12512	8 to 24	Oral	0.993941	10	14	other	other
NEMVEDRAFT_v1g236523	cytochrome b5 domain-containing protein 1-like	0.000111164	0.2292	physa	24	Oral	1.69018	24 to 72	Physa	1.62046	11	16	other	other
NEMVEDRAFT_v1g98001	aromatic-l-amino-acid decarboxylase isoform 1	4.44602e-06	0.229222	Oral	8	Oral	3.82725	0 to 8	Oral	3.82725	16	14	up	other
NEMVEDRAFT_v1g101342	a disintegrin and metalloproteinase with thrombospondin motifs 17	0	0.229309	Oral	24	Oral	4.40698	0 to 8	Oral	3.58194	19	16	up	up
NEMVEDRAFT_v1g182548	plasma membrane calcium-transporting atpase 4 isoform 1	0.0251174	0.229323	Oral	24	Oral	1.29244	0 to 8	Oral	1.02322	0	#N/A	down	other
NEMVEDRAFT_v1g416	carnitine o-acetyltransferase	0.000808979	0.229981	Oral	72	Oral	1.71202	8 to 24	Oral	1.13283	17	18	other	up
NEMVEDRAFT_v1g203054	protein	1.19791e-13	0.230647	Oral	24	Oral	2.97689	0 to 8	Physa	2.57549	19	16	up	up
NEMVEDRAFT_v1g105681	upf0686 protein c11orf1 homolog	0.0176095	0.230983	physa	8	Physa	1.4395	24 to 72	Physa	1.48014	16	14	other	other
NEMVEDRAFT_v1g245953	egf-like- multiple partial	5.64609e-05	0.231314	Oral	72	Oral	2.64525	0 to 8	Oral	1.99612	0	#N/A	down	other
NEMVEDRAFT_v1g196089	protein	0.000215896	0.231714	Oral	72	Oral	5.09862	24 to 72	Oral	2.76267	7	15	up	up
NEMVEDRAFT_v1g184716	sperm-associated antigen 6	0.000484144	0.231987	physa	72	Physa	1.42597	24 to 72	Physa	1.61662	11	6	other	other
NEMVEDRAFT_v1g131384	dynein assembly factor axonemal	0.0418557	0.232083	physa	24	Oral	1.27531	24 to 72	Oral	1.63119	11	13	other	other
NEMVEDRAFT_v1g223075	histone-arginine methyltransferase carmer-like isoform 1	1.76486e-05	0.232143	Oral	24	Oral	3.5478	0 to 8	Oral	3.13084	19	19	up	up
NEMVEDRAFT_v1g98639	isoform a	0.0435271	0.232502	physa	72	Physa	3.08614	8 to 24	Oral	3.57095	11	6	other	other
NEMVEDRAFT_v1g127820	protein	0.000645432	0.232725	Oral	24	Oral	2.04629	0 to 8	Oral	1.8107	0	#N/A	down	other
NEMVEDRAFT_v1g168875	glutamate synthase	0.020625	0.233229	physa	8	Physa	1.54333	0 to 8	Physa	1.54333	#N/A	14	other	other
NEMVEDRAFT_v1g245974	dbh-like monooxygenase protein 2 homolog	0.00973618	0.234492	Oral	72	Oral	1.51293	8 to 24	Oral	0.988372	17	7	other	other
NEMVEDRAFT_v1g243793	nuclear pore membrane glycoprotein 210-like	0.00557871	0.235138	Oral	72	Oral	1.63701	8 to 24	Oral	1.05914	17	18	other	other
NEMVEDRAFT_v1g208725	yd008 protein	0.035582	0.235585	physa	72	Physa	1.61146	24 to 72	Physa	1.8598	11	13	other	other
NEMVEDRAFT_v1g118527	wd repeat-containing protein 90	0.0441439	0.235847	Oral	72	Oral	1.37389	8 to 24	Oral	1.34229	17	#N/A	other	other
NEMVEDRAFT_v1g154433	f-box lrr-repeat protein 13	0.0290939	0.23641	physa	72	Physa	2.25476	8 to 24	Physa	1.6751	13	13	other	other
NEMVEDRAFT_v1g239384	g-protein coupled	0.0212531	0.23658	Oral	72	Oral	1.09143	8 to 24	Oral	1.10173	9	7	other	other
NEMVEDRAFT_v1g66850	--	0.0270783	0.237284	Oral	8	Physa	2.12355	0 to 8	Physa	2.12355	#N/A	14	other	other
NEMVEDRAFT_v1g197283	predicted protein	0.00537492	0.238172	Oral	8	Oral	1.4958	8 to 24	Oral	1.70386	9	5	other	other
NEMVEDRAFT_v1g239232	predicted protein	0.0322393	0.238726	physa	72	Physa	1.52511	0 to 8	Physa	0.870171	7	17	other	up
NEMVEDRAFT_v1g197253	protein fam154a-like	0.0302062	0.238915	physa	24	Oral	1.0284	24 to 72	Physa	1.08911	11	16	other	other
NEMVEDRAFT_v1g210850	meiosis-specific with ob domain-containing protein	0.031459	0.240904	physa	72	Physa	2.26082	24 to 72	Oral	2.42005	11	6	other	other
NEMVEDRAFT_v1g8175	--	0.0190469	0.240913	Oral	8	Physa	2.07133	0 to 8	Physa	2.07133	#N/A	14	other	other
NEMVEDRAFT_v1g82577	h open reading frame	0.0416114	0.242814	physa	72	Oral	1.63091	8 to 24	Physa	1.42752	4	14	other	other
NEMVEDRAFT_v1g184605	zinc finger mynd domain-containing protein 12	0.0143933	0.243295	physa	72	Physa	1.03606	24 to 72	Physa	1.58948	11	13	other	other
NEMVEDRAFT_v1g241232	predicted protein	0.0227114	0.243453	Oral	8	Physa	0.965918	8 to 24	Physa	1.1176	18	14	other	other
NEMVEDRAFT_v1g68291	--	0.0134084	0.243484	Oral	8	Physa	1.99449	0 to 8	Physa	1.99449	#N/A	14	other	other
NEMVEDRAFT_v1g81219	condensin complex subunit 3	7.15898e-05	0.243898	physa	8	Physa	1.75318	0 to 8	Physa	1.75318	7	2	other	other
NEMVEDRAFT_v1g117062	UPF0728 protein v1g117062	0.0106385	0.244071	physa	8	Physa	1.40122	24 to 72	Physa	1.66012	11	16	other	other
NEMVEDRAFT_v1g132332	lymphoid enhancer-binding factor 1	0	0.244271	Oral	8	Oral	4.1073	0 to 8	Oral	4.1073	16	14	up	up
NEMVEDRAFT_v1g201949	vascular cell adhesion protein 1 isoform 2	5.91908e-07	0.244668	physa	72	Physa	1.99172	24 to 72	Physa	1.82474	5	7	other	other
NEMVEDRAFT_v1g137402	protein	0.0402305	0.244784	Oral	72	Oral	2.06494	0 to 8	Physa	1.35643	4	5	down	other
NEMVEDRAFT_v1g87137	axonemal dynein light chain domain-containing protein 1	0.0108753	0.244785	physa	72	Physa	1.51539	24 to 72	Physa	1.04248	#N/A	1	other	other
NEMVEDRAFT_v1g211031	predicted protein	0.00601984	0.245079	Oral	72	Physa	3.89662	0 to 8	Oral	2.85874	1	4	down	other
NEMVEDRAFT_v1g211829	cop9 signalosome complex subunit 8	0.00494717	0.245282	Oral	8	Physa	1.50364	0 to 8	Physa	1.50364	19	14	up	other
NEMVEDRAFT_v1g72245	--	0.00472393	0.245976	Oral	8	Physa	2.58029	0 to 8	Physa	2.58029	#N/A	14	other	other
NEMVEDRAFT_v1g65197	--	0.0370855	0.246139	Oral	8	Physa	2.25217	0 to 8	Physa	2.25217	#N/A	14	other	other
NEMVEDRAFT_v1g237640	bola-like protein 2-like	0.0442309	0.246573	Oral	8	Physa	1.37796	0 to 8	Physa	1.37796	17	18	other	up
NEMVEDRAFT_v1g232211	protein	0.0228261	0.246963	physa	72	Oral	1.40217	0 to 8	Oral	1.3479	1	5	down	other
NEMVEDRAFT_v1g236455	betaine--homocysteine s-methyltransferase 1	1.48191e-07	0.24829	Oral	24	Physa	2.93682	0 to 8	Physa	2.20053	2	0	other	down
NEMVEDRAFT_v1g243597	thymidylate kinase	0.00543293	0.248308	physa	72	Oral	1.90179	8 to 24	Oral	1.04028	17	18	other	other
NEMVEDRAFT_v1g8130	--	0.0416114	0.248648	Oral	8	Physa	2.8369	24 to 72	Physa	3.03245	#N/A	16	other	other
NEMVEDRAFT_v1g245809	steryl-sulfatase	0.0293266	0.248867	Oral	8	Physa	1.30553	0 to 8	Physa	1.30553	17	14	up	up
NEMVEDRAFT_v1g214285	predicted protein	0.00106167	0.248981	physa	72	Physa	4.39286	24 to 72	Physa	3.61704	3;6	4	other	other
NEMVEDRAFT_v1g224641	protein	0.00391835	0.250195	Oral	24	Oral	3.47895	0 to 8	Oral	2.25294	11	17	up	up
NEMVEDRAFT_v1g128751	protein	0.0243988	0.250371	Oral	24	Physa	1.40742	24 to 72	Physa	1.60025	14	12	other	other
NEMVEDRAFT_v1g216776	metalloproteinase inhibitor 1 precursor	0	0.2512	Oral	72	Oral	3.66317	0 to 8	Physa	3.54494	18	14	up	other
NEMVEDRAFT_v1g132249	aryl hydrocarbon receptor nuclear translocator-like protein 1-like	0.0065111	0.251446	Oral	24	Oral	1.92736	0 to 8	Oral	1.78285	19	16	up	other
NEMVEDRAFT_v1g12051	serine threonine-protein kinase vrk1	0.00588496	0.251962	physa	8	Physa	1.32939	8 to 24	Oral	1.49757	7	2	other	other
NEMVEDRAFT_v1g77388	--	0.000982377	0.252464	Oral	8	Physa	3.28347	0 to 8	Physa	3.28347	18	14	other	up
NEMVEDRAFT_v1g63022	--	0.0136576	0.253288	Oral	8	Physa	2.70329	0 to 8	Physa	2.70329	#N/A	14	other	other
NEMVEDRAFT_v1g119405	lactose-binding lectin l-2- partial	0.00179496	0.253489	Oral	24	Oral	2.75944	24 to 72	Physa	2.75572	5	15	other	other
NEMVEDRAFT_v1g162416	iq and aaa domain-containing protein 1	0.00176109	0.25362	physa	72	Physa	1.03257	24 to 72	Physa	1.31586	6	13	other	other
NEMVEDRAFT_v1g185226	protein	0.000365056	0.253972	Oral	8	Physa	1.58919	0 to 8	Physa	1.58919	19	18	up	up
NEMVEDRAFT_v1g237537	tyrosine recombinase-like	0.000867051	0.254444	Oral	72	Oral	1.92788	0 to 8	Oral	1.30303	17	14	up	other
NEMVEDRAFT_v1g60296	iq and ubiquitin-like domain-containing protein	0.0134876	0.254445	physa	72	Physa	1.30653	24 to 72	Physa	1.10559	3	6	other	other
NEMVEDRAFT_v1g245986	a-kinase anchor protein mitochondrial	0.0148518	0.254798	Oral	24	Oral	2.48195	0 to 8	Oral	2.16777	19	19	up	other
NEMVEDRAFT_v1g113172	diencephalon mesencephalon homeobox protein 1 isoform 1	0.0370676	0.255329	Oral	72	Oral	2.70076	8 to 24	Oral	1.25687	17	7	other	other
NEMVEDRAFT_v1g68993	--	0.0100332	0.25541	Oral	8	Physa	2.78682	0 to 8	Physa	2.78682	#N/A	14	other	other
NEMVEDRAFT_v1g236602	ribonuclease p protein subunit p14	0.0140738	0.256247	Oral	72	Physa	0.878996	8 to 24	Physa	1.22995	#N/A	14	other	other
NEMVEDRAFT_v1g214812	predicted protein	0.0383641	0.257052	physa	8	Physa	1.03442	24 to 72	Physa	1.4919	11	16	other	other
NEMVEDRAFT_v1g213947	protein	0.00321344	0.257343	physa	8	Oral	1.80398	8 to 24	Oral	2.99151	9	9	other	other
NEMVEDRAFT_v1g234439	multidrug resistance-associated protein 4	0.0389775	0.257669	physa	72	Physa	0.927558	24 to 72	Physa	1.28519	7	7	other	other
NEMVEDRAFT_v1g216683	protein	0.0160783	0.258222	Oral	24	Physa	2.75832	8 to 24	Physa	2.4881	1	10	down	other
NEMVEDRAFT_v1g117667	cathepsin z-like	2.47499e-13	0.259263	Oral	72	Oral	5.19642	24 to 72	Oral	2.24109	4	4	down	other
NEMVEDRAFT_v1g112031	polycystic kidney disease protein 1-like 2-like	0.0442774	0.260604	Oral	72	Oral	2.61013	0 to 8	Oral	1.80969	17	#N/A	up	up
NEMVEDRAFT_v1g206795	protein	0.00252185	0.260794	physa	24	Oral	1.59165	0 to 8	Physa	1.5105	0	2	down	other
NEMVEDRAFT_v1g214316	disks large-associated protein 5	4.36275e-06	0.261784	physa	8	Physa	1.90898	0 to 8	Physa	1.90898	7	2	other	down
NEMVEDRAFT_v1g216666	collagen triple helix repeat-containing protein 1-like	0	0.262683	Oral	72	Oral	3.82211	8 to 24	Physa	2.62051	4	14	other	other
NEMVEDRAFT_v1g232390	predicted protein	0.0088265	0.263111	Oral	24	Oral	1.24618	8 to 24	Physa	1.24875	0	10	down	other
NEMVEDRAFT_v1g29965	doublesex- and mab-3-related transcription factor 3	0.00204345	0.263961	Oral	8	Oral	2.32022	0 to 8	Oral	2.32022	14	18	up	other
NEMVEDRAFT_v1g188161	sestrin-1-like isoform 1	0.0361534	0.26421	physa	72	Physa	1.28219	0 to 8	Physa	0.803129	15	17	other	up
NEMVEDRAFT_v1g244035	proactivator polypeptide	4.3827e-11	0.264708	Oral	72	Oral	4.38638	24 to 72	Oral	1.68655	4	4	down	other
NEMVEDRAFT_v1g197682	tripartite motif-containing protein 71-like	0.00168517	0.265139	physa	24	Oral	3.1068	0 to 8	Oral	2.11928	0	5	down	other
NEMVEDRAFT_v1g238008	bag family molecular chaperone regulator 4 isoform 1	0.0420693	0.265918	Oral	72	Oral	1.13655	24 to 72	Oral	1.08025	13	14	other	other
NEMVEDRAFT_v1g234038	h aca ribonucleoprotein complex subunit 2-like	0.00247981	0.266594	Oral	24	Oral	1.56756	0 to 8	Physa	1.10455	19	16	up	other
NEMVEDRAFT_v1g76949	--	0.018963	0.266836	Oral	8	Physa	2.78663	0 to 8	Physa	2.78663	#N/A	14	other	other
NEMVEDRAFT_v1g240331	arachidonate 15-lipoxygenase	0.00290331	0.266983	Oral	72	Physa	1.91563	8 to 24	Physa	1.39761	4	4	other	other
NEMVEDRAFT_v1g243929	coiled-coil domain-containing protein 84-like	0.0149377	0.266992	Oral	8	Physa	1.46381	0 to 8	Physa	1.46381	19	14	up	other
NEMVEDRAFT_v1g30983	f-box wd repeat-containing protein 7 isoform 1	3.83547e-06	0.266993	Oral	24	Oral	1.76841	0 to 8	Physa	1.38458	19	14	other	other
NEMVEDRAFT_v1g212316	tolloid-like protein 2-like	0.0127754	0.267794	physa	72	Oral	3.07682	24 to 72	Oral	2.19515	4	6	down	other
NEMVEDRAFT_v1g129909	lipopolysaccharide-induced tumor necrosis factor-alpha factor homolog	0.0160783	0.267806	Oral	72	Oral	1.44649	8 to 24	Oral	1.19877	13	12	other	other
NEMVEDRAFT_v1g102182	polyamine oxidase	0.0417913	0.267851	physa	24	Oral	2.13747	8 to 24	Oral	1.63534	4	#N/A	other	other
NEMVEDRAFT_v1g221664	fibroblast growth factor 17 isoform 2	0.000333219	0.269052	Oral	24	Oral	2.95226	8 to 24	Oral	2.21257	9	11	up	other
NEMVEDRAFT_v1g43654	predicted protein	0.0228595	0.269287	physa	8	Physa	2.38927	0 to 8	Physa	2.38927	#N/A	12	other	other
NEMVEDRAFT_v1g177252	mortality factor 4-like protein 1	0.00255819	0.269595	Oral	24	Oral	1.83148	0 to 8	Physa	1.09019	19	16	up	other
NEMVEDRAFT_v1g242795	predicted protein	0.0183803	0.270064	Oral	8	Physa	1.4161	0 to 8	Physa	1.4161	17	16	other	up
NEMVEDRAFT_v1g229428	b( +)-type amino acid transporter 1-like	0.00103017	0.270702	Oral	72	Physa	1.74058	24 to 72	Physa	1.18175	14	4	other	other
NEMVEDRAFT_v1g168814	coiled-coil domain-containing protein 81	0.00022246	0.271079	physa	24	Oral	1.47388	24 to 72	Physa	1.46725	11	13	other	other
NEMVEDRAFT_v1g68135	--	0.00182421	0.271153	Oral	8	Physa	3.88183	0 to 8	Physa	3.88183	16	14	other	up
NEMVEDRAFT_v1g81232	ets-related transcription factor elf-2	0.0392578	0.271531	physa	72	Oral	1.00213	8 to 24	Oral	1.03279	10	0	other	down
NEMVEDRAFT_v1g166011	plasma membrane calcium-transporting atpase 4 isoform 1	0.0372227	0.272174	physa	72	Physa	0.793393	24 to 72	Physa	1.02126	5	7	other	other
NEMVEDRAFT_v1g238344	predicted protein	4.07093e-05	0.272181	physa	8	Physa	2.26375	0 to 8	Physa	2.26375	0	2	down	down
NEMVEDRAFT_v1g63099	--	0.016477	0.273255	Oral	8	Physa	2.49434	0 to 8	Physa	2.49434	#N/A	14	other	other
NEMVEDRAFT_v1g8133	--	0.0041023	0.274359	Oral	8	Physa	2.56548	0 to 8	Physa	2.56548	#N/A	14	other	other
NEMVEDRAFT_v1g75091	--	0.0113556	0.275613	Oral	8	Physa	2.2168	0 to 8	Physa	2.2168	#N/A	14	other	other
NEMVEDRAFT_v1g72357	--	0.000473549	0.275817	Oral	8	Physa	1.93473	0 to 8	Physa	1.93473	#N/A	14	other	other
NEMVEDRAFT_v1g210729	protein	0.000405107	0.275873	Oral	8	Oral	2.12091	0 to 8	Oral	2.12091	16	14	other	other
NEMVEDRAFT_v1g76659	--	0.00939151	0.275989	Oral	8	Physa	2.71997	0 to 8	Physa	2.71997	#N/A	14	other	other
NEMVEDRAFT_v1g61724	--	0.00103134	0.27627	Oral	8	Physa	2.08309	0 to 8	Physa	2.08309	16	14	other	other
NEMVEDRAFT_v1g223756	hepatic lectin-like	0.000142723	0.276332	physa	72	Oral	2.09346	8 to 24	Physa	1.86847	4	14	other	other
NEMVEDRAFT_v1g197766	protein	0.00726375	0.276568	Oral	24	Physa	1.48187	8 to 24	Physa	2.27787	14	12	other	other
NEMVEDRAFT_v1g166745	amy-1-associating protein expressed in testis 1 isoform 1	0.0110342	0.277435	physa	72	Physa	1.24615	24 to 72	Oral	1.19368	11	13	other	other
NEMVEDRAFT_v1g29887	metabotropic glutamate receptor 8- partial	0.0191611	0.277544	Oral	24	Oral	1.52464	8 to 24	Physa	1.42849	19	9	up	other
NEMVEDRAFT_v1g198553	40S ribosomal protein SA	0.0271035	0.277838	Oral	8	Physa	1.30182	0 to 8	Physa	1.30182	#N/A	14	other	other
NEMVEDRAFT_v1g239601	serine threonine-protein kinase nim1-like	0.00340036	0.278045	Oral	24	Oral	1.68438	0 to 8	Oral	1.36827	19	14	up	other
NEMVEDRAFT_v1g8342	--	0.00656704	0.278245	Oral	8	Physa	2.59031	0 to 8	Physa	2.59031	#N/A	14	other	other
NEMVEDRAFT_v1g159633	predicted protein	1.86684e-05	0.278563	physa	8	Physa	1.45239	0 to 8	Physa	1.45239	11	16	other	other
NEMVEDRAFT_v1g127893	nuclear factor erythroid 2-related factor 1-like	0.0272788	0.278568	physa	24	Oral	1.28521	0 to 8	Physa	1.00225	0	5	down	other
NEMVEDRAFT_v1g212582	neuronal acetylcholine receptor subunit alpha-7-like	0.0290212	0.278985	physa	72	Oral	1.83002	24 to 72	Oral	2.73214	11	13	other	other
NEMVEDRAFT_v1g238655	predicted protein	0.00278495	0.280103	physa	24	Oral	1.58861	0 to 8	Physa	0.926968	0	0	down	down
NEMVEDRAFT_v1g196807	protein	0.0462475	0.280193	Oral	24	Oral	2.00614	0 to 8	Oral	1.42914	19	17	up	other
NEMVEDRAFT_v1g239676	predicted protein	0.0346848	0.280617	physa	24	Oral	1.24041	0 to 8	Oral	0.721201	0	#N/A	down	other
NEMVEDRAFT_v1g46064	deleted in malignant brain tumors 1	0.019598	0.280762	Oral	24	Oral	3.13488	24 to 72	Oral	2.59088	11	13	other	other
NEMVEDRAFT_v1g222324	von willebrand factor d and egf domain-containing	1.42305e-06	0.281591	Oral	24	Physa	3.48817	0 to 8	Physa	3.29131	0	5	down	other
NEMVEDRAFT_v1g237734	epsilon-sarcoglycan isoform 1	0.00383274	0.281814	physa	8	Oral	1.99538	0 to 8	Oral	1.99538	0	9	down	other
NEMVEDRAFT_v1g212323	smoothelin-like protein 1	7.11137e-05	0.28186	physa	24	Oral	1.78328	24 to 72	Physa	1.68449	0	5	other	other
NEMVEDRAFT_v1g229658	ribosome biogenesis protein bms1 homolog	0.0371172	0.282109	Oral	24	Oral	1.4736	8 to 24	Oral	1.22571	11	8	other	other
NEMVEDRAFT_v1g246490	protein	0.000177484	0.282764	physa	72	Oral	2.07562	24 to 72	Oral	1.09055	17	15	up	up
NEMVEDRAFT_v1g164988	btb poz domain-containing protein 16	0.0468851	0.283367	physa	72	Physa	1.17011	24 to 72	Physa	1.0647	11	13	other	other
NEMVEDRAFT_v1g248632	arachidonate 15-lipoxygenase	1.16042e-06	0.283535	Oral	24	Oral	2.86068	8 to 24	Oral	2.31731	4	4	other	other
NEMVEDRAFT_v1g247771	pcna-interacting partner	0.000664989	0.283707	physa	72	Oral	2.39995	24 to 72	Oral	2.25679	7	#N/A	other	other
NEMVEDRAFT_v1g238327	iron ascorbate oxidoreductase	0.0038192	0.283796	Oral	24	Physa	1.39204	8 to 24	Physa	1.02862	4	0	other	other
NEMVEDRAFT_v1g72484	--	0.00999567	0.284047	Oral	8	Physa	3.86986	0 to 8	Physa	3.86986	#N/A	16	other	up
NEMVEDRAFT_v1g238669	periostin isoform 6	0.00408556	0.284937	physa	24	Oral	1.50447	0 to 8	Physa	1.39464	0	7	other	other
NEMVEDRAFT_v1g147667	protein	0.0155606	0.285123	physa	8	Oral	1.70902	0 to 8	Oral	1.70902	14	#N/A	other	other
NEMVEDRAFT_v1g210758	aaa atpase	0.0496632	0.285306	physa	8	Physa	1.99264	0 to 8	Physa	1.99264	0	#N/A	down	other
NEMVEDRAFT_v1g246719	dna-directed rna polymerase ii subunit rpb3-like isoform partial	0.00157556	0.286393	Oral	24	Oral	2.01781	0 to 8	Physa	1.61169	19	19	up	up
NEMVEDRAFT_v1g241386	predicted protein	0.000400151	0.286863	physa	72	Oral	1.79542	0 to 8	Oral	1.24982	0	1	down	other
NEMVEDRAFT_v1g245014	regulator of g-protein signaling 17-like	0.0139529	0.287154	Oral	72	Oral	1.63615	24 to 72	Oral	0.641109	17	18	up	other
NEMVEDRAFT_v1g236630	u2 small nuclear ribonucleoprotein a	0.0252195	0.287843	Oral	72	Oral	1.28538	0 to 8	Physa	0.989257	17	18	other	up
NEMVEDRAFT_v1g211490	protein	0.000656293	0.288386	physa	8	Physa	2.01203	0 to 8	Physa	2.01203	19	14	up	up
NEMVEDRAFT_v1g203501	predicted protein	8.47266e-05	0.288712	physa	72	Physa	2.04232	8 to 24	Physa	1.57043	12	14	other	other
NEMVEDRAFT_v1g241972	solute carrier family facilitated glucose transporter member 8-like	0.00162477	0.289101	Oral	8	Oral	2.19827	0 to 8	Oral	2.19827	16	19	up	up
NEMVEDRAFT_v1g235248	Protein Wnt (Nv-Wnt 5)	0.000441364	0.28932	physa	72	Oral	2.34758	8 to 24	Oral	1.58468	17	#N/A	other	other
NEMVEDRAFT_v1g238796	protein	1.0732e-11	0.289881	physa	8	Oral	2.99434	0 to 8	Oral	2.99434	14	18	other	up
NEMVEDRAFT_v1g225075	collagen triple helix repeat-containing protein 1	9.39985e-13	0.289899	physa	72	Oral	4.78635	8 to 24	Physa	3.56215	4	14	other	other
NEMVEDRAFT_v1g102204	--	1.18897e-07	0.29058	Oral	72	Oral	3.51594	8 to 24	Oral	2.06065	17	11	up	other
NEMVEDRAFT_v1g1467	mfs-type transporter slc18b1	0.0041471	0.291612	Oral	72	Oral	2.17755	24 to 72	Oral	1.42158	7	17	other	other
NEMVEDRAFT_v1g171569	mfs-type transporter slc18b1	0.0381506	0.291784	physa	24	Physa	1.21572	0 to 8	Physa	1.06084	16	16	other	other
NEMVEDRAFT_v1g247078	non-ribosomal peptide synthetase	5.76626e-07	0.292207	Oral	8	Oral	2.29744	0 to 8	Oral	2.29744	14	14	up	other
NEMVEDRAFT_v1g85746	protein	0.00257687	0.292915	physa	72	Oral	1.55468	8 to 24	Oral	1.68796	10	#N/A	other	other
NEMVEDRAFT_v1g125098	t-box transcription factor tbx5 isoform 3	0.00198703	0.292998	Oral	72	Oral	3.53291	0 to 8	Oral	1.97527	17	17	up	other
NEMVEDRAFT_v1g220488	protein	7.07417e-08	0.293074	physa	24	Oral	2.27049	0 to 8	Oral	2.2433	0	5	down	other
NEMVEDRAFT_v1g92405	ets domain-containing protein elk-3	5.22216e-11	0.293399	physa	8	Oral	3.1365	0 to 8	Oral	3.1365	14	19	up	up
NEMVEDRAFT_v1g81851	coiled-coil domain-containing protein 173	0.00872943	0.29343	physa	24	Oral	1.68134	24 to 72	Physa	1.71235	16	13	other	other
NEMVEDRAFT_v1g108942	protein	0.026094	0.293492	Oral	24	Physa	2.86452	8 to 24	Physa	2.08236	1	0	down	down
NEMVEDRAFT_v1g239594	protein fam26e-like	0.0205973	0.293619	Oral	8	Physa	0.925979	8 to 24	Physa	1.40831	14	14	other	other
NEMVEDRAFT_v1g6482	--	0.0270783	0.293775	Oral	8	Physa	2.6707	0 to 8	Physa	2.6707	#N/A	14	other	other
NEMVEDRAFT_v1g248843	protein	0.000549963	0.294191	Oral	8	Physa	1.842	0 to 8	Physa	1.842	13	14	other	other
NEMVEDRAFT_v1g199450	cub and sushi domain-containing protein 3 isoform 1	0.0422366	0.294682	Oral	24	Oral	1.19861	0 to 8	Oral	1.16769	16	17	other	other
NEMVEDRAFT_v1g238725	methyltransferase-like protein 13 isoform 1	0.023955	0.294718	Oral	24	Oral	1.63928	8 to 24	Oral	1.27441	11	19	other	other
NEMVEDRAFT_v1g120225	prolyl 4-hydroxylase subunit alpha-1-like	0.00161793	0.295932	physa	24	Oral	1.9073	8 to 24	Oral	1.41286	4	5	other	other
NEMVEDRAFT_v1g23357	protein	0	0.296245	Oral	24	Oral	3.81227	0 to 8	Oral	3.55779	16	14	up	other
NEMVEDRAFT_v1g1897	protein	0.000795103	0.296388	Oral	8	Oral	2.38537	0 to 8	Oral	2.38537	14	19	up	up
NEMVEDRAFT_v1g230758	kelch-like protein 20	0.00299183	0.296801	physa	72	Physa	2.07673	0 to 8	Oral	1.48306	3	1	other	down
NEMVEDRAFT_v1g198667	--	0.00931828	0.296943	Oral	72	Oral	1.93539	24 to 72	Oral	1.55361	13	13	other	other
NEMVEDRAFT_v1g207788	tyrosine aminotransferase	4.88026e-06	0.297159	physa	72	Physa	2.35651	8 to 24	Physa	1.29224	19	17	up	other
NEMVEDRAFT_v1g119951	DNA polymerase (Fragment)	0.00031684	0.297792	Oral	72	Oral	2.08773	8 to 24	Oral	1.21556	17	19	other	other
NEMVEDRAFT_v1g159334	Pyruvate carboxylase	9.55678e-05	0.297914	Oral	24	Physa	1.60664	24 to 72	Physa	1.78646	10	5	other	other
NEMVEDRAFT_v1g170378	udp-glucuronosyltransferase 2c1	2.63871e-09	0.297936	physa	8	Physa	2.43735	0 to 8	Physa	2.43735	19	16	up	up
NEMVEDRAFT_v1g88939	egl nine homolog 3	6.8584e-13	0.298171	Oral	24	Oral	2.94765	0 to 8	Oral	2.76755	19	14	up	up
NEMVEDRAFT_v1g67733	--	0.0132927	0.29831	Oral	8	Physa	2.1701	0 to 8	Physa	2.1701	#N/A	14	other	other
NEMVEDRAFT_v1g149996	radial spoke head protein 9 homolog	4.06709e-05	0.298466	physa	72	Physa	1.53603	24 to 72	Physa	2.49349	11	16	other	other
NEMVEDRAFT_v1g246866	viral a-type inclusion protein	0.00267445	0.298687	physa	24	Oral	1.7936	0 to 8	Oral	1.38117	0	5	down	other
NEMVEDRAFT_v1g243192	predicted protein	0.0357807	0.298829	physa	24	Oral	1.62654	0 to 8	Oral	0.991231	0	#N/A	down	other
NEMVEDRAFT_v1g204525	fibroblast growth factor receptor-like 1 precursor	0.031988	0.29903	physa	24	Oral	0.866181	8 to 24	Physa	1.09091	11	9	other	other
NEMVEDRAFT_v1g218920	adamts-like protein 5-like	0.00173423	0.299553	Oral	24	Oral	2.25594	0 to 8	Oral	1.33778	17	7	other	other
NEMVEDRAFT_v1g214844	von willebrand factor d and egf domain-containing	1.97466e-12	0.299622	Oral	8	Physa	4.19659	0 to 8	Physa	4.19659	0	0	down	down
NEMVEDRAFT_v1g248019	protein	0.044019	0.299756	Oral	72	Oral	2.81999	8 to 24	Physa	1.38299	4	4	down	down
NEMVEDRAFT_v1g246356	predicted protein	0.00493203	0.30005	physa	72	Oral	2.97878	24 to 72	Oral	2.9896	7	5	other	other
NEMVEDRAFT_v1g74475	?	0.0389995	0.30007	Oral	8	Physa	2.38048	0 to 8	Physa	2.38048	#N/A	16	up	other
NEMVEDRAFT_v1g232929	vascular endothelial growth factor	0.000270483	0.300342	Oral	8	Oral	1.91052	0 to 8	Oral	1.91052	14	19	up	up
NEMVEDRAFT_v1g211521	tumor protein 63	0.00235951	0.301092	physa	8	Physa	2.01054	0 to 8	Physa	2.01054	16	16	other	up
NEMVEDRAFT_v1g239485	protein	0.0262129	0.301654	physa	8	Physa	2.89819	8 to 24	Physa	3.10359	#N/A	14	other	up
NEMVEDRAFT_v1g163545	transcription factor sox-7	0.0155014	0.301991	physa	72	Oral	0.970504	24 to 72	Oral	0.973716	7	9	other	other
NEMVEDRAFT_v1g237689	predicted protein	0.0343442	0.302091	Oral	24	Oral	1.69791	8 to 24	Oral	0.968394	17	19	up	other
NEMVEDRAFT_v1g120850	serine threonine-protein kinase lats1	0.0339376	0.302438	physa	8	Physa	1.27077	0 to 8	Physa	1.27077	0	5	down	other
NEMVEDRAFT_v1g244694	pre-rrna-processing protein tsr2 homolog	0.0342762	0.30248	Oral	24	Oral	1.45632	8 to 24	Oral	0.957784	17	19	other	other
NEMVEDRAFT_v1g102786	lactose-binding lectin l-2-like	0.00042766	0.302482	physa	8	Physa	2.08809	8 to 24	Physa	2.09785	13	14	other	other
NEMVEDRAFT_v1g237299	predicted protein	0.00346745	0.302732	physa	24	Oral	1.09078	24 to 72	Physa	1.1965	19	16	other	other
NEMVEDRAFT_v1g182962	ribosome production factor 1	0.0486832	0.302763	Oral	24	Oral	1.12393	0 to 8	Physa	1.07425	19	#N/A	up	other
NEMVEDRAFT_v1g123451	va opsin	0.0182525	0.302937	Oral	72	Oral	3.55196	0 to 8	Oral	1.94797	17	11	up	other
NEMVEDRAFT_v1g244634	coiled-coil domain-containing protein 169-like	3.56285e-06	0.303031	physa	8	Physa	2.05104	0 to 8	Physa	2.05104	16	14	other	other
NEMVEDRAFT_v1g123903	Forkhead domain protein 1	3.23357e-07	0.3034	Oral	24	Oral	3.61203	8 to 24	Oral	4.09409	11	8	other	other
NEMVEDRAFT_v1g20990	--	0.00403579	0.303956	physa	24	Oral	1.09513	8 to 24	Oral	1.41914	11	6	other	other
NEMVEDRAFT_v1g212181	predicted protein	0.037694	0.303998	physa	72	Oral	3.72134	0 to 8	Oral	2.89046	0	5	down	other
EMNVEG_estExt_gwp.C_2190018	--	5.75578e-07	0.30442	physa	24	Oral	1.7083	24 to 72	Physa	1.83973	11	16	other	other
NEMVEDRAFT_v1g79984	g-protein coupled receptor 161	0.0135426	0.304583	Oral	8	Oral	1.78294	0 to 8	Oral	1.78294	16	18	up	up
NEMVEDRAFT_v1g243068	gtpase-activating protein	0.0263838	0.304585	physa	72	Physa	1.27822	8 to 24	Physa	0.879373	19	17	other	other
NEMVEDRAFT_v1g31537	short transient receptor potential channel 6	0.0461961	0.304824	Oral	24	Oral	1.20977	0 to 8	Oral	1.18965	0	5	down	other
NEMVEDRAFT_v1g239593	probable rrna-processing protein ebp2	0.000947049	0.304971	Oral	24	Oral	1.75612	8 to 24	Oral	1.21294	17	19	other	up
NEMVEDRAFT_v1g243190	predicted protein	0.00479997	0.305226	Oral	72	Oral	2.54595	0 to 8	Oral	1.52635	17	19	up	up
NEMVEDRAFT_v1g214080	methyltransferase-like protein 22	0.0037427	0.305586	Oral	24	Oral	1.65724	8 to 24	Oral	1.05402	17	17	up	other
NEMVEDRAFT_v1g111939	lysine-specific demethylase 4b	0.0298626	0.30648	physa	72	Physa	0.974578	8 to 24	Physa	1.35535	19	7	other	other
NEMVEDRAFT_v1g87084	multidrug resistance-associated protein 4	0.0472497	0.307088	physa	8	Oral	1.49789	0 to 8	Oral	1.49789	0	#N/A	down	other
NEMVEDRAFT_v1g122909	--	0.0268409	0.307179	Oral	8	Physa	2.59701	0 to 8	Physa	2.59701	#N/A	14	other	other
NEMVEDRAFT_v1g244906	myc-induced nuclear antigen with a molecular mass of 53 kda-like 1	0.0223848	0.307267	physa	72	Oral	1.32073	8 to 24	Oral	0.766764	4	16	other	other
NEMVEDRAFT_v1g239286	predicted protein	0.00018956	0.307628	physa	72	Oral	2.15615	0 to 8	Physa	1.13266	4	0	down	down
NEMVEDRAFT_v1g213628	protein	5.8095e-06	0.308347	physa	8	Physa	2.84662	0 to 8	Physa	2.84662	14	14	other	other
NEMVEDRAFT_v1g247258	actin filament-associated protein 1-like	0.00732728	0.308356	Oral	8	Oral	1.64527	0 to 8	Oral	1.64527	16	#N/A	up	other
NEMVEDRAFT_v1g193638	ef-hand domain-containing family member c2-like	0.000739498	0.309047	physa	24	Oral	1.5057	24 to 72	Physa	1.8527	11	13	other	other
NEMVEDRAFT_v1g164325	transcription factor hes-4-b-like	0.0205487	0.309183	physa	8	Physa	1.41833	0 to 8	Physa	1.41833	14	14	other	other
NEMVEDRAFT_v1g4713	--	0.0176249	0.310468	Oral	8	Physa	2.11169	0 to 8	Physa	2.11169	#N/A	14	other	other
NEMVEDRAFT_v1g139297	arylsulfatase b precursor	5.47712e-05	0.310807	physa	24	Oral	2.0859	8 to 24	Oral	1.44252	0	5	down	other
NEMVEDRAFT_v1g76290	--	0.0238276	0.310837	Oral	8	Physa	2.81096	0 to 8	Physa	2.81096	13	14	other	other
NEMVEDRAFT_v1g229919	cgmp-dependent protein kinase 1	0.0469285	0.310895	Oral	8	Physa	1.50689	0 to 8	Physa	1.50689	17	5	other	other
NEMVEDRAFT_v1g57796	probable surface protein	0.00528929	0.311147	physa	72	Oral	1.23015	8 to 24	Oral	1.45528	14	#N/A	other	other
NEMVEDRAFT_v1g242397	transmembrane protein 232	0.0345761	0.311361	physa	72	Physa	1.20082	24 to 72	Physa	1.15106	6	13	other	other
NEMVEDRAFT_v1g72316	--	0.0449883	0.31214	Oral	8	Physa	1.9783	0 to 8	Physa	1.9783	#N/A	14	other	other
NEMVEDRAFT_v1g78582	--	0.00231923	0.312171	Oral	8	Physa	2.34351	0 to 8	Physa	2.34351	#N/A	14	other	other
NEMVEDRAFT_v1g95774	briggsae cbr-nhr-222 protein	0.0216458	0.314182	Oral	24	Physa	3.30157	0 to 8	Physa	2.72304	#N/A	0	other	down
NEMVEDRAFT_v1g238549	predicted protein	0.0120034	0.314255	physa	8	Oral	3.0484	0 to 8	Oral	3.0484	2	5	down	other
NEMVEDRAFT_v1g247007	fibroblast growth factor 2 precursor	3.26259e-10	0.314548	physa	72	Physa	6.48861	24 to 72	Physa	5.39832	7	7	other	other
NEMVEDRAFT_v1g91199	slit homolog 3	0.0187958	0.315094	physa	24	Oral	2.82649	8 to 24	Oral	2.44735	4	2	other	other
NEMVEDRAFT_v1g221169	isoform b	0.0214423	0.315525	physa	8	Physa	1.21123	0 to 8	Physa	1.21123	0	2	down	other
NEMVEDRAFT_v1g2028	low-density lipoprotein receptor-related protein 4	0.0165448	0.316153	Oral	72	Oral	1.22613	8 to 24	Oral	0.88958	13	4	other	other
NEMVEDRAFT_v1g162389	cytochrome family subfamily polypeptide 1-like	0.000387422	0.316192	Oral	24	Oral	3.65032	0 to 8	Oral	2.0261	19	19	up	up
NEMVEDRAFT_v1g208415	g2 mitotic-specific cyclin-b3-like	0.0111869	0.316295	physa	24	Oral	1.4019	24 to 72	Oral	2.60695	7	0	other	other
NEMVEDRAFT_v1g246668	sideroflexin 2	0.0114598	0.3166	Oral	8	Physa	1.53516	0 to 8	Physa	1.53516	16	14	other	other
NEMVEDRAFT_v1g103339	protein tar1-like	0.000940776	0.316779	Oral	8	Physa	2.58522	0 to 8	Physa	2.58522	16	14	other	other
NEMVEDRAFT_v1g128631	follistatin-related protein 4	1.02397e-08	0.317407	Oral	8	Oral	2.10571	24 to 72	Oral	2.12881	16	16	other	up
NEMVEDRAFT_v1g62991	--	0.000220997	0.31762	Oral	8	Physa	2.72176	0 to 8	Physa	2.72176	#N/A	14	other	other
EMNVEG_e_gw.702.3.1	--	0.04847	0.317713	Oral	24	Physa	3.22988	24 to 72	Physa	1.86989	1	#N/A	down	down
NEMVEDRAFT_v1g90289	5-aminolevulinate mitochondrial-like	0.0054948	0.318247	physa	24	Oral	1.30141	24 to 72	Physa	1.2356	10	12	other	other
NEMVEDRAFT_v1g201371	protein	0.00458054	0.318886	Oral	8	Physa	1.25189	24 to 72	Physa	1.58455	0	5	down	other
NEMVEDRAFT_v1g126319	protein	0.0121967	0.319093	Oral	72	Physa	3.55605	8 to 24	Oral	2.12833	#N/A	1	other	down
NEMVEDRAFT_v1g224476	small subunit processome component 20 homolog	0.0378656	0.319101	Oral	24	Oral	2.04832	0 to 8	Oral	1.2176	19	14	up	other
NEMVEDRAFT_v1g85011	protein fam227b	0.026094	0.319513	physa	72	Physa	1.25692	24 to 72	Physa	1.22692	1	13	other	other
NEMVEDRAFT_v1g113111	protein	0.00620462	0.319657	Oral	24	Oral	2.46003	24 to 72	Oral	1.7645	0	0	down	down
NEMVEDRAFT_v1g212749	exosome complex exonuclease rrp4	0.00572326	0.319936	Oral	24	Oral	1.68578	8 to 24	Oral	1.72387	9	#N/A	other	other
NEMVEDRAFT_v1g165983	protein	0.00136914	0.320763	physa	72	Oral	3.49428	0 to 8	Physa	1.46577	4	0	down	down
NEMVEDRAFT_v1g120633	laccase domain-containing protein 1	0.00907745	0.320869	physa	24	Oral	1.49097	0 to 8	Physa	0.919308	0	5	down	other
NEMVEDRAFT_v1g93294	helicase mov10l1	0.0218134	0.321113	Oral	24	Oral	1.56338	8 to 24	Oral	1.33102	11	8	other	other
NEMVEDRAFT_v1g110126	protein	0.000253761	0.321169	Oral	72	Oral	2.22439	0 to 8	Oral	1.6993	1	0	down	down
NEMVEDRAFT_v1g234845	Caspase	0.00482348	0.321253	physa	24	Physa	1.4946	0 to 8	Oral	1.17874	14	19	other	up
NEMVEDRAFT_v1g214059	ankyrin repeat domain-containing protein 26-like	0.0277434	0.321416	Oral	72	Physa	2.36281	0 to 8	Physa	1.28274	11	17	other	up
NEMVEDRAFT_v1g238937	predicted protein	0.000902432	0.321661	physa	8	Oral	1.71375	0 to 8	Oral	1.71375	16	17	up	up
NEMVEDRAFT_v1g201119	predicted protein	0.0149952	0.322097	physa	72	Oral	1.72025	8 to 24	Oral	1.17628	4	2	other	other
NEMVEDRAFT_v1g240466	predicted protein	1.90325e-07	0.322783	Oral	24	Physa	3.93518	0 to 8	Physa	2.45592	0	0	down	down
NEMVEDRAFT_v1g233042	fgfr1 oncogene partner isoform 1	0.0069769	0.3233	Oral	24	Oral	1.40224	0 to 8	Oral	1.08838	19	14	up	other
NEMVEDRAFT_v1g140434	--	3.19512e-09	0.324651	Oral	72	Physa	5.43934	0 to 8	Physa	4.44385	16	17	up	up
NEMVEDRAFT_v1g122073	arylsulfatase b-like	1.8182e-05	0.325151	physa	24	Oral	2.35233	8 to 24	Oral	1.72325	0	5	down	other
NEMVEDRAFT_v1g183220	protein phosphatase 1 regulatory subunit 32	1.04009e-05	0.325282	physa	24	Oral	1.28659	24 to 72	Physa	2.09929	11	16	other	other
NEMVEDRAFT_v1g113706	colostrum trypsin inhibitor-like	0.00998589	0.325766	Oral	24	Oral	2.19439	8 to 24	Oral	2.4986	10	13	other	other
NEMVEDRAFT_v1g229711	protein	0.0245192	0.32591	Oral	72	Oral	2.64335	8 to 24	Physa	1.97939	1	4	down	other
NEMVEDRAFT_v1g64449	--	0.0132882	0.326483	Oral	72	Physa	2.05771	24 to 72	Physa	2.53841	16	13	other	other
NEMVEDRAFT_v1g205676	von willebrand factor a domain-containing protein 7	0.0438069	0.326592	Oral	24	Oral	2.46098	0 to 8	Oral	2.33808	16	#N/A	other	other
NEMVEDRAFT_v1g199744	deleted in malignant brain tumors 1	4.36103e-10	0.326723	physa	72	Physa	2.83984	0 to 8	Oral	1.33069	19	17	up	up
NEMVEDRAFT_v1g37059	ras-related protein rab-30-like	3.90073e-14	0.327087	Oral	8	Oral	3.07292	0 to 8	Oral	3.07292	14	16	other	other
NEMVEDRAFT_v1g91672	myotrophin-like isoform 2	2.60488e-05	0.327292	Oral	24	Oral	2.54857	8 to 24	Physa	1.62534	19	11	up	other
NEMVEDRAFT_v1g82243	protein	0.0207197	0.32757	Oral	8	Oral	2.43382	0 to 8	Oral	2.43382	18	14	up	other
NEMVEDRAFT_v1g240720	protein	0.0409339	0.327587	Oral	8	Oral	1.35191	0 to 8	Oral	1.35191	14	19	other	up
NEMVEDRAFT_v1g181671	endoplasmin precursor	0.00959056	0.327675	physa	72	Physa	1.39579	0 to 8	Physa	1.10639	14	18	other	up
NEMVEDRAFT_v1g86	--	0.04333	0.327857	Oral	24	Physa	1.68968	24 to 72	Physa	2.0774	#N/A	5	down	other
NEMVEDRAFT_v1g84810	wd repeat domain 16	0.00236624	0.328189	physa	72	Physa	1.03489	24 to 72	Physa	1.42688	11	6	other	other
NEMVEDRAFT_v1g238196	exosome complex component csl4	0.0069046	0.328619	Oral	24	Oral	1.75714	8 to 24	Oral	1.0741	17	18	up	up
NEMVEDRAFT_v1g209947	peroxidasin homolog	0.00698248	0.328903	physa	72	Oral	1.075	24 to 72	Oral	1.1049	7	2	other	other
NEMVEDRAFT_v1g119340	protein	0	0.328947	Oral	72	Physa	4.35742	24 to 72	Physa	1.92412	14	4	other	other
NEMVEDRAFT_v1g203852	protein	8.01017e-05	0.331009	Oral	72	Oral	3.6993	0 to 8	Physa	2.70763	17	18	up	up
NEMVEDRAFT_v1g242897	transmembrane emp24 domain-containing protein 10-like	0.0394429	0.331408	physa	8	Physa	1.47218	0 to 8	Physa	1.47218	19	14	other	up
NEMVEDRAFT_v1g243786	cation channel sperm-associated protein 4	0.0489728	0.331486	physa	8	Oral	3.11626	8 to 24	Oral	3.28275	3	#N/A	other	down
NEMVEDRAFT_v1g31394	guanylate cyclase soluble subunit alpha-2-like	0.0309149	0.33174	physa	24	Physa	1.29337	24 to 72	Oral	1.34146	7	0	other	down
NEMVEDRAFT_v1g200699	mitochondrial 10-formyltetrahydrofolate dehydrogenase	0.00854195	0.33174	Oral	8	Physa	1.5954	0 to 8	Physa	1.5954	3	2	other	down
NEMVEDRAFT_v1g119412	tyrosine kinase receptor	0.0111559	0.33188	Oral	24	Oral	1.26538	8 to 24	Physa	0.713635	0	0	down	other
NEMVEDRAFT_v1g124644	protein	0.00730683	0.33309	Oral	24	Physa	2.84715	8 to 24	Physa	2.24485	1	0	down	down
NEMVEDRAFT_v1g197529	predicted protein	0.00125664	0.333094	physa	72	Physa	2.73548	0 to 8	Physa	1.35585	1	4	other	down
NEMVEDRAFT_v1g241383	predicted protein	0.0331492	0.333213	physa	24	Oral	1.8844	8 to 24	Physa	1.59229	0	10	down	other
NEMVEDRAFT_v1g241391	vesicular inhibitory amino acid transporter-like	0.0156714	0.333231	Oral	24	Oral	1.29065	0 to 8	Oral	1.21488	0	5	down	other
NEMVEDRAFT_v1g219985	sh3 and px domain-containing protein 2a-like	1.00254e-11	0.333702	Oral	24	Oral	4.10648	0 to 8	Oral	3.08127	19	16	up	up
NEMVEDRAFT_v1g180393	tetratricopeptide repeat protein 27	5.86937e-05	0.334412	Oral	24	Oral	2.16205	8 to 24	Oral	1.16238	19	16	up	other
NEMVEDRAFT_v1g110590	protein	0.0134905	0.335083	Oral	72	Oral	2.90019	0 to 8	Physa	2.49085	1	5	down	other
NEMVEDRAFT_v1g216464	maltase- intestinal-like	0.0152832	0.335458	Oral	72	Physa	1.179	24 to 72	Physa	1.49744	11	13	other	other
NEMVEDRAFT_v1g246872	protein casc5-like	0.00210786	0.335575	Oral	8	Physa	1.60963	0 to 8	Physa	1.60963	7	5	other	other
NEMVEDRAFT_v1g236816	protein	0.0103	0.336305	Oral	8	Oral	2.66242	0 to 8	Oral	2.66242	18	14	up	other
NEMVEDRAFT_v1g75665	--	0.0130093	0.336359	Oral	8	Physa	1.6812	0 to 8	Physa	1.6812	16	14	other	other
NEMVEDRAFT_v1g219290	protein	0.00815129	0.336747	Oral	72	Physa	1.12614	24 to 72	Oral	1.18822	12	7	other	other
NEMVEDRAFT_v1g242930	predicted protein	0.0136675	0.336773	physa	8	Oral	1.17387	0 to 8	Oral	1.17387	0	13	down	other
NEMVEDRAFT_v1g114661	heme-binding protein 2	0.00034408	0.336918	Oral	72	Oral	6.35344	0 to 8	Physa	3.53334	17	17	up	up
NEMVEDRAFT_v1g119101	coiled-coil domain-containing protein 164	0.0377665	0.336924	physa	72	Physa	1.23292	24 to 72	Oral	1.34217	11	6	other	other
NEMVEDRAFT_v1g142064	chorion peroxidase-like	1.10923e-09	0.337824	physa	24	Oral	3.05933	8 to 24	Oral	2.05728	0	12	down	other
NEMVEDRAFT_v1g242498	protein	2.36035e-06	0.33783	Oral	24	Oral	4.27875	0 to 8	Physa	3.36774	19	16	up	up
NEMVEDRAFT_v1g12742	pancreatic triacylglycerol lipase-like	0.0132858	0.338024	physa	24	Oral	2.38996	24 to 72	Physa	1.62702	0	7	down	other
NEMVEDRAFT_v1g201477	myb-binding protein 1a-like	0.0355805	0.33841	Oral	24	Oral	1.12206	24 to 72	Oral	0.92648	11	16	other	other
NEMVEDRAFT_v1g175144	dynein heavy chain axonemal	0.00668501	0.338845	Oral	24	Oral	1.14595	0 to 8	Physa	1.11528	11	16	other	other
NEMVEDRAFT_v1g244371	armadillo repeat-containing protein 3	0.0237586	0.33995	physa	72	Physa	0.94696	24 to 72	Physa	1.23986	11	6	other	other
NEMVEDRAFT_v1g244653	predicted protein	4.97663e-12	0.339976	Oral	8	Oral	2.51437	0 to 8	Oral	2.51437	14	14	up	other
EMNVEG_gw.67.117.1	--	0.00241727	0.34032	Oral	8	Physa	2.71718	0 to 8	Physa	2.71718	#N/A	14	other	other
NEMVEDRAFT_v1g213633	coiled-coil domain-containing protein 151-like	0.0133613	0.34056	physa	72	Physa	1.72361	24 to 72	Physa	1.4671	6	13	other	other
NEMVEDRAFT_v1g172038	hypoxia up-regulated protein 1	0.0167027	0.340677	Oral	8	Oral	1.55655	0 to 8	Oral	1.55655	14	17	up	other
NEMVEDRAFT_v1g241260	cyclodipeptide synthase	0.00378245	0.340698	Oral	8	Physa	1.75115	0 to 8	Physa	1.75115	18	14	up	up
NEMVEDRAFT_v1g224398	hypothetical protein NEMVEDRAFT_v1g224398	0.015451	0.341122	physa	8	Physa	2.15608	8 to 24	Oral	2.28835	3	1	other	down
NEMVEDRAFT_v1g240618	ras-like protein 1-like	0.00183718	0.341348	Oral	8	Physa	1.08561	0 to 8	Physa	1.08561	16	14	other	other
NEMVEDRAFT_v1g233271	neurogenic differentiation factor 6	0.0113828	0.341391	Oral	24	Oral	3.61779	0 to 8	Oral	3.15396	19	17	up	other
NEMVEDRAFT_v1g124699	protein	3.62993e-07	0.341611	Oral	72	Oral	2.30645	8 to 24	Oral	2.07594	10	10	other	other
NEMVEDRAFT_v1g60580	metabotropic glutamate receptor 3	0.0204642	0.342014	physa	8	Physa	1.82353	0 to 8	Physa	1.82353	0	5	down	other
NEMVEDRAFT_v1g153808	ficolin 1-like	0.00262956	0.342429	Oral	72	Oral	2.86326	8 to 24	Physa	1.39188	4	10	down	other
NEMVEDRAFT_v1g239775	protein	3.84647e-06	0.343138	Oral	24	Physa	3.94548	0 to 8	Oral	2.18825	0	0	down	down
NEMVEDRAFT_v1g112560	tnf receptor-associated factor 4	0.032346	0.343762	Oral	72	Oral	1.86597	8 to 24	Oral	0.737344	17	#N/A	other	other
NEMVEDRAFT_v1g52639	solute carrier organic anion transporter family member 4a1	0.0151081	0.343895	physa	72	Physa	1.73977	24 to 72	Physa	0.751423	17	17	other	other
NEMVEDRAFT_v1g95346	--	0.0166517	0.344243	physa	72	Physa	1.25819	24 to 72	Physa	1.10698	1;3	6	other	other
NEMVEDRAFT_v1g129231	runt-related transcription factor 1-like isoform 3	1.30323e-06	0.344617	physa	24	Physa	4.32095	0 to 8	Oral	3.46005	16	19	up	up
NEMVEDRAFT_v1g20034	--	0.000298768	0.344748	Oral	24	Oral	2.82378	8 to 24	Oral	1.77945	11	#N/A	up	other
NEMVEDRAFT_v1g236890	BBSome-interacting protein 1	0.00875942	0.344773	Oral	8	Physa	1.64508	0 to 8	Physa	1.64508	19	14	other	other
NEMVEDRAFT_v1g234362	ras-related protein rab-30-like	4.82944e-11	0.344871	Oral	8	Oral	2.95878	0 to 8	Oral	2.95878	14	19	up	up
NEMVEDRAFT_v1g239955	extended synaptotagmin-2-like	4.76689e-05	0.345026	physa	24	Oral	2.06972	0 to 8	Physa	1.10021	0	5	down	other
NEMVEDRAFT_v1g238540	small nuclear ribonucleoprotein g-like	0.0474036	0.345372	Oral	8	Physa	1.07428	0 to 8	Physa	1.07428	17	#N/A	up	other
NEMVEDRAFT_v1g233035	60s ribosomal protein l44-like	0.0101558	0.345476	physa	8	Physa	2.50569	0 to 8	Physa	2.50569	16	14	other	other
NEMVEDRAFT_v1g74670	--	0.015628	0.345487	Oral	8	Physa	2.80252	0 to 8	Physa	2.80252	#N/A	14	other	other
NEMVEDRAFT_v1g116716	protein	5.72989e-05	0.34549	physa	8	Oral	1.8826	0 to 8	Oral	1.8826	14	18	other	up
NEMVEDRAFT_v1g204939	protein	0.0363583	0.345606	physa	72	Oral	2.36987	0 to 8	Oral	1.62333	17	7	up	other
NEMVEDRAFT_v1g94203	stonin-2	0.00905522	0.345701	physa	8	Physa	1.51121	0 to 8	Physa	1.51121	2	7	other	other
NEMVEDRAFT_v1g180130	Ribose-phosphate pyrophosphokinase	0.000271491	0.345736	Oral	24	Oral	1.73973	0 to 8	Physa	1.09712	17	19	up	up
NEMVEDRAFT_v1g115547	multidrug resistance-associated protein 4-like	0.00997661	0.345935	physa	72	Oral	1.61881	24 to 72	Oral	0.89693	4	14	other	other
NEMVEDRAFT_v1g235706	n-sulphoglucosamine sulphohydrolase	0.00204362	0.346207	physa	24	Oral	1.97259	8 to 24	Oral	1.05629	0	4	down	other
NEMVEDRAFT_v1g246608	predicted protein	0.000407625	0.346551	Oral	8	Physa	1.80093	0 to 8	Physa	1.80093	19	14	up	other
NEMVEDRAFT_v1g112977	upf0638 protein b-like	0.0127605	0.346705	physa	72	Physa	1.34451	8 to 24	Oral	2.03702	8	6	other	other
NEMVEDRAFT_v1g75411	--	0.00494717	0.346735	Oral	8	Physa	2.37477	0 to 8	Physa	2.37477	#N/A	14	other	other
NEMVEDRAFT_v1g159311	protein aar2 homolog	0.00893856	0.346912	Oral	24	Oral	1.50402	0 to 8	Physa	1.29717	17	16	up	up
NEMVEDRAFT_v1g222091	choline transporter-like protein 2-like	0.0209455	0.346922	physa	8	Oral	2.89595	0 to 8	Oral	2.89595	2	9	other	other
NEMVEDRAFT_v1g235912	geranylgeranyl pyrophosphate synthase	0.0308134	0.346992	Oral	72	Oral	1.36302	0 to 8	Oral	0.848866	17	11	up	other
NEMVEDRAFT_v1g65728	--	0.0382637	0.347608	Oral	8	Physa	2.07451	0 to 8	Physa	2.07451	16	16	other	other
NEMVEDRAFT_v1g206848	tpr domain containing protein	0.000402422	0.348814	physa	24	Oral	1.66588	0 to 8	Oral	1.37112	5	4	other	other
NEMVEDRAFT_v1g50144	--	0.0128573	0.349378	physa	24	Physa	1.14013	8 to 24	Physa	1.00984	4	10	other	other
NEMVEDRAFT_v1g232574	rootletin-like	0.00105352	0.350608	physa	24	Oral	1.74161	0 to 8	Physa	1.54465	0	5	down	other
NEMVEDRAFT_v1g198907	ras-related and estrogen-regulated growth inhibitor-like	0.0217109	0.351101	physa	24	Oral	3.45325	0 to 8	Oral	3.00251	19	19	up	up
NEMVEDRAFT_v1g136790	protein	0.0435074	0.351167	physa	24	Physa	2.20695	0 to 8	Physa	1.50664	5	0	other	down
NEMVEDRAFT_v1g208175	anaphase-promoting complex subunit 1	0.00522762	0.351283	Oral	8	Physa	1.05223	0 to 8	Physa	1.05223	7	2	other	other
NEMVEDRAFT_v1g165493	Proteasome subunit alpha type	0.00714425	0.351499	Oral	24	Oral	1.48322	0 to 8	Physa	1.18886	17	14	up	up
NEMVEDRAFT_v1g212513	targeting protein for xklp2	3.66565e-08	0.351954	physa	8	Physa	2.6158	0 to 8	Physa	2.6158	7	2	other	other
NEMVEDRAFT_v1g107530	protein	0.00440688	0.352187	Oral	24	Oral	3.33595	24 to 72	Oral	2.57172	11	19	up	up
NEMVEDRAFT_v1g239590	urocanate hydratase-like	0.0315654	0.35386	physa	8	Physa	1.13191	8 to 24	Physa	1.14609	1	9	other	other
NEMVEDRAFT_v1g210997	protein	0.0257427	0.353912	physa	72	Physa	1.79609	8 to 24	Oral	2.19133	9	17	other	other
NEMVEDRAFT_v1g239764	protein	6.16948e-09	0.354027	Oral	24	Oral	3.76441	24 to 72	Oral	3.54723	5	0	other	down
NEMVEDRAFT_v1g104726	ccaat enhancer-binding protein gamma	0.0381813	0.354229	Oral	8	Physa	1.29278	0 to 8	Physa	1.29278	#N/A	14	other	other
NEMVEDRAFT_v1g215585	protein	0.0332443	0.354661	physa	24	Oral	2.46037	24 to 72	Oral	1.95759	0	10	other	other
NEMVEDRAFT_v1g248223	predicted protein	0.0236541	0.355177	physa	8	Oral	1.68694	0 to 8	Oral	1.68694	14	16	other	other
NEMVEDRAFT_v1g244272	predicted protein	6.13504e-05	0.35529	Oral	24	Oral	2.05468	0 to 8	Oral	1.51372	0	0	down	down
NEMVEDRAFT_v1g130178	small subunit processome component 20 homolog	0.000576985	0.355321	Oral	24	Oral	2.02847	8 to 24	Oral	1.02906	19	19	up	other
NEMVEDRAFT_v1g240097	synaptonemal complex protein 1	0.013974	0.355341	physa	8	Oral	1.95774	8 to 24	Oral	2.42978	8	3	other	other
NEMVEDRAFT_v1g3524	surface antigen - partial	0.0208994	0.355546	Oral	24	Oral	0.893293	8 to 24	Physa	1.16025	10	14	other	other
NEMVEDRAFT_v1g188797	amp-binding enzyme	0.0054948	0.355895	physa	72	Oral	1.7749	0 to 8	Oral	0.87672	4	1	down	other
NEMVEDRAFT_v1g224942	nucleolar gtp-binding protein 1	0.0186505	0.356205	Oral	8	Physa	1.10105	8 to 24	Physa	1.23141	#N/A	14	other	other
NEMVEDRAFT_v1g132278	1-aminocyclopropane-1-carboxylate synthase-like protein 2	0.000169135	0.356605	Oral	8	Oral	1.96176	0 to 8	Oral	1.96176	14	19	up	up
NEMVEDRAFT_v1g209853	protein	0.0391031	0.356673	physa	8	Physa	3.46616	0 to 8	Physa	3.46616	#N/A	16	other	other
NEMVEDRAFT_v1g230652	kidney mitochondrial carrier protein 1-like	5.70616e-09	0.356952	physa	8	Physa	2.67737	0 to 8	Physa	2.67737	18	18	up	up
NEMVEDRAFT_v1g240030	protein	0.0205487	0.357482	physa	72	Physa	1.15677	24 to 72	Oral	0.706291	4	4	other	down
NEMVEDRAFT_v1g248742	exportin-6 isoform 1	0.0378869	0.357499	physa	24	Physa	2.09112	8 to 24	Physa	1.62421	19	17	up	other
NEMVEDRAFT_v1g14031	protein	0.0454564	0.357505	Oral	8	Physa	3.17159	0 to 8	Physa	3.17159	1	5	other	other
NEMVEDRAFT_v1g79423	piwi-like protein 1	0.000803862	0.358177	physa	8	Physa	1.88233	0 to 8	Physa	1.88233	3	2	other	other
NEMVEDRAFT_v1g242764	predicted protein	0.032716	0.358387	physa	72	Oral	1.13659	24 to 72	Physa	0.771066	4	13	other	other
NEMVEDRAFT_v1g105970	methyltransferase-like protein 7a-like	0	0.359044	physa	72	Physa	4.0055	8 to 24	Physa	3.09196	19	17	up	other
NEMVEDRAFT_v1g888	neurogenic locus notch homolog protein 2-like	0.0066322	0.359138	Oral	24	Physa	2.05499	24 to 72	Physa	3.55758	17	7	other	other
NEMVEDRAFT_v1g206698	trace amine-associated receptor 8a-like	4.82512e-06	0.360055	physa	72	Physa	4.35362	0 to 8	Physa	2.26637	17	15	up	up
NEMVEDRAFT_v1g181597	nadh dehydrogenase	0.0336072	0.360399	Oral	8	Physa	1.51074	0 to 8	Physa	1.51074	#N/A	14	other	other
NEMVEDRAFT_v1g241520	separin	4.6204e-05	0.360483	Oral	8	Oral	2.2944	0 to 8	Oral	2.2944	16	14	other	other
NEMVEDRAFT_v1g212847	ganglioside gm2 activator precursor	0.0367723	0.360528	Oral	24	Physa	2.51042	8 to 24	Physa	1.88295	1	0	down	down
NEMVEDRAFT_v1g214898	protein	0.000137601	0.360816	Oral	24	Physa	2.30337	0 to 8	Physa	1.48548	4	0	other	down
NEMVEDRAFT_v1g218100	protein	2.36423e-05	0.361294	Oral	24	Oral	1.8349	24 to 72	Oral	3.39021	7	5	other	other
NEMVEDRAFT_v1g159029	phosphopyruvate hydratase	0.0469733	0.361848	Oral	8	Physa	1.07171	0 to 8	Physa	1.07171	19	16	other	other
NEMVEDRAFT_v1g38349	--	0.000968686	0.362097	physa	72	Physa	4.09338	24 to 72	Physa	3.62535	8	6	other	other
NEMVEDRAFT_v1g160201	tripartite motif-containing protein 2	6.69759e-05	0.362282	Oral	8	Oral	2.14651	0 to 8	Oral	2.14651	16	19	up	up
NEMVEDRAFT_v1g240594	predicted protein	0.0223874	0.36245	physa	8	Physa	0.993924	24 to 72	Physa	1.21351	11	16	other	other
NEMVEDRAFT_v1g245730	serine threonine-protein kinase lats1	0.0017181	0.362512	physa	8	Physa	1.94261	0 to 8	Physa	1.94261	0	5	down	other
NEMVEDRAFT_v1g110212	forkhead box protein b1	0.00345332	0.362913	Oral	72	Oral	1.60205	8 to 24	Oral	1.98368	7	9	other	other
NEMVEDRAFT_v1g12808	--	0.0300865	0.364308	Oral	24	Oral	1.55154	0 to 8	Oral	1.27771	19	16	up	other
NEMVEDRAFT_v1g94679	protein	0.0144516	0.364363	Oral	8	Oral	1.16319	0 to 8	Oral	1.16319	14	14	other	other
NEMVEDRAFT_v1g110033	urease accessory protein	0.0273424	0.364416	Oral	8	Physa	1.66241	0 to 8	Physa	1.66241	#N/A	14	up	other
NEMVEDRAFT_v1g94939	neuronal migration protein doublecortin	0.0469073	0.364705	Oral	24	Oral	1.13849	0 to 8	Oral	0.875747	19	17	up	other
NEMVEDRAFT_v1g33467	hyaluronidase-1 isoform 1	0.0218134	0.364813	Oral	24	Physa	2.04222	8 to 24	Physa	2.9837	#N/A	12	other	other
NEMVEDRAFT_v1g85371	pdz and lim domain protein zasp-like isoform 1	0.0151709	0.365153	Oral	24	Oral	1.03262	8 to 24	Oral	1.19635	10	12	other	other
NEMVEDRAFT_v1g244326	integrator complex subunit 1-like	3.70565e-05	0.36602	Oral	8	Physa	1.71705	0 to 8	Physa	1.71705	19	14	up	other
NEMVEDRAFT_v1g173932	ammonium transporter 1-like	0.0110759	0.366111	Oral	8	Physa	1.2713	0 to 8	Physa	1.2713	16	14	other	other
NEMVEDRAFT_v1g244127	protein isoform b	7.89696e-07	0.366609	physa	24	Oral	2.3975	8 to 24	Oral	2.67652	10	12	other	other
NEMVEDRAFT_v1g182009	prolyl 3-hydroxylase 2	1.86682e-08	0.366663	physa	8	Physa	1.57696	0 to 8	Physa	1.57696	5	7	other	other
NEMVEDRAFT_v1g86213	extracellular domains-containing protein cg31004-like	2.65963e-05	0.366777	physa	72	Oral	1.50363	8 to 24	Oral	1.80034	10	0	other	down
NEMVEDRAFT_v1g50114	--	0.00980465	0.366923	Oral	8	Physa	2.30088	0 to 8	Physa	2.30088	19	16	up	up
NEMVEDRAFT_v1g20971	probable g-protein coupled receptor 133	0.00260949	0.366964	physa	72	Oral	2.17527	8 to 24	Oral	1.41192	4	5	other	other
NEMVEDRAFT_v1g241423	predicted protein	5.54288e-06	0.367126	physa	24	Oral	3.29033	8 to 24	Oral	2.44168	0	14	other	other
NEMVEDRAFT_v1g93700	lipoxygenase homology domain-containing protein 1-like	0.00654411	0.367271	physa	8	Physa	2.42155	0 to 8	Physa	2.42155	4	5	other	other
NEMVEDRAFT_v1g113727	wap four-disulfide core domain protein 3-like	7.05349e-06	0.367356	Oral	24	Oral	2.1462	8 to 24	Oral	2.20251	10	4	other	down
NEMVEDRAFT_v1g215693	26s protease regulatory subunit 10b	0.00282968	0.367427	Oral	24	Oral	1.52882	0 to 8	Physa	1.32142	19	14	up	other
NEMVEDRAFT_v1g158071	40s ribosomal protein s3-like	0.0241556	0.367587	Oral	8	Physa	1.18838	8 to 24	Physa	1.20045	#N/A	14	other	other
NEMVEDRAFT_v1g171064	adaptin ear-binding coat-associated protein 1-like	0.0256264	0.367889	Oral	8	Physa	1.52854	0 to 8	Physa	1.52854	17	14	other	up
NEMVEDRAFT_v1g12152	--	0.000949702	0.368315	Oral	24	Oral	1.94954	24 to 72	Oral	1.04434	11	16	up	other
NEMVEDRAFT_v1g95867	upf0573 protein c2orf70 homolog	1.55951e-06	0.369061	physa	24	Physa	2.7671	0 to 8	Physa	2.50529	19	19	up	up
NEMVEDRAFT_v1g73714	--	0.000351522	0.369968	Oral	8	Physa	1.95861	0 to 8	Physa	1.95861	19	14	other	other
NEMVEDRAFT_v1g237165	dna replication licensing factor mcm7	0.00449522	0.370443	physa	72	Oral	1.48315	8 to 24	Oral	1.1485	7	#N/A	other	other
NEMVEDRAFT_v1g178656	mad2l1-binding protein	8.11374e-09	0.370609	Oral	8	Oral	4.10838	0 to 8	Oral	4.10838	16	19	up	up
NEMVEDRAFT_v1g218084	predicted protein	0.036016	0.370655	Oral	72	Physa	2.28881	0 to 8	Oral	2.09015	16	17	up	up
NEMVEDRAFT_v1g76687	--	0.00546089	0.370662	Oral	8	Physa	2.3744	0 to 8	Physa	2.3744	#N/A	14	other	other
NEMVEDRAFT_v1g241555	neural cell adhesion molecule 1 precursor	0.0182971	0.371655	Oral	24	Oral	1.23689	8 to 24	Physa	1.09131	0	12	other	other
NEMVEDRAFT_v1g117102	coiled-coil domain-containing protein 176	0.0369527	0.372534	physa	72	Physa	0.929288	24 to 72	Physa	0.927873	6	13	other	other
NEMVEDRAFT_v1g141659	protein	0.00165167	0.37295	physa	8	Physa	1.54685	0 to 8	Physa	1.54685	16	16	other	other
NEMVEDRAFT_v1g177611	myosin-2 essential light chain-like isoform 1	0.0364952	0.373188	Oral	24	Oral	1.20554	8 to 24	Physa	1.37332	10	10	other	other
NEMVEDRAFT_v1g210662	protein	0.00033487	0.373668	Oral	24	Oral	1.48104	24 to 72	Physa	1.52653	0	7	other	other
NEMVEDRAFT_v1g103151	beta-1 adrenergic receptor-like	0.0230774	0.373725	physa	24	Oral	1.80541	24 to 72	Oral	1.16798	0	10	down	other
NEMVEDRAFT_v1g24241	protein	0.0278811	0.374365	Oral	72	Oral	1.02621	24 to 72	Physa	1.2731	17	7	other	other
NEMVEDRAFT_v1g69380	?	0.0218242	0.374583	Oral	8	Physa	3.19694	0 to 8	Physa	3.19694	#N/A	14	other	other
NEMVEDRAFT_v1g197241	protein	0.00855584	0.374917	Oral	72	Oral	2.19725	8 to 24	Oral	2.01897	14	#N/A	other	other
NEMVEDRAFT_v1g205240	ras guanine nucleotide exchange factor	0.00547376	0.37532	Oral	72	Physa	2.33473	24 to 72	Physa	2.19089	11	6	other	other
NEMVEDRAFT_v1g212125	mitochondrial dna helicase	0.000154428	0.375333	Oral	72	Oral	2.69204	24 to 72	Oral	1.55769	7	17	up	other
NEMVEDRAFT_v1g120119	meprin a subunit beta	0.0472497	0.375552	Oral	24	Physa	2.62072	8 to 24	Physa	1.75121	1	#N/A	down	down
NEMVEDRAFT_v1g203674	transmembrane protein 163	2.63422e-08	0.375727	Oral	8	Physa	1.87012	0 to 8	Physa	1.87012	16	14	other	other
NEMVEDRAFT_v1g247073	protein	0.042627	0.375793	Oral	72	Oral	1.61697	0 to 8	Oral	0.839191	17	#N/A	up	other
NEMVEDRAFT_v1g207596	tat-linked quality control	0.0190395	0.37606	physa	8	Oral	1.42909	8 to 24	Oral	1.92942	8	6	other	other
NEMVEDRAFT_v1g234494	cytoplasmic 2	0.000397471	0.376522	Oral	24	Oral	1.48052	8 to 24	Physa	1.79743	0	10	other	other
NEMVEDRAFT_v1g14487	protein	3.13804e-06	0.377494	Oral	8	Physa	2.18563	0 to 8	Physa	2.18563	0	0	other	down
NEMVEDRAFT_v1g89054	thioredoxin reductase mitochondrial	0.0496582	0.377734	physa	8	Physa	3.22611	0 to 8	Physa	3.22611	9	#N/A	other	other
NEMVEDRAFT_v1g74795	--	0.0038312	0.378077	Oral	8	Physa	2.73691	0 to 8	Physa	2.73691	16	14	other	other
NEMVEDRAFT_v1g239646	protein	0.011772	0.37812	Oral	24	Physa	1.36627	0 to 8	Oral	0.966806	1	0	other	down
NEMVEDRAFT_v1g228964	cyclin-dependent kinase 1-like	0.0015535	0.378306	physa	72	Oral	1.98121	24 to 72	Oral	2.19818	7	#N/A	other	other
NEMVEDRAFT_v1g245293	chromosome 10 open reading frame 107-like	4.89152e-06	0.378963	Oral	24	Oral	1.7766	0 to 8	Physa	1.68706	19	16	up	other
NEMVEDRAFT_v1g116145	probable ribosome biogenesis protein rlp24	0.0401094	0.379419	Oral	72	Physa	0.726927	8 to 24	Physa	1.11167	#N/A	14	other	other
NEMVEDRAFT_v1g127512	rrna promoter binding protein	0.00158397	0.37951	Oral	8	Physa	2.73162	0 to 8	Physa	2.73162	#N/A	14	other	other
NEMVEDRAFT_v1g216338	predicted protein	0.000579046	0.380055	physa	72	Oral	1.672	0 to 8	Physa	1.48642	4	5	down	other
NEMVEDRAFT_v1g217041	ras-like protein 1-like	1.05531e-06	0.380349	Oral	8	Oral	1.77887	0 to 8	Oral	1.77887	14	14	up	other
NEMVEDRAFT_v1g110102	meprin a subunit beta	0.0114544	0.380685	Oral	72	Oral	0.972027	8 to 24	Oral	1.31282	14	14	other	other
NEMVEDRAFT_v1g215036	fibronectin type iii domain protein	2.04216e-09	0.381158	Oral	8	Physa	4.29085	0 to 8	Physa	4.29085	0	0	down	down
NEMVEDRAFT_v1g113105	Neurotoxin Nv1-116.41.1	1.18084e-05	0.381266	physa	24	Oral	5.31286	8 to 24	Oral	3.13979	0	0	down	down
NEMVEDRAFT_v1g1848	protein	0.00417953	0.381759	Oral	24	Oral	2.31959	0 to 8	Oral	1.90991	19	15	up	up
NEMVEDRAFT_v1g108333	protein	0.000982377	0.382602	Oral	24	Oral	3.02723	0 to 8	Oral	2.22194	19	17	up	other
NEMVEDRAFT_v1g82725	protein	0.0269736	0.382758	Oral	24	Physa	2.24395	8 to 24	Physa	1.62465	1	#N/A	down	down
NEMVEDRAFT_v1g122904	--	0.00135925	0.382802	physa	24	Oral	1.78592	0 to 8	Physa	1.52222	0	5	other	other
NEMVEDRAFT_v1g245535	predicted protein	0.0123731	0.383133	Oral	24	Physa	3.29802	8 to 24	Physa	2.46285	1	#N/A	down	down
NEMVEDRAFT_v1g201372	protein	5.88418e-06	0.383211	Oral	8	Oral	2.15119	0 to 8	Oral	2.15119	18	14	up	other
NEMVEDRAFT_v1g238589	transcription factor ap-1-like(C-Jun?)	0.00260631	0.383222	physa	24	Oral	1.56126	8 to 24	Oral	0.905787	4	0	down	other
NEMVEDRAFT_v1g79796	von willebrand factor type egf and pentraxin domain-containing protein 1	0.000659745	0.383721	Oral	72	Oral	1.53291	24 to 72	Physa	2.44187	17	7	other	other
NEMVEDRAFT_v1g102094	predicted protein	0	0.384268	Oral	72	Oral	5.27284	8 to 24	Oral	2.99595	17	11	up	up
NEMVEDRAFT_v1g239571	ataxin-10	0.000473339	0.384822	Oral	24	Oral	1.59081	0 to 8	Physa	1.44386	19	14	up	up
NEMVEDRAFT_v1g188927	uncharacterized oxidoreductase yrbe-like	0.0101434	0.384901	physa	8	Physa	1.70112	0 to 8	Physa	1.70112	14	14	other	up
NEMVEDRAFT_v1g112980	cupin 2 conserved barrel domain protein	0.00721685	0.385117	physa	24	Oral	1.58866	0 to 8	Oral	1.26846	0	4	down	other
NEMVEDRAFT_v1g95649	crumbs homolog 2	6.87697e-06	0.38534	physa	24	Oral	5.40314	8 to 24	Oral	4.18395	4	0	down	down
NEMVEDRAFT_v1g148395	thrombospondin-1 isoform 1	0.0300665	0.385369	Oral	8	Oral	2.11092	0 to 8	Oral	2.11092	14	14	other	other
NEMVEDRAFT_v1g248206	hypothetical protein NEMVEDRAFT_v1g248206	0.0294503	0.385726	Oral	24	Physa	1.41136	8 to 24	Physa	1.29826	1	10	other	other
NEMVEDRAFT_v1g154485	lipoma hmgic fusion partner-like 2	0.00125569	0.386093	physa	24	Physa	1.91686	0 to 8	Oral	1.52171	14	19	other	up
NEMVEDRAFT_v1g210344	pantetheinase precursor	0.000221132	0.386167	Oral	24	Oral	1.63182	8 to 24	Oral	1.60687	10	5	other	other
NEMVEDRAFT_v1g21500	acid trehalase-like protein 1-like	0.00241727	0.387066	Oral	8	Physa	2.47965	0 to 8	Physa	2.47965	5	1	other	down
NEMVEDRAFT_v1g100237	--	1.8941e-07	0.387295	Oral	24	Oral	3.26511	0 to 8	Oral	2.97348	16	14	up	other
NEMVEDRAFT_v1g99353	ganglioside gm2 activator-like	0.00371404	0.387379	Oral	24	Physa	3.72789	8 to 24	Physa	2.57894	1	0	down	down
NEMVEDRAFT_v1g55025	zinc finger protein 45-like	0.0329986	0.38738	physa	72	Oral	1.98604	0 to 8	Oral	1.90458	1	#N/A	down	other
NEMVEDRAFT_v1g225215	protein kibra-like	0.00547521	0.38756	physa	8	Physa	2.95511	0 to 8	Physa	2.95511	1	2	down	other
NEMVEDRAFT_v1g210818	predicted protein	0.00893028	0.388644	Oral	24	Oral	2.21375	24 to 72	Oral	2.11395	16	14	other	other
NEMVEDRAFT_v1g208842	dbh-like monooxygenase protein 1 homolog	0.000590836	0.389434	Oral	72	Oral	1.90817	8 to 24	Physa	1.4523	0	10	down	other
NEMVEDRAFT_v1g18474	protein	0.0398936	0.389486	Oral	8	Physa	3.16736	0 to 8	Physa	3.16736	10	1	other	down
NEMVEDRAFT_v1g55150	dysferlin-interacting protein 1-like	0.00214112	0.389529	physa	8	Oral	1.43739	0 to 8	Oral	1.43739	14	18	other	up
NEMVEDRAFT_v1g80458	membrane-associated progesterone receptor component 2	0.0292053	0.389581	physa	8	Physa	1.31652	8 to 24	Physa	1.53616	2	9	other	other
NEMVEDRAFT_v1g246781	protein	0.00386814	0.389813	physa	8	Physa	1.7211	0 to 8	Physa	1.7211	7	2	other	down
NEMVEDRAFT_v1g61476	protein	0.0104629	0.389956	Oral	24	Physa	1.88277	8 to 24	Physa	1.83186	14	10	other	other
NEMVEDRAFT_v1g215774	protein	0.0378869	0.390533	Oral	8	Oral	1.4407	8 to 24	Physa	1.74196	14	14	other	other
NEMVEDRAFT_v1g105508	phospholipase membrane associated isoform 2	1.37547e-07	0.390992	physa	8	Physa	1.41287	8 to 24	Physa	1.50395	13	14	other	other
NEMVEDRAFT_v1g243223	Amine oxidase	0.00190217	0.391313	physa	24	Oral	2.97475	0 to 8	Physa	2.20364	0	0	down	down
NEMVEDRAFT_v1g93443	lipoxygenase homology domain-containing protein 1-like	0.000401249	0.392053	physa	24	Oral	3.58284	8 to 24	Oral	2.38702	0	5	down	other
NEMVEDRAFT_v1g169110	double-strand-break repair protein rad21 homolog	0.0131687	0.392272	physa	8	Physa	1.41381	8 to 24	Physa	1.43544	5	9	other	other
NEMVEDRAFT_v1g204836	protein	5.18783e-08	0.39253	physa	8	Physa	2.38358	0 to 8	Physa	2.38358	0	5	down	other
NEMVEDRAFT_v1g98147	protein	0.0230774	0.392554	Oral	8	Physa	2.46988	0 to 8	Physa	2.46988	#N/A	14	other	up
NEMVEDRAFT_v1g652	protein	0.0133701	0.392857	Oral	24	Physa	0.958295	24 to 72	Physa	1.22951	12	12	other	other
NEMVEDRAFT_v1g236688	myosin-2 essential light chain-like isoform 2	0.000261466	0.392975	physa	8	Physa	2.02544	0 to 8	Physa	2.02544	14	14	other	up
NEMVEDRAFT_v1g246570	exocyst complex component 5	0.0321266	0.393023	physa	72	Physa	1.15073	8 to 24	Physa	1.0648	19	7	other	other
NEMVEDRAFT_v1g38418	--	0.000821439	0.393155	Oral	8	Physa	2.6749	0 to 8	Physa	2.6749	#N/A	14	other	other
NEMVEDRAFT_v1g82680	golgi-associated plant pathogenesis-related protein 1	0.0442602	0.39382	Oral	24	Oral	1.00121	24 to 72	Physa	1.17091	0	5	down	other
NEMVEDRAFT_v1g232862	predicted protein	0.0442499	0.393861	Oral	72	Oral	1.18394	8 to 24	Oral	1.37494	9	9	other	other
NEMVEDRAFT_v1g239459	leucine-rich repeat and iq domain-containing protein 3	0.0379472	0.394197	physa	8	Oral	1.22528	0 to 8	Oral	1.22528	1	1	other	other
NEMVEDRAFT_v1g197632	protein	1.19791e-13	0.395167	physa	24	Oral	3.99342	0 to 8	Oral	2.97628	0	1	down	other
NEMVEDRAFT_v1g153623	ammonium transporter rh type a	3.19109e-05	0.395216	physa	24	Oral	2.02962	8 to 24	Physa	2.40012	10	10	other	other
NEMVEDRAFT_v1g162231	ubiquitin family protein	6.22617e-06	0.395242	Oral	24	Oral	1.8176	8 to 24	Physa	1.44832	0	10	other	other
NEMVEDRAFT_v1g28119	protein btg1-like	0.000155472	0.395366	Oral	8	Oral	1.06698	8 to 24	Oral	1.30167	14	14	other	other
NEMVEDRAFT_v1g165261	forkhead box protein a2	0.00512536	0.395545	Oral	8	Oral	1.37019	0 to 8	Oral	1.37019	9	3	other	other
NEMVEDRAFT_v1g130146	protein	1.44631e-06	0.395654	physa	8	Physa	2.66271	0 to 8	Physa	2.66271	18	14	up	up
NEMVEDRAFT_v1g21807	band -like protein 3 isoform 1	0.0129925	0.395916	physa	24	Oral	1.42285	0 to 8	Oral	0.868178	0	5	down	other
NEMVEDRAFT_v1g162426	u3 small nucleolar ribonucleoprotein protein imp4-like	0.0417913	0.396394	Oral	24	Oral	1.51363	8 to 24	Oral	0.890016	19	19	up	other
NEMVEDRAFT_v1g65973	--	0.0325765	0.396603	Oral	8	Physa	1.48786	24 to 72	Physa	1.81745	#N/A	14	other	other
NEMVEDRAFT_v1g133978	apoptosis inhibitor 5 isoform 1	0.00958328	0.396904	physa	72	Physa	1.10671	8 to 24	Physa	1.75958	8	9	other	other
NEMVEDRAFT_v1g60399	--	0.0084621	0.397246	Oral	24	Oral	2.5426	24 to 72	Oral	2.19221	11	16	up	up
NEMVEDRAFT_v1g110181	protein	0.000559157	0.397801	Oral	24	Physa	2.66501	0 to 8	Oral	1.75458	1	0	down	down
NEMVEDRAFT_v1g205794	trace amine-associated receptor 8a-like	0.000333219	0.39797	physa	24	Physa	2.713	0 to 8	Physa	2.67173	17	19	other	up
NEMVEDRAFT_v1g85993	serine protease 27-like	3.9458e-05	0.398439	physa	24	Oral	1.26411	8 to 24	Oral	1.98393	14	14	other	other
NEMVEDRAFT_v1g236282	m28 family	0.00150207	0.398462	physa	72	Physa	1.46721	24 to 72	Oral	0.757151	11	17	other	up
NEMVEDRAFT_v1g214129	wd repeat-containing protein 67	0.0350864	0.399221	physa	8	Physa	1.37354	0 to 8	Physa	1.37354	7	5	other	other
NEMVEDRAFT_v1g220603	predicted protein	0.0366152	0.399477	physa	8	Oral	1.53103	0 to 8	Oral	1.53103	3	1	other	other
NEMVEDRAFT_v1g70385	methyltransferase kiaa1456 homolog	0.0143517	0.399659	Oral	24	Oral	3.30374	0 to 8	Oral	2.21897	19	19	up	up
NEMVEDRAFT_v1g170503	shc sh2 domain-binding protein 1	0.0120549	0.400446	physa	8	Oral	1.04811	24 to 72	Oral	1.56919	7	#N/A	other	other
NEMVEDRAFT_v1g182716	dolichyldiphosphatase 1 isoform 1	0.0029583	0.400594	Oral	8	Physa	1.56335	0 to 8	Physa	1.56335	19	14	up	other
NEMVEDRAFT_v1g245490	sodium potassium-transporting atpase subunit alpha-2	0.00319843	0.400839	physa	72	Physa	3.1119	0 to 8	Oral	2.81334	1	4	other	down
NEMVEDRAFT_v1g189003	40s ribosomal protein s20	0.00637391	0.401036	Oral	8	Physa	1.08761	8 to 24	Physa	1.41813	#N/A	14	other	other
NEMVEDRAFT_v1g217403	xk-related protein 6-like	0.0268311	0.401082	physa	8	Physa	1.32187	0 to 8	Physa	1.32187	0	5	down	other
NEMVEDRAFT_v1g236292	folate receptor beta precursor	0.0020125	0.401412	Oral	24	Oral	1.92562	8 to 24	Oral	1.76576	9	17	other	other
NEMVEDRAFT_v1g35253	--	0.0402301	0.401861	Oral	24	Oral	2.353	8 to 24	Oral	1.29229	0	0	down	down
NEMVEDRAFT_v1g163663	thioredoxin domain-containing protein 12-like	0.000262628	0.402459	physa	8	Physa	1.98665	0 to 8	Physa	1.98665	#N/A	14	up	up
NEMVEDRAFT_v1g241439	prkc apoptosis wt1 regulator protein	0.0343357	0.403248	physa	8	Physa	1.29026	0 to 8	Physa	1.29026	2	7	other	other
NEMVEDRAFT_v1g237374	r3h domain-containing protein 4	0.0364952	0.403705	Oral	72	Oral	1.94628	0 to 8	Oral	1.47118	1	4	down	other
NEMVEDRAFT_v1g80132	fibrillin partial	0.00511337	0.404238	physa	72	Physa	1.65467	8 to 24	Physa	1.03746	#N/A	7	other	other
NEMVEDRAFT_v1g10039	multidrug resistance-associated protein 1	0.0378656	0.404328	Oral	72	Oral	1.39583	24 to 72	Oral	2.61722	7	5	other	other
NEMVEDRAFT_v1g159607	lipase maturation factor 1	0.048747	0.404828	Oral	24	Physa	1.41224	0 to 8	Physa	1.14375	#N/A	#N/A	other	down
NEMVEDRAFT_v1g160170	testicular haploid expressed gene	0.0015851	0.404849	physa	72	Oral	2.38796	0 to 8	Oral	2.16521	1	13	down	other
NEMVEDRAFT_v1g241043	vascular cell adhesion protein 1 precursor	0.000234887	0.404953	Oral	8	Physa	1.05444	24 to 72	Oral	1.52092	5	5	other	other
NEMVEDRAFT_v1g197962	predicted protein	0.00381927	0.404992	physa	24	Oral	1.33336	0 to 8	Physa	1.07903	11	16	other	other
NEMVEDRAFT_v1g181408	40s ribosomal protein s15	0.0226904	0.405017	Oral	8	Physa	1.23059	0 to 8	Physa	1.23059	#N/A	14	other	other
NEMVEDRAFT_v1g246524	ferric-chelate reductase 1-like	0.0148781	0.405109	physa	24	Oral	1.02801	8 to 24	Physa	1.15524	0	10	down	other
NEMVEDRAFT_v1g236985	predicted protein	0.0023856	0.405435	Oral	24	Oral	1.17847	24 to 72	Oral	1.1027	5	5	other	other
NEMVEDRAFT_v1g95313	peptidylprolyl isomerase domain and wd repeat-containing protein 1	0.0354251	0.405655	Oral	8	Physa	2.90123	0 to 8	Physa	2.90123	9	2	other	other
NEMVEDRAFT_v1g124848	protein	1.36183e-14	0.405893	physa	72	Oral	2.81281	8 to 24	Physa	2.18231	4	14	other	other
NEMVEDRAFT_v1g217992	protein	0.0493181	0.406188	Oral	8	Oral	1.62627	24 to 72	Oral	1.66214	16	#N/A	other	other
NEMVEDRAFT_v1g240133	predicted protein	0.0461263	0.40659	physa	24	Oral	1.36289	0 to 8	Oral	0.822268	0	5	down	other
NEMVEDRAFT_v1g10594	--	0.0230379	0.40662	Oral	24	Oral	1.1022	8 to 24	Oral	1.7905	8	11	other	other
NEMVEDRAFT_v1g246748	predicted protein	0.00466728	0.406979	physa	24	Oral	1.52294	0 to 8	Oral	0.762243	0	#N/A	down	other
NEMVEDRAFT_v1g238958	protein	0.00936136	0.407106	physa	8	Physa	2.25947	0 to 8	Physa	2.25947	14	18	other	other
NEMVEDRAFT_v1g176125	ef-hand domain-containing family member b	1.49717e-07	0.407326	physa	72	Physa	3.07694	24 to 72	Physa	2.21225	6	1	other	down
NEMVEDRAFT_v1g26326	ski oncogene	0.0149952	0.407436	physa	8	Physa	3.36897	0 to 8	Physa	3.36897	0	2	other	other
NEMVEDRAFT_v1g2158	protein	0.0363457	0.407505	Oral	24	Physa	3.15996	8 to 24	Physa	1.90478	4	0	down	down
NEMVEDRAFT_v1g219039	rho guanine nucleotide exchange factor 10-like	0.000320315	0.407988	Oral	72	Physa	1.50558	8 to 24	Physa	1.86885	11	9	other	other
NEMVEDRAFT_v1g75450	--	0.0452079	0.408258	Oral	8	Physa	2.27919	0 to 8	Physa	2.27919	#N/A	14	other	other
NEMVEDRAFT_v1g115977	citron rho-interacting kinase isoform 1	0.0305858	0.408279	Oral	72	Oral	2.50319	24 to 72	Oral	1.25925	7	5	other	other
NEMVEDRAFT_v1g14389	lipid phosphate phosphohydrolase 1 isoform 1	0.0334614	0.408835	physa	72	Oral	1.30878	24 to 72	Oral	1.38226	13	16	other	other
NEMVEDRAFT_v1g224075	dna replication licensing factor mcm8 isoform 1	0.0196152	0.409293	Oral	8	Physa	3.01024	0 to 8	Physa	3.01024	7	2	other	other
NEMVEDRAFT_v1g233056	cathepsin b-like	4.6593e-10	0.409484	Oral	24	Oral	2.56111	24 to 72	Oral	2.64776	5	2	other	down
NEMVEDRAFT_v1g204950	f-box only protein 41	0.00295809	0.409561	physa	72	Physa	1.6738	0 to 8	Oral	0.878287	1	4	other	down
NEMVEDRAFT_v1g242697	60S ribosomal protein L13	0.0315827	0.410458	Oral	8	Physa	1.34939	8 to 24	Physa	1.35735	#N/A	14	other	other
NEMVEDRAFT_v1g198994	2-amino-4-hydroxy-6-hydroxymethyldihydropteridine pyrophosphokinase	0.0335159	0.41051	Oral	24	Physa	2.049	24 to 72	Physa	1.88196	0	5	down	other
NEMVEDRAFT_v1g212947	a disintegrin and metalloproteinase with thrombospondin motifs 16	5.41128e-07	0.410833	physa	24	Oral	2.32452	0 to 8	Physa	1.93342	0	5	down	other
NEMVEDRAFT_v1g87987	carboxypeptidase a2-like	0.00279714	0.411073	Oral	24	Physa	3.15918	0 to 8	Oral	1.73735	1	0	down	down
NEMVEDRAFT_v1g247895	ribose-5-phosphate isomerase-like	0.0139485	0.411267	Oral	24	Physa	1.24374	8 to 24	Oral	1.61716	8	19	other	other
NEMVEDRAFT_v1g218941	predicted protein	0.00159217	0.411386	physa	72	Physa	2.20577	8 to 24	Oral	2.68008	13	4	other	other
NEMVEDRAFT_v1g171532	40S ribosomal protein S12	0.0238891	0.411648	Oral	8	Physa	1.44046	0 to 8	Physa	1.44046	#N/A	14	other	other
NEMVEDRAFT_v1g83746	Anoctamin (Fragment)	0.00526107	0.411649	physa	72	Oral	1.45809	0 to 8	Oral	0.825717	4	13	down	other
NEMVEDRAFT_v1g70665	aldo-keto reductase 1a	0.025074	0.411997	physa	8	Physa	2.23992	0 to 8	Physa	2.23992	0	2	down	down
NEMVEDRAFT_v1g233380	predicted protein	1.25027e-09	0.412214	physa	8	Physa	2.18293	0 to 8	Physa	2.18293	16	14	up	up
NEMVEDRAFT_v1g3626	--	0.0430934	0.412522	Oral	24	Physa	3.20853	8 to 24	Physa	2.14634	1	#N/A	down	down
NEMVEDRAFT_v1g77982	--	0.00816118	0.412736	Oral	8	Physa	2.50825	0 to 8	Physa	2.50825	#N/A	14	other	other
NEMVEDRAFT_v1g237587	coiled-coil domain-containing protein 74b-like	2.09754e-07	0.412986	physa	24	Oral	2.18105	0 to 8	Oral	1.77773	19	16	up	other
NEMVEDRAFT_v1g182102	ribosomal rna-processing protein 7 homolog a	0.00490498	0.413164	Oral	24	Oral	1.66735	0 to 8	Physa	1.15449	19	19	up	up
NEMVEDRAFT_v1g198154	choline carnitine betaine transporter	0.020625	0.413672	physa	8	Oral	1.30927	0 to 8	Oral	1.30927	7	15	other	other
NEMVEDRAFT_v1g137087	transcriptional adapter 2-alpha	0.00798683	0.4138	Oral	8	Physa	1.57604	0 to 8	Physa	1.57604	#N/A	14	other	other
NEMVEDRAFT_v1g95367	tctex1 domain-containing protein 1-b	0.00854195	0.414105	physa	8	Oral	4.58259	0 to 8	Oral	4.58259	1	4	other	down
NEMVEDRAFT_v1g100718	leucine carboxyl methyltransferase 2	0.0125835	0.414105	Oral	24	Oral	1.41372	8 to 24	Oral	1.0257	17	19	other	other
NEMVEDRAFT_v1g128468	macrophage receptor marco	0.0293489	0.414447	Oral	24	Physa	2.74323	24 to 72	Physa	1.70142	0	0	down	down
NEMVEDRAFT_v1g101611	homeobox protein hox-d3	6.33526e-05	0.414578	Oral	72	Oral	3.89239	0 to 8	Oral	3.50048	17	18	up	up
NEMVEDRAFT_v1g112847	heterogeneous nuclear ribonucleoprotein q-like	0.00022246	0.414657	Oral	72	Oral	3.30759	8 to 24	Oral	1.65787	4	4	other	down
NEMVEDRAFT_v1g200758	yae1 domain-containing protein 1	0.0311658	0.414699	Oral	8	Physa	1.47678	0 to 8	Physa	1.47678	#N/A	14	other	other
NEMVEDRAFT_v1g168440	probable atp-dependent rna helicase ddx27	0.0262309	0.415298	Oral	24	Oral	1.28751	8 to 24	Oral	0.944625	11	16	other	other
NEMVEDRAFT_v1g239400	transmembrane protein 151b-like	0.0470977	0.415821	Oral	24	Physa	0.920099	24 to 72	Oral	1.30525	5	#N/A	other	other
NEMVEDRAFT_v1g178417	rna-directed dna polymerase from mobile element jockey-like	0.00420819	0.416209	physa	8	Oral	1.54779	0 to 8	Oral	1.54779	1	3	down	other
NEMVEDRAFT_v1g76988	--	0.0163722	0.416487	Oral	8	Physa	2.45697	0 to 8	Physa	2.45697	#N/A	14	other	other
NEMVEDRAFT_v1g244126	predicted protein	5.81728e-05	0.417965	physa	24	Oral	3.50513	8 to 24	Oral	2.55689	4	5	down	other
NEMVEDRAFT_v1g170793	protein phosphatase 1 regulatory subunit 16a	0.00336881	0.41857	physa	8	Oral	2.33696	0 to 8	Oral	2.33696	5	1	other	other
NEMVEDRAFT_v1g201634	protein	0.00675442	0.418838	physa	24	Physa	2.66682	0 to 8	Physa	2.34391	0	0	other	down
NEMVEDRAFT_v1g68097	--	0.00182801	0.418928	Oral	8	Physa	2.6335	0 to 8	Physa	2.6335	#N/A	14	other	other
NEMVEDRAFT_v1g214444	lipoma hmgic fusion partner	0.00471603	0.419092	Oral	24	Oral	1.73823	8 to 24	Oral	1.45452	11	19	other	other
NEMVEDRAFT_v1g195794	adp-ribosylation factor-like protein 5b-like	0.0163722	0.419333	Oral	8	Physa	1.54143	0 to 8	Physa	1.54143	#N/A	14	up	up
NEMVEDRAFT_v1g237431	predicted protein	0.000215084	0.419907	Oral	24	Oral	1.64259	0 to 8	Physa	1.54687	19	16	up	other
NEMVEDRAFT_v1g85310	zinc transporter zip14-like	5.03769e-09	0.420149	Oral	24	Oral	2.21146	0 to 8	Physa	2.0921	16	14	other	other
NEMVEDRAFT_v1g79767	dna damage-regulated autophagy modulator protein 2	0.0494008	0.420519	Oral	72	Oral	1.44684	8 to 24	Physa	1.25122	17	#N/A	other	other
NEMVEDRAFT_v1g25219	protein	0.0215541	0.420679	Oral	24	Physa	3.33254	8 to 24	Physa	1.85493	1	0	down	down
NEMVEDRAFT_v1g24582	rho-related gtp-binding protein	0.00021073	0.420756	Oral	72	Oral	2.00036	8 to 24	Oral	1.78306	17	9	other	other
NEMVEDRAFT_v1g207204	predicted protein	0	0.420976	Oral	24	Oral	7.90542	0 to 8	Oral	7.55083	16	14	up	up
NEMVEDRAFT_v1g197088	short transient receptor potential channel 3	0.0188273	0.421449	Oral	24	Oral	1.81343	24 to 72	Physa	1.80056	0	5	down	other
NEMVEDRAFT_v1g209121	meckel syndrome type 1 protein isoform 2	0.00133361	0.42149	Oral	8	Physa	1.59694	0 to 8	Physa	1.59694	19	14	up	other
NEMVEDRAFT_v1g34458	disks large homolog 2-like	0.010063	0.421758	physa	8	Physa	1.89935	8 to 24	Physa	2.05875	2	7	other	other
NEMVEDRAFT_v1g240045	predicted protein	0.0134916	0.422122	physa	72	Oral	3.30244	0 to 8	Oral	2.45489	1	5	down	other
NEMVEDRAFT_v1g85723	disrupted in renal carcinoma protein 2 homolog	0.00095968	0.423279	physa	8	Physa	2.00287	0 to 8	Physa	2.00287	0	2	down	other
NEMVEDRAFT_v1g121533	probable chitinase 3-like	8.35005e-13	0.423389	physa	24	Oral	4.36794	8 to 24	Oral	2.78649	0	5	down	down
NEMVEDRAFT_v1g188642	short-chain collagen c4-like	0.000457785	0.423561	Oral	24	Oral	1.50288	24 to 72	Oral	1.11574	0	0	other	other
NEMVEDRAFT_v1g213468	receptor for egg jelly-like partial	0.000801274	0.423694	physa	72	Oral	1.48915	24 to 72	Oral	1.24186	13	14	other	other
NEMVEDRAFT_v1g113239	protein	0.00010456	0.423835	Oral	24	Physa	3.71475	0 to 8	Physa	1.87368	0	0	down	down
NEMVEDRAFT_v1g107780	protein	0.0326351	0.424157	physa	24	Oral	2.00467	8 to 24	Oral	1.12916	0	2	down	other
NEMVEDRAFT_v1g232694	fos-related antigen 2	0.00470037	0.424237	Oral	72	Oral	1.14502	24 to 72	Oral	1.0663	13	16	other	other
NEMVEDRAFT_v1g116188	protein	0.00238354	0.424392	Oral	8	Physa	3.12631	8 to 24	Physa	3.54476	#N/A	14	other	other
NEMVEDRAFT_v1g243181	phage minor structural protein	0	0.424505	physa	72	Oral	3.21653	8 to 24	Physa	2.35299	4	14	other	other
NEMVEDRAFT_v1g208506	ankyrin repeat and socs box protein 3	1.89968e-09	0.42485	Oral	72	Oral	4.25232	0 to 8	Physa	2.95837	17	18	up	up
NEMVEDRAFT_v1g171629	proliferation-associated protein 2g4	0.00182794	0.425686	Oral	24	Oral	1.53376	0 to 8	Physa	1.00639	17	19	up	up
NEMVEDRAFT_v1g118107	eukaryotic elongation factor 2 kinase	0.0105435	0.426267	physa	8	Oral	1.21167	24 to 72	Physa	1.24002	0	5	down	other
NEMVEDRAFT_v1g87477	fibroblast growth factor receptor 1 isoform 3 precursor	0.0204271	0.426668	physa	24	Oral	3.14531	24 to 72	Physa	2.16745	0	5	down	other
NEMVEDRAFT_v1g35437	dorsal-ventral patterning tolloid-like protein 1-like	0.0211819	0.426735	physa	24	Oral	1.47822	0 to 8	Physa	1.18134	0	5	down	other
NEMVEDRAFT_v1g247440	ankyrin-containing gene specific for apical tuft-1	1.16718e-05	0.426944	physa	72	Oral	1.8115	0 to 8	Physa	1.71402	17	18	up	up
NEMVEDRAFT_v1g89164	protein	0.00368445	0.427244	physa	72	Oral	3.10884	0 to 8	Physa	3.04514	4	2	down	down
NEMVEDRAFT_v1g105924	glutamyl aminopeptidase-like	0.00320974	0.427425	physa	8	Physa	1.44562	0 to 8	Physa	1.44562	0	5	down	other
NEMVEDRAFT_v1g239698	protein	0.00212137	0.427927	physa	8	Physa	2.46815	0 to 8	Physa	2.46815	14	14	other	other
NEMVEDRAFT_v1g201235	synaptotagmin 1	0.0201433	0.428476	physa	72	Oral	1.42153	24 to 72	Oral	1.7942	15	5	other	other
NEMVEDRAFT_v1g36078	upf0368 protein cxorf26-like	0.0108713	0.42861	Oral	72	Physa	0.732952	8 to 24	Physa	1.14836	4	14	other	other
NEMVEDRAFT_v1g80480	fibrinogen c domain-containing protein 1-a-like	9.06639e-13	0.428951	physa	24	Oral	3.18914	0 to 8	Physa	2.92705	0	5	down	other
NEMVEDRAFT_v1g238791	protein	0.0148045	0.429374	Oral	24	Oral	1.17885	8 to 24	Physa	1.52484	10	14	other	other
NEMVEDRAFT_v1g101093	protein	0.00210786	0.429419	Oral	24	Physa	2.96867	8 to 24	Physa	2.15436	1	0	down	down
NEMVEDRAFT_v1g163606	upf0364 protein c6orf211 homolog	0.000988082	0.429458	Oral	8	Oral	1.99527	0 to 8	Oral	1.99527	16	16	up	other
NEMVEDRAFT_v1g136570	synaptotagmin-4	0.046083	0.429557	Oral	8	Physa	1.60164	0 to 8	Physa	1.60164	#N/A	14	other	other
NEMVEDRAFT_v1g60477	sodium myo-inositol cotransporter 2	0.000118116	0.43064	physa	8	Physa	1.51188	0 to 8	Physa	1.51188	0	5	down	other
NEMVEDRAFT_v1g142908	protein	0.0175844	0.430695	Oral	8	Physa	2.53938	0 to 8	Physa	2.53938	#N/A	14	other	other
NEMVEDRAFT_v1g232547	cornifelin homolog a-like	0.0160783	0.430819	Oral	72	Oral	1.10464	8 to 24	Physa	1.36883	4	10	other	other
NEMVEDRAFT_v1g111525	protein arginine n-methyltransferase 2	0.0249811	0.43129	physa	8	Physa	1.71363	0 to 8	Physa	1.71363	7	5	other	other
NEMVEDRAFT_v1g140821	collagen triple helix repeat protein	1.32224e-05	0.43129	physa	72	Oral	1.70184	8 to 24	Physa	1.77491	13	14	other	other
NEMVEDRAFT_v1g202580	uracil phosphoribosyltransferase homolog	0.00229557	0.431533	physa	24	Oral	2.56217	0 to 8	Physa	1.70743	11	18	up	up
NEMVEDRAFT_v1g208843	dbh-like monooxygenase protein 1 homolog	0.00160412	0.43184	Oral	24	Oral	1.82818	8 to 24	Oral	1.35246	0	4	other	other
NEMVEDRAFT_v1g95408	a disintegrin and metalloproteinase with thrombospondin motifs 9	0.00118776	0.431926	Oral	8	Oral	2.58513	0 to 8	Oral	2.58513	19	14	up	other
NEMVEDRAFT_v1g77579	--	0.0280387	0.431956	Oral	8	Physa	3.284	0 to 8	Physa	3.284	13	14	other	other
NEMVEDRAFT_v1g98279	cub and sushi domain-containing protein 3 isoform 1	4.42972e-09	0.432132	Oral	8	Oral	3.4492	0 to 8	Oral	3.4492	14	18	up	up
NEMVEDRAFT_v1g149650	orf2-encoded partial	0.0156592	0.432185	Oral	72	Oral	2.35904	8 to 24	Oral	2.09483	4	13	other	other
NEMVEDRAFT_v1g241879	Adenylyl cyclase-associated protein	0.0157215	0.432205	Oral	24	Oral	1.05877	8 to 24	Physa	1.1866	10	10	other	other
NEMVEDRAFT_v1g191125	liver carboxylesterase 2-like	0.0235622	0.432412	physa	24	Oral	1.24707	0 to 8	Physa	1.16593	0	2	down	other
NEMVEDRAFT_v1g82024	Ribosome biogenesis protein WDR12 homolog (Fragment)	1.35673e-05	0.432529	Oral	24	Oral	2.89165	0 to 8	Oral	1.83826	19	17	up	other
NEMVEDRAFT_v1g205523	synaptotagmin 7	4.63242e-05	0.432789	physa	24	Oral	2.44871	24 to 72	Oral	2.18106	5	0	other	other
NEMVEDRAFT_v1g229791	mitochondrial glutamate carrier 1-like	0.000837889	0.432928	physa	8	Physa	1.67185	0 to 8	Physa	1.67185	18	18	other	up
NEMVEDRAFT_v1g57985	toll-like receptor 6-like	1.35756e-06	0.433088	physa	24	Physa	2.03777	0 to 8	Oral	1.959	16	19	up	up
NEMVEDRAFT_v1g205757	protein	5.21048e-07	0.433089	physa	24	Physa	2.7649	0 to 8	Oral	2.00102	19	17	up	up
NEMVEDRAFT_v1g242270	predicted protein	0.00280681	0.433179	physa	24	Oral	1.48407	0 to 8	Oral	1.28475	0	2	down	other
NEMVEDRAFT_v1g25829	protein	0.00869382	0.433406	Oral	24	Physa	3.32943	8 to 24	Physa	1.73349	1	0	down	down
NEMVEDRAFT_v1g227079	actin-depolymerizing factor 3	0.0271514	0.433493	physa	24	Physa	1.3325	8 to 24	Physa	1.35199	1	10	other	other
NEMVEDRAFT_v1g219782	mitochondrial carrier homolog 2-like	0.01153	0.433719	physa	72	Oral	1.98419	24 to 72	Physa	0.989661	4	13	down	other
NEMVEDRAFT_v1g174147	sphingolipid delta -desaturase des1-like	7.4945e-07	0.43375	Oral	24	Oral	1.98714	8 to 24	Physa	1.40994	0	10	down	other
NEMVEDRAFT_v1g146162	fructose-bisphosphate aldolase a	0.0134098	0.433877	Oral	72	Physa	2.0135	8 to 24	Physa	2.10764	4	14	other	other
NEMVEDRAFT_v1g208235	protein	0.0050448	0.433894	physa	8	Physa	2.73827	0 to 8	Physa	2.73827	5	2	other	down
NEMVEDRAFT_v1g220800	group ii decarboxylase family protein	0.0215875	0.433978	Oral	8	Physa	1.6846	0 to 8	Physa	1.6846	0	1	down	down
NEMVEDRAFT_v1g237994	predicted protein	6.77433e-08	0.434313	Oral	8	Physa	2.15488	0 to 8	Physa	2.15488	19	16	up	up
NEMVEDRAFT_v1g85900	glycoprotein-n-acetylgalactosamine 3-beta-galactosyltransferase	0.020534	0.434374	physa	72	Physa	0.699901	24 to 72	Physa	1.24654	11	11	other	other
NEMVEDRAFT_v1g245441	predicted protein	0.000289599	0.434406	physa	24	Oral	1.84622	8 to 24	Oral	1.4291	19	11	other	other
NEMVEDRAFT_v1g238896	g protein-coupled receptor kinase interacting 2-like	0.0042084	0.434453	physa	24	Oral	1.27442	24 to 72	Physa	1.47084	11	16	other	other
NEMVEDRAFT_v1g209103	protein	0.00916378	0.435065	Oral	24	Physa	2.90411	8 to 24	Physa	1.72083	1	0	down	down
NEMVEDRAFT_v1g242907	predicted protein	0.0166292	0.43568	physa	8	Oral	1.81403	0 to 8	Oral	1.81403	16	19	up	other
NEMVEDRAFT_v1g113902	structural maintenance of chromosomes protein 6	0.0441655	0.435953	Oral	8	Physa	1.49419	0 to 8	Physa	1.49419	9	2	other	other
NEMVEDRAFT_v1g170685	nhp2-like protein 1-like	2.70861e-07	0.436468	Oral	24	Oral	2.66651	0 to 8	Physa	1.63127	19	19	up	up
NEMVEDRAFT_v1g242908	predicted protein	8.99995e-13	0.436939	Oral	24	Oral	3.81702	0 to 8	Oral	3.16223	19	19	up	up
NEMVEDRAFT_v1g100352	polycomb protein suz12	0.014337	0.437039	physa	8	Oral	1.2698	0 to 8	Oral	1.2698	16	17	up	other
NEMVEDRAFT_v1g108724	protein fev-like	1.11198e-07	0.437043	Oral	8	Oral	2.34823	0 to 8	Oral	2.34823	16	19	up	up
NEMVEDRAFT_v1g237414	cancer-related nucleoside-triphosphatase-like	0.0414731	0.437187	physa	24	Oral	1.90385	8 to 24	Oral	1.07781	19	18	up	other
NEMVEDRAFT_v1g246203	predicted protein	0.0398587	0.437248	physa	8	Physa	2.1716	0 to 8	Physa	2.1716	14	16	other	up
NEMVEDRAFT_v1g237729	pseudopodium-enriched atypical kinase 1-like	0.00179282	0.437286	physa	8	Physa	1.45308	0 to 8	Physa	1.45308	2	7	other	other
NEMVEDRAFT_v1g211618	Protein Wnt(Nv-wnt10)	0	0.437318	Oral	24	Physa	4.57315	8 to 24	Physa	2.55507	0	0	down	down
NEMVEDRAFT_v1g241568	dynein beta ciliary-like	4.62455e-05	0.437495	physa	8	Physa	1.44203	0 to 8	Physa	1.44203	11	16	other	other
NEMVEDRAFT_v1g241594	protein	1.72825e-12	0.437893	Oral	24	Oral	2.66003	0 to 8	Physa	2.26361	19	14	up	other
NEMVEDRAFT_v1g78125	--	0.00639858	0.437895	Oral	8	Physa	3.572	0 to 8	Physa	3.572	#N/A	14	up	up
NEMVEDRAFT_v1g215308	phosphate transporter	3.74715e-05	0.438202	Oral	72	Oral	3.56242	0 to 8	Oral	3.10066	18	19	up	up
NEMVEDRAFT_v1g205988	protein	0.0154818	0.438222	Oral	24	Oral	1.37389	8 to 24	Oral	0.966345	0	0	other	other
NEMVEDRAFT_v1g118268	hemagglutinin amebocyte aggregation factor-like	0.00417497	0.438231	physa	72	Physa	1.67845	24 to 72	Physa	1.69	13	13	other	other
NEMVEDRAFT_v1g82372	tyrosine kinase receptor cad96ca-like	0.0164086	0.438303	physa	8	Physa	1.16993	8 to 24	Physa	1.34269	2	9	other	other
NEMVEDRAFT_v1g203037	protein	0.000240319	0.438369	Oral	24	Oral	3.31139	0 to 8	Physa	2.58445	0	#N/A	down	down
NEMVEDRAFT_v1g117138	calcium calmodulin-dependent 3 -cyclic nucleotide phosphodiesterase 1c-like	0.0144811	0.438491	Oral	8	Physa	1.73262	0 to 8	Physa	1.73262	17	7	other	other
NEMVEDRAFT_v1g86719	astacin family metalloendopeptidase farm-1	0	0.438495	physa	72	Physa	2.43863	24 to 72	Physa	2.16469	7	7	other	other
NEMVEDRAFT_v1g200462	protein	0.00861479	0.43856	physa	72	Oral	1.0981	0 to 8	Oral	1.07964	0	5	down	other
NEMVEDRAFT_v1g177729	gelsolin-like protein 2-like	0.0099781	0.438566	Oral	24	Oral	1.01117	8 to 24	Physa	1.19301	10	14	other	other
NEMVEDRAFT_v1g114236	ap-3 complex subunit delta-1 isoform 1	0.0351211	0.438872	Oral	8	Physa	0.934849	8 to 24	Physa	0.969625	#N/A	14	other	other
NEMVEDRAFT_v1g91936	protein	1.62165e-06	0.439036	Oral	8	Physa	2.06953	0 to 8	Physa	2.06953	19	16	up	other
NEMVEDRAFT_v1g118229	hemagglutinin amebocyte aggregation factor-like	2.7452e-11	0.439065	physa	72	Oral	3.09863	8 to 24	Physa	1.91755	4	14	other	other
NEMVEDRAFT_v1g72381	--	0.0408218	0.439613	Oral	72	Physa	1.43775	24 to 72	Physa	0.961138	0	4	other	other
NEMVEDRAFT_v1g169264	dna-directed rna polymerase iii subunit rpc8	0.0101434	0.440075	Oral	8	Physa	1.49398	0 to 8	Physa	1.49398	11	19	other	up
NEMVEDRAFT_v1g229125	protein	0.0119242	0.44028	Oral	24	Physa	2.82726	8 to 24	Physa	1.90901	1	0	down	down
NEMVEDRAFT_v1g129785	tolloid-like 1-like	0.0246704	0.440914	Oral	24	Oral	2.75785	0 to 8	Physa	2.69892	16	14	up	other
NEMVEDRAFT_v1g210515	protein	0.0048335	0.441033	Oral	24	Oral	1.54928	8 to 24	Oral	0.892102	0	0	down	other
NEMVEDRAFT_v1g110027	chaperone activity of bc1 complex- mitochondrial-like	0.000112781	0.441292	Oral	24	Oral	1.70218	0 to 8	Oral	1.4859	16	14	up	other
NEMVEDRAFT_v1g201408	porphyromonas-type peptidyl-arginine deiminase	0.042377	0.441463	Oral	8	Physa	1.01043	24 to 72	Oral	1.15003	7	2	other	other
NEMVEDRAFT_v1g196772	monocarboxylate transporter 10	0.0272737	0.441648	physa	8	Oral	1.5585	0 to 8	Oral	1.5585	2	2	other	other
NEMVEDRAFT_v1g238629	star-related lipid transfer protein 9	1.3282e-06	0.441683	Oral	8	Physa	1.91881	0 to 8	Physa	1.91881	19	14	up	other
NEMVEDRAFT_v1g244378	protein	0.00312819	0.441886	Oral	72	Physa	1.47851	8 to 24	Oral	1.18671	10	4	other	other
NEMVEDRAFT_v1g78012	--	0.0289997	0.441948	Oral	8	Physa	2.53111	0 to 8	Physa	2.53111	#N/A	14	other	other
NEMVEDRAFT_v1g187943	leukocyte cysteine proteinase inhibitor 1-like	0.0340029	0.44313	Oral	24	Oral	1.40632	8 to 24	Physa	1.56285	0	14	other	other
NEMVEDRAFT_v1g105616	protein	0.00189425	0.443229	Oral	24	Physa	2.93608	8 to 24	Physa	1.86155	0	#N/A	down	down
NEMVEDRAFT_v1g199159	predicted protein	0.00714425	0.443385	Oral	24	Oral	2.69166	0 to 8	Oral	1.37752	19	17	up	other
NEMVEDRAFT_v1g91884	prostaglandin e2 receptor ep4 subtype-like	0.0302739	0.443513	physa	72	Oral	2.39626	0 to 8	Physa	1.48359	4	1	other	down
NEMVEDRAFT_v1g213261	protein	0.011573	0.443569	Oral	8	Physa	1.42256	8 to 24	Physa	1.76776	9	8	other	other
NEMVEDRAFT_v1g121715	Diphthamide biosynthesis protein 2	0.0106232	0.444096	Oral	8	Physa	1.35485	0 to 8	Physa	1.35485	19	16	up	other
NEMVEDRAFT_v1g83847	dna-3-methyladenine glycosylase	0.00356962	0.444134	Oral	24	Oral	1.63686	0 to 8	Oral	1.27649	0	4	down	other
NEMVEDRAFT_v1g97730	UPF0443 protein v1g97730	0.00711384	0.444741	physa	24	Oral	2.80619	8 to 24	Oral	3.29118	10	12	other	other
NEMVEDRAFT_v1g120049	hyalin domain-containing partial	0.043869	0.445385	Oral	24	Physa	1.94633	0 to 8	Physa	1.18826	1	0	other	down
NEMVEDRAFT_v1g1180	--	0.000148273	0.445385	physa	8	Physa	1.85483	0 to 8	Physa	1.85483	0	2	down	other
NEMVEDRAFT_v1g178884	histone chaperone asf1a	0.00635857	0.445511	Oral	72	Oral	1.54631	8 to 24	Oral	0.808784	7	17	other	other
NEMVEDRAFT_v1g117718	homeobox protein emx1	0.0256522	0.445621	physa	8	Physa	2.12964	0 to 8	Physa	2.12964	2	9	down	other
NEMVEDRAFT_v1g240661	chloride channel clic-like protein 1-like	0.00022105	0.445684	Oral	24	Oral	1.79071	0 to 8	Oral	1.65601	19	14	up	up
NEMVEDRAFT_v1g202972	vitellogenin structural genes (yolk protein genes) family member (vit-1)-like	1.98253e-05	0.446029	Oral	8	Physa	2.17346	0 to 8	Physa	2.17346	16	14	other	other
NEMVEDRAFT_v1g85345	protein	0.00383274	0.446125	Oral	24	Physa	2.95112	8 to 24	Physa	2.03058	1	0	down	down
NEMVEDRAFT_v1g246043	protein fam47a-like	0.00168736	0.446402	Oral	24	Oral	1.06601	24 to 72	Physa	1.34688	11	13	other	other
NEMVEDRAFT_v1g209397	protein	1.72424e-05	0.446921	physa	24	Oral	2.73665	8 to 24	Oral	1.51876	0	2	down	other
NEMVEDRAFT_v1g245202	protein	7.077e-05	0.447148	Oral	8	Physa	1.85635	0 to 8	Physa	1.85635	18	14	up	other
NEMVEDRAFT_v1g199219	predicted protein	0.0006262	0.447185	physa	24	Oral	2.6821	8 to 24	Oral	2.66829	4	13	other	other
NEMVEDRAFT_v1g243647	predicted protein	0.0442309	0.447921	physa	24	Oral	1.52319	24 to 72	Oral	1.3222	5	0	other	other
NEMVEDRAFT_v1g247216	kinetochore protein spc24	0.000112942	0.448421	Oral	72	Oral	2.04046	24 to 72	Oral	1.85089	7	5	other	other
NEMVEDRAFT_v1g216909	atp-dependent dna helicase pif1- partial	0.00820597	0.448452	physa	24	Oral	1.65192	8 to 24	Oral	1.65895	10	0	other	down
NEMVEDRAFT_v1g41570	g2 mitotic-specific cyclin-b2	0.000103491	0.448758	Oral	24	Oral	3.94467	0 to 8	Oral	2.57247	19	17	up	up
NEMVEDRAFT_v1g245421	pre-mrna branch site protein p14-like	0.00849431	0.449238	Oral	8	Physa	1.62858	0 to 8	Physa	1.62858	19	14	up	up
NEMVEDRAFT_v1g101730	isoform a	0.00282968	0.449861	Oral	24	Oral	1.6257	0 to 8	Oral	1.43564	19	17	up	other
NEMVEDRAFT_v1g85690	ras-related protein rab-24	0.0336072	0.449944	physa	24	Oral	0.972781	8 to 24	Physa	1.43871	4	14	other	other
NEMVEDRAFT_v1g216426	protein	0.0172547	0.450174	physa	8	Oral	1.75627	0 to 8	Oral	1.75627	1	3	down	other
NEMVEDRAFT_v1g135689	protein	0.0391908	0.450233	Oral	8	Physa	1.55363	8 to 24	Physa	1.6172	14	14	other	other
NEMVEDRAFT_v1g127233	protein fam136a-like	0.00322953	0.450823	Oral	24	Oral	2.31629	8 to 24	Oral	1.3574	19	16	up	other
NEMVEDRAFT_v1g76710	--	0.0270747	0.450905	Oral	8	Physa	2.79873	0 to 8	Physa	2.79873	16	14	other	other
NEMVEDRAFT_v1g239450	predicted protein	0.0363583	0.451004	Oral	72	Oral	1.06065	0 to 8	Physa	0.948787	17	18	other	up
NEMVEDRAFT_v1g242083	predicted protein	3.87185e-06	0.451386	physa	8	Physa	2.67747	0 to 8	Physa	2.67747	14	18	other	up
NEMVEDRAFT_v1g199721	protein	0.0139917	0.451977	Oral	72	Physa	1.34854	0 to 8	Physa	1.14217	5	0	other	down
NEMVEDRAFT_v1g129868	t-cell leukemia homeobox protein 3	0.0452417	0.452089	Oral	72	Oral	3.07354	24 to 72	Oral	2.38858	7	15	up	other
NEMVEDRAFT_v1g33342	steroid 17-alpha-hydroxylase lyase precursor	3.91854e-11	0.452314	physa	72	Oral	4.13848	0 to 8	Oral	2.19822	0	0	down	down
NEMVEDRAFT_v1g87740	proton-coupled amino acid transporter 1	0.0378869	0.453013	physa	24	Oral	1.42383	8 to 24	Oral	0.926556	4	10	other	other
NEMVEDRAFT_v1g240826	predicted protein	0.0226683	0.453062	physa	24	Oral	0.835116	24 to 72	Physa	0.974426	16	13	other	other
NEMVEDRAFT_v1g129650	protein	0.00393876	0.453237	Oral	24	Physa	3.18027	8 to 24	Physa	2.21121	1	0	down	down
NEMVEDRAFT_v1g244995	beta-secretase 2	0.00154215	0.454035	Oral	8	Physa	1.48417	0 to 8	Physa	1.48417	19	14	up	other
NEMVEDRAFT_v1g140545	protein	0.00564173	0.454053	Oral	24	Physa	3.39139	8 to 24	Physa	2.00795	1	0	down	down
NEMVEDRAFT_v1g241169	predicted protein	0.000696928	0.454141	Oral	8	Physa	1.4927	8 to 24	Physa	1.73347	12	14	other	other
NEMVEDRAFT_v1g238568	protein fam166b	0.000126571	0.454277	Oral	72	Oral	2.18327	0 to 8	Oral	1.75487	18	14	up	other
NEMVEDRAFT_v1g212811	protein	1.14304e-07	0.454285	Oral	24	Oral	2.07205	24 to 72	Physa	1.49966	0	5	down	other
NEMVEDRAFT_v1g245228	atp-dependent dna helicase pif1	0.037099	0.454501	Oral	8	Physa	2.53109	0 to 8	Physa	2.53109	17	14	up	up
NEMVEDRAFT_v1g191823	60S ribosomal protein L36	0.016455	0.454895	Oral	8	Physa	1.4621	8 to 24	Physa	1.48408	#N/A	14	other	other
NEMVEDRAFT_v1g104344	growth arrest-specific protein 1-like	2.80063e-07	0.455603	physa	8	Physa	2.32046	0 to 8	Physa	2.32046	5	9	down	other
NEMVEDRAFT_v1g95182	egf-like domain-containing	0.00867525	0.456109	physa	8	Physa	1.04999	8 to 24	Physa	1.95064	8	9	other	other
NEMVEDRAFT_v1g83864	protein	0.0224753	0.456167	Oral	24	Physa	2.87214	8 to 24	Physa	1.96064	1	0	down	down
NEMVEDRAFT_v1g214105	protein broad-minded-like	0.0452785	0.45631	Oral	72	Physa	3.00008	8 to 24	Physa	1.43632	19	17	up	other
NEMVEDRAFT_v1g141364	utrophin- partial	2.29152e-07	0.456325	physa	72	Oral	2.57691	0 to 8	Physa	1.91926	0	5	down	other
NEMVEDRAFT_v1g145353	arachidonate 5-lipoxygenase	0.000490918	0.456483	Oral	72	Oral	2.57063	0 to 8	Oral	1.26626	0	4	down	other
NEMVEDRAFT_v1g203744	protein	0.00110551	0.456516	physa	24	Oral	2.29049	24 to 72	Oral	3.13147	5	2	other	other
NEMVEDRAFT_v1g245738	protein	0.000249215	0.456562	Oral	24	Physa	1.92497	8 to 24	Physa	2.19768	7	11	other	other
NEMVEDRAFT_v1g67923	--	0.0417913	0.456703	Oral	8	Physa	3.00804	0 to 8	Physa	3.00804	#N/A	14	other	up
NEMVEDRAFT_v1g118814	neurocan core protein	0.0190682	0.456842	Oral	24	Oral	2.79029	0 to 8	Oral	2.17635	0	5	down	other
NEMVEDRAFT_v1g245689	protein plant cadmium resistance 3-like	0.000973053	0.456852	physa	72	Oral	1.5242	0 to 8	Oral	1.01617	0	13	down	other
NEMVEDRAFT_v1g72405	--	0.0266635	0.457011	Oral	8	Physa	2.26749	0 to 8	Physa	2.26749	#N/A	14	other	other
NEMVEDRAFT_v1g328	--	0.0440663	0.457612	Oral	24	Oral	1.51984	0 to 8	Oral	0.856916	19	18	up	other
NEMVEDRAFT_v1g245832	family protein	0.00223809	0.457613	Oral	24	Physa	1.45518	0 to 8	Oral	0.812821	0	0	down	down
NEMVEDRAFT_v1g121842	homeobox protein otx1	2.61366e-09	0.45842	physa	72	Physa	3.1861	8 to 24	Oral	2.98271	17	17	other	other
NEMVEDRAFT_v1g209669	protein	0.0127276	0.458564	physa	72	Oral	3.17815	0 to 8	Physa	1.88084	4	0	down	down
NEMVEDRAFT_v1g101334	chymotrypsin-like elastase family member 3b-like	0.000191281	0.4593	Oral	24	Physa	5.19365	8 to 24	Physa	3.72646	4	0	down	down
NEMVEDRAFT_v1g157013	protein	0.0222538	0.459466	Oral	8	Physa	2.69531	0 to 8	Physa	2.69531	#N/A	16	other	other
NEMVEDRAFT_v1g10746	--	1.87863e-07	0.459609	physa	8	Oral	2.97957	0 to 8	Oral	2.97957	16	19	up	up
NEMVEDRAFT_v1g236721	thioredoxin-related transmembrane protein 2 isoform 1	0.0348402	0.459823	Oral	24	Oral	1.37452	8 to 24	Oral	0.876103	19	16	other	other
NEMVEDRAFT_v1g239933	predicted protein	0.0366105	0.460008	Oral	24	Oral	0.818163	8 to 24	Oral	0.863304	10	4	other	other
NEMVEDRAFT_v1g242295	ankyrin repeat protein	0.000862495	0.460423	Oral	24	Oral	1.20094	8 to 24	Oral	1.29952	11	17	other	other
NEMVEDRAFT_v1g65450	eukaryotic translation initiation factor 3 subunit a	1.14459e-05	0.460746	physa	8	Physa	2.19881	0 to 8	Physa	2.19881	4	2	down	other
NEMVEDRAFT_v1g206682	coiled-coil domain-containing protein 108	0.00271669	0.460944	Oral	8	Physa	1.54684	0 to 8	Physa	1.54684	11	16	other	other
NEMVEDRAFT_v1g106489	basement membrane-specific heparan sulfate proteoglycan core partial	0.0182971	0.461047	Oral	24	Physa	2.08664	0 to 8	Physa	1.72602	2	0	down	down
NEMVEDRAFT_v1g163667	small nuclear ribonucleoprotein f-like	0.0206451	0.461148	Oral	24	Oral	1.13271	0 to 8	Physa	0.947614	17	19	other	up
NEMVEDRAFT_v1g109079	elongation factor 2	0.0155014	0.46123	Oral	8	Physa	1.17552	0 to 8	Physa	1.17552	#N/A	14	other	other
NEMVEDRAFT_v1g200202	tolloid-like protein 1	0.000581664	0.461945	physa	72	Oral	1.74638	0 to 8	Oral	1.48557	0	2	down	other
NEMVEDRAFT_v1g204006	serine protease -like	0.00250431	0.462144	physa	24	Oral	2.22482	8 to 24	Oral	1.12122	0	#N/A	down	other
NEMVEDRAFT_v1g240155	actin-binding protein anillin-like	4.25541e-09	0.462165	Oral	72	Oral	1.71392	24 to 72	Oral	1.98563	7	5	other	other
NEMVEDRAFT_v1g207311	chitinase 2	0.0347683	0.462233	Oral	24	Physa	2.69579	8 to 24	Physa	1.89846	1	0	down	down
NEMVEDRAFT_v1g88708	protein notum homolog	0.0101434	0.462504	Oral	24	Oral	3.06192	0 to 8	Oral	2.00287	17	17	up	up
NEMVEDRAFT_v1g246192	predicted protein	0.000655419	0.462562	physa	8	Physa	1.79471	0 to 8	Physa	1.79471	14	14	other	other
NEMVEDRAFT_v1g200402	protein	5.87947e-06	0.462648	Oral	24	Oral	3.92685	0 to 8	Physa	3.78618	16	14	up	up
NEMVEDRAFT_v1g68960	--	0.000243746	0.463105	Oral	8	Physa	2.69716	0 to 8	Physa	2.69716	14	14	other	other
NEMVEDRAFT_v1g212103	tonsoku-like protein	4.72426e-05	0.463297	Oral	24	Oral	2.50625	0 to 8	Oral	1.74995	19	19	up	up
NEMVEDRAFT_v1g233222	cytosolic endo-beta-n-acetylglucosaminidase	0.0407127	0.463591	Oral	8	Physa	1.35056	0 to 8	Physa	1.35056	19	14	up	other
NEMVEDRAFT_v1g163008	myosin regulatory light polypeptide 9-like isoform 1	0.00289266	0.463897	Oral	24	Oral	1.38986	8 to 24	Physa	1.60248	10	10	other	other
NEMVEDRAFT_v1g148512	doublesex- and mab-3-related transcription factor a2	0.0179603	0.464333	Oral	72	Oral	1.46399	8 to 24	Oral	1.84511	14	12	other	other
NEMVEDRAFT_v1g245445	protein naked cuticle homolog 1	2.68133e-14	0.464998	Oral	24	Oral	4.00497	0 to 8	Oral	3.24641	19	18	up	up
NEMVEDRAFT_v1g241132	zinc transporter slc39a7 precursor	0.0331114	0.465015	physa	72	Physa	0.977201	0 to 8	Oral	0.905383	19	17	up	up
NEMVEDRAFT_v1g56329	predicted protein	0.0121349	0.465222	Oral	72	Physa	2.41534	0 to 8	Physa	2.24557	0	1	down	down
NEMVEDRAFT_v1g137512	protein	0.0181096	0.46579	physa	24	Oral	1.42348	24 to 72	Physa	0.954651	0	5	other	other
NEMVEDRAFT_v1g236044	protein	0.029157	0.465996	Oral	24	Physa	2.66677	8 to 24	Physa	1.74289	1	0	down	down
NEMVEDRAFT_v1g74846	--	0.0215437	0.466013	Oral	8	Physa	2.10932	0 to 8	Physa	2.10932	#N/A	14	other	other
NEMVEDRAFT_v1g198700	protein	3.24152e-10	0.466339	Oral	24	Oral	2.25788	8 to 24	Physa	1.84254	0	10	down	other
NEMVEDRAFT_v1g171044	follistatin-related protein 1 precursor	0.000715522	0.466804	Oral	24	Oral	1.0758	24 to 72	Physa	1.37836	5	7	other	other
NEMVEDRAFT_v1g187696	small nuclear ribonucleoprotein e-like	4.71117e-06	0.466811	Oral	24	Oral	1.89212	0 to 8	Physa	1.5573	17	18	up	up
NEMVEDRAFT_v1g235307	phosphoglucomutase-1 isoform 1	0.00675442	0.46728	Oral	72	Oral	1.07231	8 to 24	Oral	0.854002	4	10	other	other
NEMVEDRAFT_v1g214767	wd sam and u-box domain-containing protein 1- partial	0.00817886	0.46746	Oral	8	Physa	0.969976	8 to 24	Physa	1.68826	10	12	other	other
NEMVEDRAFT_v1g41116	transmembrane protease serine 6	0.0252771	0.467673	Oral	8	Oral	0.919391	24 to 72	Oral	0.922757	13	14	other	other
NEMVEDRAFT_v1g82654	zinc finger protein 271-like	0.00124781	0.467941	physa	8	Oral	2.103	0 to 8	Oral	2.103	2	5	down	other
NEMVEDRAFT_v1g179476	aldehyde mitochondrial isoform 1	0.02656	0.468103	Oral	24	Oral	1.06058	8 to 24	Physa	0.973052	0	14	other	other
NEMVEDRAFT_v1g223845	protein	0.0483184	0.468159	physa	72	Physa	1.29615	24 to 72	Physa	0.983167	9	#N/A	other	other
NEMVEDRAFT_v1g166542	replication factor c subunit 5	0.0435153	0.468173	physa	72	Oral	1.08067	8 to 24	Oral	0.786896	7	9	other	other
NEMVEDRAFT_v1g19460	--	0.0444674	0.468305	physa	8	Physa	2.31407	0 to 8	Physa	2.31407	18	16	other	up
NEMVEDRAFT_v1g96744	glutathione gamma-glutamylcysteinyltransferase	0.031459	0.46848	Oral	24	Oral	2.65571	0 to 8	Oral	1.87489	0	0	down	down
NEMVEDRAFT_v1g242913	predicted protein	0.0143988	0.468729	Oral	24	Physa	3.36695	8 to 24	Physa	2.29835	1	0	down	down
NEMVEDRAFT_v1g185932	bifunctional arginine demethylase and lysyl-hydroxylase jmjd6	0.00449313	0.468731	Oral	72	Oral	1.65288	8 to 24	Oral	0.778012	17	17	up	other
NEMVEDRAFT_v1g15302	protein	0.000139775	0.469012	Oral	24	Physa	3.61356	8 to 24	Physa	2.29242	4	0	down	down
NEMVEDRAFT_v1g238642	pectate lyase	0	0.469396	Oral	8	Oral	4.05761	0 to 8	Oral	4.05761	14	19	up	up
NEMVEDRAFT_v1g150172	succinyl- :3-ketoacid coenzyme a transferase mitochondrial	0.0495118	0.46967	Oral	24	Oral	1.39132	8 to 24	Physa	1.89293	19	#N/A	other	other
NEMVEDRAFT_v1g216823	78 kda glucose-regulated protein precursor	0.000167295	0.469972	physa	8	Oral	1.63042	0 to 8	Oral	1.63042	14	18	up	up
NEMVEDRAFT_v1g239289	skeletal receptor tyrosine-protein kinase isoform 3	0	0.470256	Oral	8	Oral	3.94505	0 to 8	Oral	3.94505	14	16	other	up
NEMVEDRAFT_v1g202576	protein	0	0.47038	Oral	8	Physa	4.77111	0 to 8	Physa	4.77111	19	14	up	up
NEMVEDRAFT_v1g245175	sco-spondin precursor	0.0257191	0.47055	physa	24	Oral	1.43865	24 to 72	Oral	1.09071	0	0	other	other
NEMVEDRAFT_v1g217241	predicted protein	0.0148518	0.470618	physa	72	Oral	2.82655	24 to 72	Oral	3.03139	6	1	other	down
NEMVEDRAFT_v1g218200	leucine-rich repeat-containing protein 15-like	0.00031417	0.470893	Oral	72	Physa	1.71972	24 to 72	Physa	1.37839	14	13	other	other
NEMVEDRAFT_v1g238639	protein	0.00939823	0.471144	physa	8	Physa	1.49724	8 to 24	Physa	1.92376	12	14	other	other
NEMVEDRAFT_v1g20002	von willebrand factor type egf and pentraxin domain-containing protein 1	0.000717572	0.47138	Oral	24	Oral	1.59891	0 to 8	Oral	1.05614	19	16	up	other
NEMVEDRAFT_v1g139295	ras-related and estrogen-regulated growth inhibitor	2.26023e-08	0.471535	Oral	24	Oral	2.21552	0 to 8	Physa	1.35208	19	19	up	up
NEMVEDRAFT_v1g71320	KRR1 small subunit processome component (Fragment)	0.00381095	0.471607	Oral	24	Oral	1.48928	0 to 8	Physa	1.19772	19	16	up	other
NEMVEDRAFT_v1g87968	protein	0.000679154	0.471799	physa	8	Physa	2.17539	0 to 8	Physa	2.17539	13	14	other	other
NEMVEDRAFT_v1g171672	lysocardiolipin acyltransferase 1	0.0255477	0.471977	physa	8	Physa	1.37075	0 to 8	Physa	1.37075	0	2	down	other
NEMVEDRAFT_v1g211489	predicted protein	0.0124951	0.47201	physa	8	Physa	3.54594	0 to 8	Physa	3.54594	#N/A	18	up	up
NEMVEDRAFT_v1g238264	predicted protein	3.38845e-05	0.472284	physa	72	Physa	1.62209	8 to 24	Physa	1.55625	17	17	other	other
NEMVEDRAFT_v1g210446	muscleblind-like protein 3 isoform 1	0	0.472309	Oral	24	Oral	4.04891	0 to 8	Oral	3.59373	19	19	up	up
NEMVEDRAFT_v1g231966	nucleolar protein 16	0.00446309	0.472457	Oral	24	Oral	2.33223	8 to 24	Oral	1.91922	11	17	other	other
NEMVEDRAFT_v1g132012	ring finger protein nhl-1-like	0.00132397	0.47249	Oral	24	Physa	1.81491	24 to 72	Oral	1.31596	5	0	other	down
NEMVEDRAFT_v1g88036	carboxypeptidase a5-like	0.0115372	0.472554	Oral	24	Physa	1.16147	0 to 8	Oral	0.941521	19	19	up	up
NEMVEDRAFT_v1g163453	discoidin domain-containing receptor 2 precursor	7.60574e-05	0.472677	physa	24	Physa	1.29031	8 to 24	Physa	1.71847	9	9	other	other
NEMVEDRAFT_v1g200527	predicted protein	1.46292e-12	0.472744	Oral	24	Oral	3.62002	0 to 8	Oral	2.65478	0	0	down	down
NEMVEDRAFT_v1g155753	cg34457 cg34457-pa	0.0325272	0.473191	physa	72	Physa	1.62011	8 to 24	Oral	1.79303	11	1	other	other
NEMVEDRAFT_v1g223359	neuropilin-1 isoform 1	0.0221645	0.473387	physa	72	Oral	1.21843	8 to 24	Physa	1.28703	4	10	other	other
NEMVEDRAFT_v1g119149	paired box protein pax-3	0	0.473777	physa	24	Oral	4.36219	0 to 8	Oral	4.04861	0	5	down	other
NEMVEDRAFT_v1g82804	vesicular glutamate transporter 1-like	0.0473864	0.474382	Oral	24	Oral	0.98645	24 to 72	Oral	0.853618	5	#N/A	other	down
NEMVEDRAFT_v1g197208	neurogenic locus notch homolog protein 2-like	0.0424421	0.474515	Oral	24	Physa	1.37511	0 to 8	Oral	1.04718	1	#N/A	down	down
NEMVEDRAFT_v1g114706	josephin-like	0.0331909	0.474523	Oral	72	Oral	1.63127	8 to 24	Oral	1.0314	17	#N/A	other	up
NEMVEDRAFT_v1g206164	protein btg1	6.93869e-08	0.474614	Oral	8	Physa	2.48236	0 to 8	Physa	2.48236	18	14	up	up
NEMVEDRAFT_v1g167381	nucleolar protein 6 isoform 1	0.0284704	0.474622	Oral	24	Oral	1.31428	8 to 24	Oral	1.21414	11	19	other	other
NEMVEDRAFT_v1g98917	astacin family metalloendopeptidase farm-1	0.0240932	0.474765	Oral	24	Physa	3.14159	24 to 72	Physa	1.91072	0	0	down	down
NEMVEDRAFT_v1g238402	predicted protein	0.000145136	0.474794	physa	24	Oral	1.72174	0 to 8	Oral	1.242	0	5	down	other
NEMVEDRAFT_v1g11563	--	0.00426692	0.474948	Oral	8	Oral	3.19081	0 to 8	Oral	3.19081	18	14	other	other
NEMVEDRAFT_v1g238618	protein salvador homolog 1	0.0209471	0.47507	physa	8	Physa	1.10091	0 to 8	Physa	1.10091	3	7	other	other
NEMVEDRAFT_v1g242264	--	0.0246103	0.475155	Oral	24	Oral	1.23436	0 to 8	Physa	1.00708	19	14	up	other
NEMVEDRAFT_v1g171968	tetraspanin-33	0.00154542	0.475214	physa	8	Physa	1.63591	0 to 8	Physa	1.63591	0	2	down	other
NEMVEDRAFT_v1g35976	wd repeat-containing protein 75-like	0.00453098	0.475219	Oral	24	Oral	2.20132	0 to 8	Oral	1.55805	19	19	up	other
NEMVEDRAFT_v1g79154	bone morphogenetic protein 1	1.88343e-08	0.475228	Oral	8	Oral	2.77124	0 to 8	Oral	2.77124	16	18	up	up
NEMVEDRAFT_v1g238019	3-hydroxyisobutyrate dehydrogenase	0.0149715	0.475267	physa	24	Oral	2.8252	24 to 72	Oral	1.60264	0	#N/A	down	other
NEMVEDRAFT_v1g85009	lethal giant larvae homolog 1	0.0275041	0.475598	physa	24	Oral	1.41828	8 to 24	Oral	0.728079	0	5	down	other
NEMVEDRAFT_v1g504	cytoplasmic dynein 2 heavy chain 1-like	0.0266663	0.475707	physa	8	Physa	1.67705	0 to 8	Physa	1.67705	16	16	other	other
NEMVEDRAFT_v1g126993	protein	0.00036473	0.475758	Oral	8	Physa	3.64051	0 to 8	Physa	3.64051	14	14	other	up
NEMVEDRAFT_v1g164107	bardet-biedl syndrome 5 protein homolog	0.0145	0.475894	Oral	8	Physa	1.21618	0 to 8	Physa	1.21618	19	14	other	other
NEMVEDRAFT_v1g40018	dumpy cg33196-pb	0.0386785	0.476127	Oral	72	Physa	1.74879	0 to 8	Physa	0.940677	19	#N/A	up	up
NEMVEDRAFT_v1g235894	alkylated dna repair protein alkb homolog 8	0.0499448	0.476236	Oral	8	Physa	1.0975	0 to 8	Physa	1.0975	19	#N/A	up	other
NEMVEDRAFT_v1g67575	--	0.0074931	0.476606	Oral	8	Physa	3.94063	0 to 8	Physa	3.94063	#N/A	14	other	other
NEMVEDRAFT_v1g8190	--	0.0335487	0.47668	Oral	8	Physa	1.5755	0 to 8	Physa	1.5755	16	14	other	other
NEMVEDRAFT_v1g177096	lon peptidase n-terminal domain and ring finger protein 3 isoform 2	0.00545121	0.476698	physa	8	Physa	1.43315	0 to 8	Physa	1.43315	2	5	down	other
NEMVEDRAFT_v1g245843	ubiquitin-like protein 5	0.00252215	0.476877	Oral	72	Oral	1.37179	0 to 8	Physa	1.15395	17	19	other	up
NEMVEDRAFT_v1g203294	protein	6.55217e-05	0.477022	Oral	8	Physa	1.44032	8 to 24	Physa	1.9849	4	14	other	other
NEMVEDRAFT_v1g238911	protein	1.11322e-12	0.477085	Oral	8	Oral	2.90728	0 to 8	Oral	2.90728	14	19	up	up
NEMVEDRAFT_v1g85643	pdz and lim domain protein 7 isoform 2	0.00778784	0.477279	Oral	24	Oral	1.23284	24 to 72	Physa	1.23493	10	5	other	other
NEMVEDRAFT_v1g201904	polyamine oxidase	0.00815129	0.477424	Oral	24	Physa	3.16492	0 to 8	Oral	1.89708	1	0	down	down
NEMVEDRAFT_v1g214758	interferon regulatory factor 4	0.0102766	0.477516	physa	24	Oral	2.51648	24 to 72	Oral	1.66422	11	9	up	other
NEMVEDRAFT_v1g233837	hypothetical protein NEMVEDRAFT_v1g233837	0.000174029	0.477612	physa	72	Oral	2.57232	24 to 72	Oral	2.77749	6	1	other	down
NEMVEDRAFT_v1g14347	u3 small nucleolar ribonucleoprotein protein mpp10	0.00361859	0.477673	Oral	24	Oral	2.15856	8 to 24	Oral	1.30062	19	#N/A	up	other
NEMVEDRAFT_v1g72442	gtp-binding protein rit1 isoform 1	0	0.477831	Oral	24	Oral	3.46441	0 to 8	Oral	2.9816	19	18	up	up
NEMVEDRAFT_v1g234428	carboxypeptidase a2	0.0394875	0.477854	Oral	24	Physa	2.87961	8 to 24	Physa	1.9448	1	0	down	down
NEMVEDRAFT_v1g241874	bardet-biedl syndrome 12 protein	0.0187013	0.478694	Oral	8	Physa	1.21504	0 to 8	Physa	1.21504	17	18	up	up
NEMVEDRAFT_v1g243769	cleavage and polyadenylation specificity factor subunit 3	0.00187738	0.479396	Oral	24	Oral	1.6075	0 to 8	Oral	1.15319	19	16	up	other
NEMVEDRAFT_v1g238351	sparc-like protein 1-like	0.00300797	0.479528	Oral	24	Oral	1.47133	24 to 72	Physa	1.72046	12	7	other	other
NEMVEDRAFT_v1g167102	intraflagellar transport protein 80 homolog	0.0304728	0.479711	physa	24	Oral	0.966535	0 to 8	Physa	0.884401	11	16	other	other
NEMVEDRAFT_v1g15418	archaemetzincin-2-like isoform 2	0.00960114	0.479947	physa	8	Oral	3.04573	0 to 8	Oral	3.04573	1	5	down	other
NEMVEDRAFT_v1g151586	unhealthy ribosome biogenesis protein 2 homolog	0.038104	0.480104	Oral	8	Physa	2.35033	0 to 8	Physa	2.35033	19	18	up	up
NEMVEDRAFT_v1g182272	parkin coregulated gene	6.4896e-06	0.480154	physa	8	Physa	1.8215	0 to 8	Physa	1.8215	19	16	up	up
NEMVEDRAFT_v1g218738	protein	0.048684	0.480218	Oral	24	Oral	2.15422	24 to 72	Physa	1.57392	0	#N/A	down	other
NEMVEDRAFT_v1g103926	serine threonine-protein kinase atr	0.0112896	0.480524	Oral	24	Oral	4.10991	8 to 24	Oral	2.59264	11	11	up	other
NEMVEDRAFT_v1g92220	smoothened homolog	0.0152683	0.481004	Oral	8	Physa	2.33385	24 to 72	Oral	2.74072	7	7	other	other
NEMVEDRAFT_v1g196499	trace amine-associated receptor 1-like	0.0135998	0.48127	Oral	24	Physa	1.39635	0 to 8	Physa	1.33624	#N/A	0	other	down
NEMVEDRAFT_v1g214571	t-box transcription factor tbx1	0.0457552	0.481623	Oral	24	Oral	1.22466	0 to 8	Oral	1.19399	19	#N/A	up	other
NEMVEDRAFT_v1g185113	Isocitrate dehydrogenase [NADP]	5.55801e-06	0.481723	physa	24	Oral	1.48625	8 to 24	Oral	1.55021	10	14	other	other
NEMVEDRAFT_v1g198376	predicted protein	0.000354304	0.481778	Oral	72	Physa	2.18906	0 to 8	Oral	1.87263	19	17	up	up
NEMVEDRAFT_v1g5371	cytoplasmic 1	0.000982188	0.48194	Oral	72	Oral	1.85568	8 to 24	Physa	2.52471	4	10	other	other
NEMVEDRAFT_v1g16019	rho gtpase-activating protein syde2	0.0118868	0.48244	physa	8	Oral	1.81311	0 to 8	Oral	1.81311	0	4	down	other
NEMVEDRAFT_v1g179589	protein yippee-like 2	0.0166228	0.482531	Oral	8	Physa	1.50587	0 to 8	Physa	1.50587	19	14	other	other
NEMVEDRAFT_v1g188665	tubulin alpha-1a chain	0.000638621	0.482611	physa	8	Physa	1.64183	0 to 8	Physa	1.64183	16	14	other	other
NEMVEDRAFT_v1g229839	protein	0.00463349	0.482617	Oral	24	Physa	3.48199	0 to 8	Physa	1.87064	1	0	down	down
NEMVEDRAFT_v1g243349	predicted protein	2.47375e-05	0.482713	physa	8	Oral	2.00093	0 to 8	Oral	2.00093	7	5	other	other
NEMVEDRAFT_v1g26281	protein	0.0125526	0.482861	Oral	24	Physa	2.80986	8 to 24	Physa	1.68137	1	0	down	down
NEMVEDRAFT_v1g105663	misshapen-like kinase 1-like	0.037993	0.483072	physa	72	Physa	0.919619	8 to 24	Physa	1.55005	9	9	other	other
NEMVEDRAFT_v1g240479	protein	0.0190716	0.483133	Oral	24	Oral	1.30051	0 to 8	Physa	1.0438	19	16	up	other
NEMVEDRAFT_v1g237908	predicted protein	4.51453e-12	0.483709	physa	24	Physa	2.84288	0 to 8	Oral	2.70105	14	19	up	up
NEMVEDRAFT_v1g243916	frizzled-5 precursor	0.0365125	0.483781	physa	8	Oral	1.32813	0 to 8	Oral	1.32813	14	19	other	up
NEMVEDRAFT_v1g209299	dna repair and recombination protein rad54b	0.0278921	0.48435	physa	72	Oral	1.53689	8 to 24	Oral	1.25598	7	#N/A	other	other
NEMVEDRAFT_v1g197770	protein	0.000262464	0.484401	Oral	24	Physa	2.77304	0 to 8	Physa	2.03558	16	19	other	up
NEMVEDRAFT_v1g210079	sequestosome 1	0.0175146	0.484464	Oral	24	Oral	3.55756	24 to 72	Oral	2.55127	0	2	down	other
NEMVEDRAFT_v1g348	neuroendocrine convertase 1 isoform 1	0.00581893	0.484497	physa	24	Oral	1.53232	0 to 8	Physa	1.0239	0	5	down	other
NEMVEDRAFT_v1g211668	catenin alpha-2 isoform 1	0.0029064	0.485342	physa	24	Oral	1.68239	0 to 8	Physa	1.22843	0	5	down	other
NEMVEDRAFT_v1g192646	prostaglandin d2 hematopoietic-like	0.0108851	0.485531	Oral	8	Physa	0.799472	8 to 24	Physa	1.31719	4	14	other	other
NEMVEDRAFT_v1g168498	bone morphogenetic protein 2	0.0029734	0.48615	Oral	8	Physa	1.7697	0 to 8	Physa	1.7697	7	2	other	other
NEMVEDRAFT_v1g195059	wd repeat-containing protein 92	0.0212281	0.486185	Oral	24	Oral	1.3716	0 to 8	Physa	0.813635	19	16	up	other
NEMVEDRAFT_v1g220734	biliverdin reductase a-like	0.0268311	0.486363	physa	8	Physa	1.15864	0 to 8	Physa	1.15864	15	18	other	other
NEMVEDRAFT_v1g177781	importin-7	0.0187128	0.486522	Oral	24	Oral	1.39363	8 to 24	Oral	0.70488	19	19	up	other
NEMVEDRAFT_v1g200105	protein	1.2844e-07	0.487057	Oral	24	Physa	3.33253	8 to 24	Physa	3.03022	4	4	other	other
NEMVEDRAFT_v1g180397	cytochrome c-like	0.000422646	0.487395	Oral	72	Oral	1.74966	8 to 24	Oral	1.66213	14	14	other	other
NEMVEDRAFT_v1g172947	predicted protein	0.000900784	0.48749	physa	72	Physa	1.32208	24 to 72	Physa	1.40575	6	6	other	other
NEMVEDRAFT_v1g18	--	5.03263e-09	0.487957	Oral	8	Oral	2.66364	0 to 8	Oral	2.66364	14	16	up	up
NEMVEDRAFT_v1g239899	neural-cadherin-like	0	0.488324	Oral	24	Oral	3.49258	0 to 8	Oral	3.04526	16	16	up	up
NEMVEDRAFT_v1g128202	zinc finger mynd domain-containing protein 11 isoform 1	5.97645e-07	0.488633	Oral	24	Oral	2.36543	0 to 8	Oral	2.13934	16	19	up	up
NEMVEDRAFT_v1g11392	60s ribosomal export protein nmd3	0.000553057	0.489081	Oral	8	Physa	1.62449	0 to 8	Physa	1.62449	19	16	up	up
NEMVEDRAFT_v1g233752	cd63 antigen isoform 2	0.000374291	0.489845	Oral	24	Oral	1.5163	8 to 24	Oral	1.12298	0	0	other	down
NEMVEDRAFT_v1g236578	lupus la protein homolog	0.00816118	0.490164	Oral	24	Oral	1.41379	0 to 8	Physa	0.819593	17	19	up	up
NEMVEDRAFT_v1g200174	protein	0.0124037	0.490259	Oral	24	Physa	3.30519	24 to 72	Physa	2.48747	4	0	down	down
NEMVEDRAFT_v1g88668	protein	0.0113031	0.490733	Oral	24	Physa	2.93465	8 to 24	Physa	1.84769	0	0	down	down
NEMVEDRAFT_v1g181794	protein rolling stone-like	0.0349395	0.490785	physa	8	Physa	1.48995	0 to 8	Physa	1.48995	14	14	other	other
NEMVEDRAFT_v1g19278	krueppel-like factor 13	0	0.491514	Oral	8	Oral	4.51432	0 to 8	Oral	4.51432	16	14	up	up
NEMVEDRAFT_v1g243188	predicted protein	1.04487e-10	0.49173	physa	72	Oral	2.8779	0 to 8	Oral	1.80956	0	2	down	down
NEMVEDRAFT_v1g112786	transcription factor sox-14	0.0250975	0.491771	Oral	8	Oral	2.91414	0 to 8	Oral	2.91414	14	14	up	up
NEMVEDRAFT_v1g179511	acetylserotonin o-methyltransferase	1.8604e-07	0.492079	Oral	24	Physa	2.48988	0 to 8	Physa	1.98116	0	0	down	down
NEMVEDRAFT_v1g222858	heterogeneous nuclear ribonucleoprotein u-like protein 1-like	0.0188273	0.492235	physa	24	Physa	2.47011	0 to 8	Oral	1.87647	#N/A	17	up	up
NEMVEDRAFT_v1g204768	radial spoke head 1 homolog	0.0153075	0.492247	physa	24	Physa	0.906534	24 to 72	Physa	1.52698	11	16	other	other
NEMVEDRAFT_v1g93121	--	2.36645e-07	0.492505	Oral	24	Oral	3.70523	0 to 8	Oral	2.99158	19	19	up	up
NEMVEDRAFT_v1g113598	protein	1.62971e-08	0.492514	Oral	72	Oral	2.24401	8 to 24	Oral	1.7063	4	4	other	down
NEMVEDRAFT_v1g248664	hypothetical protein NEMVEDRAFT_v1g248664	0.00144159	0.492628	physa	8	Physa	1.23498	24 to 72	Oral	1.38935	6	14	other	other
NEMVEDRAFT_v1g47437	dr1-associated corepressor	0.00939029	0.492731	Oral	72	Oral	2.85021	0 to 8	Physa	1.78426	17	18	up	other
NEMVEDRAFT_v1g136737	lamin-b receptor	0.0453315	0.492893	physa	72	Oral	1.33208	8 to 24	Oral	1.12105	17	7	other	other
NEMVEDRAFT_v1g173898	argininosuccinate synthase	0.000114338	0.492921	physa	8	Oral	1.24683	0 to 8	Oral	1.24683	14	16	other	other
NEMVEDRAFT_v1g113783	an1-type zinc finger protein 4	0.00342886	0.493064	physa	8	Physa	1.44783	0 to 8	Physa	1.44783	16	14	other	other
NEMVEDRAFT_v1g240733	predicted protein	9.44358e-11	0.493133	Oral	8	Oral	2.56931	0 to 8	Oral	2.56931	18	19	up	up
NEMVEDRAFT_v1g91515	protein	0.0190395	0.493718	Oral	72	Oral	2.42764	8 to 24	Physa	1.23585	4	0	down	other
NEMVEDRAFT_v1g211254	a disintegrin and metalloproteinase with thrombospondin motifs 7-like	0.0159214	0.493756	Oral	72	Physa	4.57626	0 to 8	Physa	3.05888	19	17	up	up
NEMVEDRAFT_v1g21450	tyrosine-protein kinase transmembrane receptor ror2	0.00379719	0.493784	physa	8	Physa	1.53055	8 to 24	Physa	1.53594	7	7	other	other
NEMVEDRAFT_v1g241054	predicted protein	0.00673964	0.49396	Oral	8	Oral	2.47176	0 to 8	Oral	2.47176	19	18	up	up
NEMVEDRAFT_v1g211144	predicted protein	0.014683	0.494082	Oral	8	Oral	2.3671	0 to 8	Oral	2.3671	16	16	other	up
NEMVEDRAFT_v1g212775	von willebrand factor type egf and pentraxin domain-containing protein 1	0.0453964	0.494114	Oral	24	Physa	2.50251	24 to 72	Physa	2.1482	4	5	other	other
NEMVEDRAFT_v1g140631	endothelin-converting enzyme 1	0.00523225	0.494668	physa	72	Oral	1.55593	8 to 24	Oral	1.16511	4	10	other	other
NEMVEDRAFT_v1g107005	afg3-like protein 2	0.0105893	0.494695	physa	8	Physa	1.45344	0 to 8	Physa	1.45344	0	2	down	other
NEMVEDRAFT_v1g208550	protein	0	0.49497	Oral	24	Oral	6.39461	0 to 8	Oral	5.24053	19	19	up	up
NEMVEDRAFT_v1g88150	aggrecan core	7.87765e-12	0.495969	physa	8	Physa	1.80672	8 to 24	Physa	2.19144	13	14	other	other
NEMVEDRAFT_v1g239063	predicted protein	3.09614e-13	0.496003	Oral	8	Oral	2.42774	0 to 8	Oral	2.42774	14	14	other	other
NEMVEDRAFT_v1g237102	protein cmss1 isoform 1	0.00046478	0.496071	Oral	24	Oral	1.9525	8 to 24	Oral	1.36377	19	19	other	up
NEMVEDRAFT_v1g131035	predicted protein	0.00673028	0.49622	physa	24	Oral	2.80439	8 to 24	Oral	2.29367	4	5	other	other
NEMVEDRAFT_v1g222801	protein ect2	0.0154591	0.496425	Oral	72	Oral	2.64099	24 to 72	Oral	3.0642	7	5	other	other
NEMVEDRAFT_v1g245074	sparc-like protein 1-like	0.00140964	0.496635	Oral	24	Physa	4.29691	0 to 8	Physa	2.95515	0	0	down	down
NEMVEDRAFT_v1g185216	histidine--trna cytoplasmic isoform 1	0.00233858	0.497072	Oral	24	Oral	1.58774	0 to 8	Physa	1.44669	19	14	up	up
NEMVEDRAFT_v1g207003	protein	0.0120122	0.497131	Oral	72	Physa	1.25818	8 to 24	Physa	0.858326	#N/A	13	other	other
NEMVEDRAFT_v1g248854	hypothetical protein NEMVEDRAFT_v1g248854	3.48175e-05	0.497328	Oral	72	Oral	2.59421	0 to 8	Physa	2.09521	17	19	up	up
NEMVEDRAFT_v1g232548	predicted protein	0.0190713	0.497421	Oral	8	Physa	1.36533	0 to 8	Physa	1.36533	19	14	up	other
NEMVEDRAFT_v1g169358	predicted protein	0.0413805	0.497507	physa	24	Oral	1.40999	0 to 8	Oral	1.07603	0	10	down	other
NEMVEDRAFT_v1g90281	Integrin beta (Fragment)	0.00127677	0.497626	Oral	72	Oral	5.30579	24 to 72	Oral	2.49898	4	0	down	down
NEMVEDRAFT_v1g96909	protein isoform 2 precursor	0.0108916	0.497707	physa	24	Oral	1.68887	0 to 8	Oral	0.915274	0	10	down	other
NEMVEDRAFT_v1g211825	protein canopy homolog 4	0.00894629	0.49791	Oral	24	Physa	1.92084	24 to 72	Physa	1.64101	0	5	down	other
NEMVEDRAFT_v1g168072	pre-mrna-splicing factor spf27	0.0376773	0.497955	Oral	72	Oral	1.28561	0 to 8	Physa	0.819538	17	18	up	other
NEMVEDRAFT_v1g198494	protein	9.49877e-10	0.498025	physa	72	Oral	2.00387	8 to 24	Physa	1.92812	4	14	other	other
NEMVEDRAFT_v1g32113	sodium-dependent phosphate transport protein 2b-like	0.000563264	0.49804	physa	72	Physa	2.4637	0 to 8	Physa	1.89483	15	15	other	up
NEMVEDRAFT_v1g14580	protein	0.000109241	0.49814	Oral	8	Physa	2.65867	0 to 8	Physa	2.65867	5	2	other	other
NEMVEDRAFT_v1g232624	cationic amino acid transporter 4-like	0.0260952	0.498142	physa	8	Physa	1.04113	0 to 8	Physa	1.04113	5	7	other	other
NEMVEDRAFT_v1g61607	trna (guanine-n -)-methyltransferase subunit wdr4-like	0.0320353	0.498288	Oral	24	Oral	1.30734	0 to 8	Physa	0.866262	19	16	up	other
NEMVEDRAFT_v1g248021	creb atf bzip transcription factor-like	0.016612	0.498312	Oral	72	Oral	1.2541	0 to 8	Oral	1.09824	19	14	up	other
NEMVEDRAFT_v1g182669	acyl-coenzyme a synthetase mitochondrial	0.00241727	0.498342	Oral	24	Oral	1.51308	24 to 72	Oral	1.02919	0	0	other	other
NEMVEDRAFT_v1g102600	kunitz domain-containing	2.1789e-05	0.498435	physa	72	Oral	1.61361	24 to 72	Oral	0.926009	4	13	other	other
NEMVEDRAFT_v1g172449	atp-binding cassette sub-family f member 1-like	0.000970635	0.498836	Oral	24	Oral	1.59392	0 to 8	Oral	1.2748	19	18	up	up
NEMVEDRAFT_v1g209522	protein	0.000563613	0.498907	Oral	24	Oral	1.68542	24 to 72	Physa	1.79172	0	5	other	other
NEMVEDRAFT_v1g215590	golgi-associated plant pathogenesis-related protein 1	0.000495928	0.499014	Oral	72	Physa	1.60593	0 to 8	Oral	1.25865	1	4	down	other
NEMVEDRAFT_v1g117040	protein	0.0143572	0.499045	Oral	24	Physa	1.59638	0 to 8	Oral	1.17279	0	0	down	down
NEMVEDRAFT_v1g231809	kelch-like protein 20-like	0.0223049	0.499304	physa	72	Oral	1.24224	0 to 8	Oral	1.23743	0	#N/A	down	other
NEMVEDRAFT_v1g133042	predicted protein	0.0312333	0.499401	physa	8	Physa	0.772636	24 to 72	Oral	1.28796	12	14	other	other
NEMVEDRAFT_v1g82884	protein	0.010063	0.499876	physa	8	Oral	1.32727	0 to 8	Oral	1.32727	19	9	up	other
NEMVEDRAFT_v1g95129	neuronal migration protein doublecortin isoform 2	7.33183e-05	0.499983	Oral	24	Oral	2.05448	0 to 8	Oral	1.71691	19	17	up	other
NEMVEDRAFT_v1g166591	l-aspartate dehydrogenase-like	0.0021486	0.500147	Oral	72	Oral	1.57883	8 to 24	Physa	1.44072	7	9	other	other
NEMVEDRAFT_v1g248414	predicted protein	0.00357441	0.500239	Oral	8	Oral	3.85556	0 to 8	Oral	3.85556	16	14	up	other
NEMVEDRAFT_v1g197952	hepatic lectin-like	5.85121e-06	0.500306	physa	72	Oral	2.04422	8 to 24	Physa	1.957	4	14	other	other
NEMVEDRAFT_v1g168256	nas-15 protein	0.000170164	0.500545	Oral	8	Physa	2.82335	0 to 8	Physa	2.82335	0	0	down	down
NEMVEDRAFT_v1g69147	?	0.00336892	0.500698	Oral	8	Physa	1.8989	0 to 8	Physa	1.8989	16	14	other	other
NEMVEDRAFT_v1g209526	rrna-processing protein fcf1 homolog	0.00822689	0.500903	Oral	24	Oral	1.54851	0 to 8	Physa	1.03607	19	19	up	up
NEMVEDRAFT_v1g112346	protein	0.0274726	0.500906	physa	72	Physa	0.963813	8 to 24	Oral	1.52088	12	13	other	other
NEMVEDRAFT_v1g240662	selenoprotein p precursor	1.51143e-07	0.501493	Oral	72	Physa	4.3037	0 to 8	Physa	3.22134	17	17	up	up
EMNVEG_estExt_GenewiseH_1.C_340175	--	0.00596392	0.501757	Oral	72	Physa	1.69383	8 to 24	Physa	1.34457	0	4	down	other
NEMVEDRAFT_v1g247005	calmodulin	1.10927e-05	0.502032	Oral	24	Physa	2.23074	8 to 24	Physa	2.20448	10	10	other	other
NEMVEDRAFT_v1g167370	Bystin	0.00476822	0.50248	Oral	24	Oral	1.84675	8 to 24	Oral	1.18815	19	8	up	other
NEMVEDRAFT_v1g202490	pi-plc x domain-containing protein at5g67130-like	0.0115905	0.503132	Oral	24	Physa	3.35185	8 to 24	Physa	2.15448	4	0	down	down
NEMVEDRAFT_v1g136185	synaptotagmin 1-like	0.0358966	0.503276	physa	24	Oral	1.04945	0 to 8	Physa	0.827671	0	7	other	other
NEMVEDRAFT_v1g163720	protein	0.016667	0.503285	Oral	8	Physa	1.65831	0 to 8	Physa	1.65831	18	14	other	other
NEMVEDRAFT_v1g32913	protein	1.78619e-09	0.503551	Oral	24	Oral	3.72511	0 to 8	Oral	2.37852	11	19	up	up
NEMVEDRAFT_v1g185184	transcription factor protein	0.000354587	0.50375	Oral	72	Oral	1.46823	8 to 24	Oral	1.16311	17	17	other	other
NEMVEDRAFT_v1g40207	--	0.0290729	0.503828	physa	8	Physa	1.49387	0 to 8	Physa	1.49387	5	7	other	other
NEMVEDRAFT_v1g206419	e3 ubiquitin-protein ligase mylip	0.00131163	0.503955	Oral	72	Oral	1.82389	8 to 24	Oral	0.911791	17	19	up	other
NEMVEDRAFT_v1g80283	rho gtpase-activating protein 6-like	0.00320226	0.503977	Oral	24	Oral	1.35733	24 to 72	Oral	1.23523	11	16	other	other
NEMVEDRAFT_v1g185681	malate cytoplasmic	0.000378233	0.504	Oral	72	Physa	1.17408	8 to 24	Physa	1.17545	4	13	other	other
NEMVEDRAFT_v1g76743	--	0.00348981	0.504171	Oral	8	Physa	2.82503	0 to 8	Physa	2.82503	#N/A	14	other	other
NEMVEDRAFT_v1g131966	60s ribosomal protein l3-like	0.0472854	0.505014	Oral	8	Physa	0.706947	8 to 24	Physa	1.00037	10	#N/A	other	other
NEMVEDRAFT_v1g1857	protein	0.0387639	0.505035	physa	72	Oral	1.90696	8 to 24	Oral	1.27853	4	#N/A	other	down
NEMVEDRAFT_v1g218117	protein	6.06107e-05	0.505136	physa	8	Physa	1.09661	8 to 24	Physa	1.60393	10	14	other	other
NEMVEDRAFT_v1g244133	predicted protein	0.00432578	0.505149	physa	24	Oral	1.74563	0 to 8	Oral	1.38028	0	0	down	other
NEMVEDRAFT_v1g247690	predicted protein	0.00554297	0.505217	Oral	8	Physa	1.51025	0 to 8	Physa	1.51025	16	14	other	other
NEMVEDRAFT_v1g238031	eukaryotic translation initiation factor 4b	0.0465346	0.505221	Oral	24	Oral	0.860779	8 to 24	Physa	0.91696	0	10	other	other
NEMVEDRAFT_v1g131865	carboxypeptidase b	0.00112148	0.505326	Oral	24	Physa	3.68171	8 to 24	Physa	2.08405	1	0	down	down
NEMVEDRAFT_v1g143492	Integrin beta (Fragment)	8.08824e-05	0.505518	Oral	72	Oral	4.52266	8 to 24	Physa	2.07073	4	0	down	down
NEMVEDRAFT_v1g63052	protein	0.0154938	0.50561	Oral	24	Physa	3.21399	0 to 8	Physa	1.75489	1	0	down	down
NEMVEDRAFT_v1g242847	protein	0.0244884	0.505915	physa	8	Oral	1.26121	0 to 8	Oral	1.26121	14	14	other	other
NEMVEDRAFT_v1g170763	carbonic anhydrase	0.0324225	0.505997	Oral	24	Physa	2.71879	8 to 24	Physa	1.89807	1	0	down	down
NEMVEDRAFT_v1g170371	beta-ig-h3 fasciclin	0.00458793	0.506224	Oral	72	Physa	0.878063	8 to 24	Physa	1.48418	4	14	other	other
NEMVEDRAFT_v1g79262	protein	0.020149	0.506261	Oral	8	Oral	2.44625	0 to 8	Oral	2.44625	19	19	up	up
NEMVEDRAFT_v1g212709	protein	4.37132e-07	0.506426	physa	24	Oral	2.26633	0 to 8	Physa	1.6434	0	5	down	other
NEMVEDRAFT_v1g242934	predicted protein	0.0168007	0.506469	Oral	24	Physa	3.62671	8 to 24	Physa	1.99725	0	0	down	down
NEMVEDRAFT_v1g166171	phosphoenolpyruvate carboxykinase	0.00121468	0.506804	Oral	72	Oral	1.18508	8 to 24	Physa	1.3018	4	10	other	other
NEMVEDRAFT_v1g30081	--	0.0188273	0.507306	Oral	8	Physa	1.34475	0 to 8	Physa	1.34475	19	14	other	other
NEMVEDRAFT_v1g242015	6-pyruvoyl tetrahydrobiopterin synthase	0.000587152	0.507432	Oral	8	Physa	1.5797	0 to 8	Physa	1.5797	18	14	up	other
NEMVEDRAFT_v1g223574	dysferlin- partial	0.00547521	0.507568	physa	24	Oral	2.03216	8 to 24	Oral	1.94203	10	#N/A	other	other
NEMVEDRAFT_v1g202985	protein isoform b	0.000982188	0.507684	Oral	8	Oral	2.2352	0 to 8	Oral	2.2352	5	5	other	other
NEMVEDRAFT_v1g104852	serine threonine-protein kinase d3	0.00330392	0.507761	physa	24	Physa	1.51056	0 to 8	Physa	1.04792	19	19	up	up
NEMVEDRAFT_v1g2918	--	3.85401e-08	0.507877	Oral	24	Oral	3.52602	0 to 8	Oral	2.37757	19	11	up	other
NEMVEDRAFT_v1g216921	d -like dopamine receptor-like	0.0358365	0.50795	physa	24	Oral	2	8 to 24	Oral	1.6972	10	1	other	other
NEMVEDRAFT_v1g174565	prefoldin subunit 4	0.00522444	0.508134	Oral	8	Physa	1.4623	0 to 8	Physa	1.4623	19	14	up	up
NEMVEDRAFT_v1g244093	predicted protein	0.033091	0.50829	physa	24	Oral	1.18172	24 to 72	Oral	1.1995	5	5	other	other
NEMVEDRAFT_v1g243701	predicted protein	4.56543e-08	0.508367	physa	24	Physa	2.46444	0 to 8	Physa	1.71387	16	19	other	up
NEMVEDRAFT_v1g124946	protein	0.00205486	0.50887	physa	72	Oral	3.32926	0 to 8	Oral	2.03464	0	#N/A	down	other
NEMVEDRAFT_v1g233863	mitochondrial uncoupling protein 2	5.46975e-05	0.508882	Oral	8	Oral	1.76051	0 to 8	Oral	1.76051	14	18	up	other
NEMVEDRAFT_v1g229180	allene oxide synthase-lipoxygenase	3.21834e-05	0.509255	physa	24	Physa	1.98115	0 to 8	Oral	1.79957	16	17	up	up
NEMVEDRAFT_v1g240151	protein	0.0312995	0.509278	Oral	24	Oral	1.22592	0 to 8	Oral	1.16588	16	19	other	other
NEMVEDRAFT_v1g238199	predicted protein	0.00375563	0.509422	physa	24	Oral	1.74547	0 to 8	Physa	1.44634	19	16	up	other
NEMVEDRAFT_v1g219318	predicted protein	0.0012068	0.509626	physa	24	Oral	2.41941	0 to 8	Physa	1.57324	0	0	down	down
NEMVEDRAFT_v1g87316	zinc finger protein xfin-like	0.00269208	0.509809	physa	72	Physa	1.74695	8 to 24	Oral	1.70482	11	17	other	other
NEMVEDRAFT_v1g138161	meprin a subunit beta	0.0232821	0.510155	Oral	24	Physa	2.71554	8 to 24	Physa	2.2607	0	#N/A	down	other
NEMVEDRAFT_v1g158344	wd repeat-containing protein 60	0.024116	0.510164	physa	8	Physa	1.14052	0 to 8	Physa	1.14052	19	16	other	other
NEMVEDRAFT_v1g237539	Core-binding factor subunit beta	0	0.510248	Oral	24	Oral	3.46059	0 to 8	Oral	3.38525	19	16	up	up
NEMVEDRAFT_v1g209450	Transporter	0.00399924	0.510253	physa	8	Physa	1.79958	0 to 8	Physa	1.79958	0	5	down	other
EMNVEG_fgenesh1_pg.scaffold_356000016	--	0.00414045	0.510293	physa	24	Oral	2.01707	24 to 72	Oral	1.39693	11	17	other	up
NEMVEDRAFT_v1g239622	neuropilin-2 isoform 3	5.17981e-10	0.510508	Oral	24	Oral	2.41603	0 to 8	Oral	2.2722	19	17	up	up
NEMVEDRAFT_v1g211870	protein	0.000949695	0.510568	physa	24	Oral	2.22351	8 to 24	Oral	2.03112	4	0	other	other
NEMVEDRAFT_v1g248582	Amidophosphoribosyltransferase	8.92532e-11	0.510735	Oral	24	Oral	2.63638	0 to 8	Physa	2.10724	19	16	up	up
NEMVEDRAFT_v1g40552	sphingomyelin phosphodiesterase-like	0.0417219	0.51106	physa	24	Oral	1.25206	0 to 8	Physa	1.05715	0	2	other	other
NEMVEDRAFT_v1g110593	protein	0.00118502	0.51111	physa	24	Physa	2.22441	0 to 8	Physa	1.76641	0	0	down	down
NEMVEDRAFT_v1g89170	protein	0.0330607	0.511161	Oral	8	Physa	1.63253	0 to 8	Physa	1.63253	0	#N/A	down	down
NEMVEDRAFT_v1g140371	lens fiber major intrinsic protein	0.0134617	0.511468	Oral	24	Physa	2.05387	0 to 8	Oral	1.54731	0	0	down	down
NEMVEDRAFT_v1g31531	gdh 6pgl endoplasmic bifunctional protein	0.0430449	0.511769	physa	8	Oral	2.15751	0 to 8	Oral	2.15751	2	3	down	other
NEMVEDRAFT_v1g219996	serine protease 23-like	0.00141518	0.51186	physa	24	Oral	2.37708	0 to 8	Oral	1.65147	0	5	down	other
NEMVEDRAFT_v1g211178	protein	0.00451651	0.512086	Oral	24	Physa	3.35622	8 to 24	Physa	2.55476	4	0	down	down
NEMVEDRAFT_v1g237274	orn dap arg decarboxylase 2	0.000734105	0.512228	physa	8	Physa	1.37292	8 to 24	Oral	1.45181	14	14	other	other
NEMVEDRAFT_v1g195315	heat shock cognate 71 kda protein	0.0119868	0.512478	Oral	72	Physa	1.04667	8 to 24	Physa	0.760823	4	13	other	other
NEMVEDRAFT_v1g235335	transcription factor sox-9	5.22065e-06	0.512602	Oral	72	Oral	1.73224	0 to 8	Oral	1.65556	19	19	up	up
NEMVEDRAFT_v1g210155	predicted protein	0.0443241	0.512782	Oral	24	Oral	0.827149	8 to 24	Physa	0.766863	4	10	other	other
NEMVEDRAFT_v1g246133	a disintegrin and metalloproteinase with thrombospondin motifs 6	0	0.513517	Oral	24	Oral	1.96289	8 to 24	Oral	3.37464	14	10	other	other
NEMVEDRAFT_v1g105169	beta-1 adrenergic receptor-like	0.0101434	0.513795	Oral	24	Oral	1.53501	0 to 8	Physa	1.29936	19	14	up	other
NEMVEDRAFT_v1g132738	protein	0.0274812	0.513937	physa	24	Physa	2.16209	0 to 8	Physa	1.89784	19	19	up	up
NEMVEDRAFT_v1g82257	serine threonine-protein phosphatase 4 regulatory subunit 1-like	0.0271035	0.514057	Oral	8	Physa	2.10218	0 to 8	Physa	2.10218	17	18	up	up
NEMVEDRAFT_v1g110166	protein smg8-like	0.0226255	0.514116	Oral	8	Physa	1.30081	0 to 8	Physa	1.30081	19	16	up	other
NEMVEDRAFT_v1g205490	collagen alpha-1 chain	2.20412e-06	0.514134	Oral	72	Oral	2.33204	8 to 24	Oral	2.01914	10	4	other	other
NEMVEDRAFT_v1g19792	hypothetical protein NEMVEDRAFT_v1g19792	4.51065e-08	0.51424	physa	24	Oral	2.36692	8 to 24	Oral	3.37569	14	10	other	other
NEMVEDRAFT_v1g237996	sorting nexin-30-like	0.012041	0.514459	physa	72	Physa	0.973255	8 to 24	Physa	1.27491	17	9	other	other
NEMVEDRAFT_v1g31786	acid trehalase-like protein 1-like	0.0127632	0.514812	Oral	24	Oral	1.32196	0 to 8	Physa	0.84835	0	5	down	other
EMNVEG_estExt_fgenesh1_pg.C_120145	--	0.000781325	0.515125	physa	8	Oral	1.86679	0 to 8	Oral	1.86679	0	4	down	other
NEMVEDRAFT_v1g239621	predicted protein	0.0463585	0.515563	Oral	72	Oral	1.23482	0 to 8	Oral	0.968736	1	#N/A	down	other
NEMVEDRAFT_v1g213337	zinc finger -60	0.00717225	0.515724	Oral	24	Oral	1.88311	8 to 24	Oral	1.04744	19	16	up	other
NEMVEDRAFT_v1g41172	--	0.00709982	0.515845	Oral	72	Oral	1.55318	8 to 24	Oral	1.10477	4	#N/A	other	other
NEMVEDRAFT_v1g157581	protein	0.010493	0.515941	Oral	8	Physa	2.36511	0 to 8	Physa	2.36511	18	14	other	other
NEMVEDRAFT_v1g233040	protein fam188b	0	0.516069	Oral	24	Oral	4.55378	0 to 8	Oral	3.56072	19	19	up	up
NEMVEDRAFT_v1g127253	zinc finger protein 2-like	0.0284704	0.517139	Oral	24	Oral	3.52581	0 to 8	Oral	2.476	19	16	up	other
NEMVEDRAFT_v1g121760	--	0.0258524	0.517269	Oral	72	Oral	1.6815	8 to 24	Oral	0.883257	17	9	other	other
NEMVEDRAFT_v1g80063	chitinase 1	0.0354251	0.517271	Oral	24	Physa	2.91039	8 to 24	Physa	1.94384	1	0	down	down
NEMVEDRAFT_v1g189376	elongation of very long chain fatty acids (fen1 sur4 yeast)-like 4	0.00229557	0.518335	physa	8	Physa	3.14486	0 to 8	Physa	3.14486	17	18	other	up
NEMVEDRAFT_v1g161196	protein	0.000239126	0.51838	Oral	72	Oral	1.17344	8 to 24	Physa	1.14431	4	14	other	other
NEMVEDRAFT_v1g189020	protein	0.0445349	0.518521	Oral	24	Physa	2.64991	8 to 24	Physa	1.39711	1	0	down	down
NEMVEDRAFT_v1g190506	major vault protein	8.84864e-05	0.518829	physa	72	Oral	1.87609	8 to 24	Oral	1.16623	4	0	down	other
NEMVEDRAFT_v1g164341	predicted protein	0.00473013	0.518934	Oral	72	Physa	1.09437	24 to 72	Physa	0.891593	16	13	other	other
NEMVEDRAFT_v1g242370	galanin receptor type 2-like	0.00491972	0.519096	Oral	8	Oral	1.39236	0 to 8	Oral	1.39236	16	18	up	other
NEMVEDRAFT_v1g182482	cg6282 cg6282-pa	0.0100332	0.519397	Oral	8	Oral	1.27328	0 to 8	Oral	1.27328	0	4	down	other
NEMVEDRAFT_v1g117700	polycomb group ring finger protein 3-like	1.22035e-05	0.519946	Oral	24	Oral	2.18134	0 to 8	Oral	1.94044	16	19	up	up
NEMVEDRAFT_v1g241642	hemicentin-1	0.00192865	0.519951	Oral	8	Oral	1.46355	0 to 8	Oral	1.46355	16	19	up	up
NEMVEDRAFT_v1g243017	predicted protein	0.0100332	0.52027	Oral	8	Physa	1.19821	0 to 8	Physa	1.19821	16	14	other	other
NEMVEDRAFT_v1g236459	peptidyl-prolyl cis-trans isomerase fkbp14-like	0.00840632	0.520496	physa	72	Physa	1.47163	0 to 8	Physa	1.09809	#N/A	17	up	up
NEMVEDRAFT_v1g124120	glutamate-rich wd repeat containing 1	0.00822242	0.520688	Oral	24	Oral	1.43499	8 to 24	Oral	1.09195	11	11	other	other
NEMVEDRAFT_v1g210379	protein	0.0175574	0.520943	physa	8	Physa	1.35665	0 to 8	Physa	1.35665	0	5	down	other
NEMVEDRAFT_v1g26131	cell surface anchor	0.0189256	0.521728	physa	8	Physa	2.6525	0 to 8	Physa	2.6525	2	7	down	other
NEMVEDRAFT_v1g82757	nuclear transcription factor y subunit alpha isoform 1	0.0188273	0.521741	physa	8	Physa	2.90296	0 to 8	Physa	2.90296	18	14	up	up
NEMVEDRAFT_v1g179966	grpe protein homolog mitochondrial	0.0126268	0.522144	Oral	24	Oral	1.47004	0 to 8	Physa	0.977852	19	19	other	up
NEMVEDRAFT_v1g194035	cholesterol 24-hydroxylase-like	0.000279892	0.522168	physa	24	Physa	1.07132	8 to 24	Oral	1.60797	9	11	other	other
NEMVEDRAFT_v1g238389	thymosin beta homologue	0.00292487	0.522196	Oral	24	Oral	1.37515	8 to 24	Oral	0.988389	0	10	other	other
NEMVEDRAFT_v1g105779	protein	0.00539428	0.522801	Oral	24	Physa	3.25893	8 to 24	Physa	2.29057	1	0	down	down
NEMVEDRAFT_v1g235198	ranbp-type and c3hc4-type zinc finger-containing protein 1	0.00702474	0.522809	Oral	24	Oral	1.3186	8 to 24	Physa	1.07151	10	10	other	other
NEMVEDRAFT_v1g215272	ferric-chelate reductase 1	0.0116338	0.522994	Oral	24	Oral	1.26675	8 to 24	Physa	0.781258	0	4	other	other
NEMVEDRAFT_v1g19920	hypothetical protein NEMVEDRAFT_v1g19920	9.27468e-07	0.523284	Oral	24	Oral	3.51931	8 to 24	Oral	2.24523	0	0	down	down
NEMVEDRAFT_v1g244746	pin2 terf1-interacting telomerase inhibitor 1	0.0428135	0.523565	Oral	24	Oral	1.09435	0 to 8	Physa	1.00704	11	16	other	other
NEMVEDRAFT_v1g83309	predicted protein	0.000360497	0.523877	Oral	72	Oral	2.73142	0 to 8	Physa	2.35411	17	18	up	up
NEMVEDRAFT_v1g138017	short transient receptor potential channel 5	0.00198512	0.523923	Oral	8	Physa	2.57937	0 to 8	Physa	2.57937	16	18	other	other
NEMVEDRAFT_v1g203500	protein	1.10608e-05	0.524094	physa	72	Physa	1.22775	8 to 24	Physa	1.54969	12	14	other	other
NEMVEDRAFT_v1g90971	phage-like protein tail component-like protein	0.0166986	0.524171	Oral	8	Physa	2.62052	0 to 8	Physa	2.62052	1	5	down	other
NEMVEDRAFT_v1g213720	protein	0	0.524455	Oral	8	Physa	3.58868	0 to 8	Physa	3.58868	18	14	up	up
NEMVEDRAFT_v1g109257	activating transcription factor 7-interacting protein 1-like	0.00222938	0.524516	Oral	8	Oral	1.68891	0 to 8	Oral	1.68891	2	0	down	down
NEMVEDRAFT_v1g245203	predicted protein	0.0100597	0.524591	Oral	8	Oral	1.29191	0 to 8	Oral	1.29191	19	18	up	up
NEMVEDRAFT_v1g86952	transcription factor	0.000417424	0.524857	Oral	24	Oral	1.78559	24 to 72	Oral	1.53613	5	0	other	other
NEMVEDRAFT_v1g83997	Histone H2B (Fragment)	0.00831792	0.524918	Oral	72	Oral	1.75151	24 to 72	Oral	2.02841	7	7	other	other
NEMVEDRAFT_v1g197109	low quality protein: liprin-alpha-1-like	0.0130823	0.525536	physa	8	Physa	1.39352	0 to 8	Physa	1.39352	#N/A	7	other	other
NEMVEDRAFT_v1g243483	predicted protein	0.026094	0.525548	Oral	72	Physa	1.28853	0 to 8	Oral	1.10462	2	4	other	down
NEMVEDRAFT_v1g121133	ankyrin repeat protein	0.00020222	0.525619	Oral	24	Oral	3.19541	0 to 8	Oral	2.1226	0	1	down	down
NEMVEDRAFT_v1g242619	predicted protein	0.000988082	0.525725	physa	72	Oral	1.5796	0 to 8	Oral	1.20238	0	1	down	other
NEMVEDRAFT_v1g242161	porphyromonas-type peptidyl-arginine deiminase	0.00100497	0.525814	physa	8	Oral	3.77662	0 to 8	Oral	3.77662	2	5	down	other
NEMVEDRAFT_v1g193447	lipoma hmgic fusion partner-like 2	0.00811034	0.526354	Oral	24	Physa	1.34499	0 to 8	Physa	1.19597	18	19	other	up
NEMVEDRAFT_v1g86755	pib	0.0032112	0.526817	Oral	24	Oral	1.75643	0 to 8	Oral	1.11847	19	16	up	other
NEMVEDRAFT_v1g106088	myosin-2 essential light chain-like	0.00181211	0.52696	Oral	8	Oral	1.26156	0 to 8	Oral	1.26156	14	18	other	other
NEMVEDRAFT_v1g244037	predicted protein	0.010468	0.527031	physa	72	Oral	2.39304	0 to 8	Oral	1.41861	4	4	down	other
NEMVEDRAFT_v1g200069	f-box wd repeat-containing protein 12-like	9.41118e-05	0.527315	physa	24	Oral	2.08498	8 to 24	Oral	1.45598	0	5	down	other
NEMVEDRAFT_v1g203302	predicted protein	0.0133692	0.527361	Oral	8	Physa	2.22017	0 to 8	Physa	2.22017	#N/A	14	up	other
NEMVEDRAFT_v1g206711	predicted protein	3.36979e-08	0.527403	physa	24	Oral	2.30208	0 to 8	Physa	1.41416	0	5	down	other
NEMVEDRAFT_v1g199388	amidohydrolase 3	5.19059e-05	0.527533	Oral	24	Oral	1.58097	8 to 24	Oral	2.74218	11	8	other	other
NEMVEDRAFT_v1g30774	nuclear pore complex protein nup85	0.0190395	0.527601	Oral	72	Oral	1.49264	8 to 24	Oral	1.00866	17	9	other	other
NEMVEDRAFT_v1g110064	upf0462 protein c4orf33 homolog	0.0199666	0.52773	Oral	72	Oral	1.68719	24 to 72	Oral	0.86382	4	0	other	down
NEMVEDRAFT_v1g177063	histamine h2 receptor	0.00583446	0.527804	Oral	8	Physa	1.27762	0 to 8	Physa	1.27762	19	16	up	other
NEMVEDRAFT_v1g202986	neuromedin-u receptor 1-like	0.000143509	0.528008	Oral	24	Physa	1.99005	24 to 72	Oral	1.40189	0	0	other	down
NEMVEDRAFT_v1g247004	allatostatin-a receptor-like	0.00629728	0.528054	physa	24	Physa	2.33552	8 to 24	Physa	2.11619	0	10	down	other
NEMVEDRAFT_v1g212030	mms19 nucleotide excision repair protein homolog	0.00394358	0.528094	Oral	8	Physa	1.73637	0 to 8	Physa	1.73637	#N/A	1	other	down
NEMVEDRAFT_v1g206855	alpha- sarcomeric-like isoform 1	2.22305e-05	0.528171	physa	24	Oral	1.91016	0 to 8	Physa	1.07124	0	5	down	other
NEMVEDRAFT_v1g168575	eukaryotic translation initiation factor 5b	0.0471494	0.528187	Oral	24	Oral	1.07387	0 to 8	Physa	0.973754	19	#N/A	up	other
NEMVEDRAFT_v1g100129	apoptosis regulator bax	4.41234e-12	0.528457	Oral	24	Oral	2.75873	0 to 8	Oral	2.63558	16	14	up	up
NEMVEDRAFT_v1g201724	gamma-aminobutyric acid receptor subunit alpha-5	0.00104085	0.529382	Oral	8	Oral	2.39694	0 to 8	Oral	2.39694	18	14	up	other
NEMVEDRAFT_v1g211848	jagged 1-like	0.00348011	0.529659	Oral	72	Oral	1.29301	0 to 8	Oral	0.936212	0	0	down	down
NEMVEDRAFT_v1g121253	glutathione s-transferase 6	0.00901561	0.529803	Oral	8	Oral	1.63655	0 to 8	Oral	1.63655	16	16	up	up
NEMVEDRAFT_v1g7298	--	0.0387218	0.529865	Oral	8	Physa	2.08225	0 to 8	Physa	2.08225	16	16	other	other
NEMVEDRAFT_v1g199717	carboxypeptidase b-like	0.0110381	0.530207	Oral	24	Physa	3.22004	8 to 24	Physa	2.21694	1	0	down	down
NEMVEDRAFT_v1g247740	predicted protein	0.000607004	0.530447	physa	8	Physa	1.79612	0 to 8	Physa	1.79612	14	18	other	up
NEMVEDRAFT_v1g131533	protein	1.18046e-06	0.530765	Oral	24	Oral	3.66694	0 to 8	Oral	3.21515	19	19	up	up
NEMVEDRAFT_v1g106837	predicted protein	0.00553161	0.530938	physa	8	Physa	3.46899	0 to 8	Physa	3.46899	4	2	down	down
NEMVEDRAFT_v1g210881	resistin-like beta-like	1.00485e-05	0.530979	physa	72	Oral	1.60706	8 to 24	Physa	1.56246	4	14	other	other
NEMVEDRAFT_v1g222874	glutamate dehydrogenase	0.000234887	0.531264	Oral	8	Physa	1.45608	0 to 8	Physa	1.45608	13	14	other	other
NEMVEDRAFT_v1g244152	netrin1 precursor	0.000375998	0.531274	physa	8	Oral	1.88398	0 to 8	Oral	1.88398	7	2	other	other
NEMVEDRAFT_v1g206210	predicted protein	0.0321266	0.531351	Oral	24	Oral	2.02546	24 to 72	Oral	1.4136	0	1	down	other
NEMVEDRAFT_v1g218120	protein	0.021539	0.531386	physa	24	Oral	2.20194	0 to 8	Oral	1.53215	0	5	down	other
NEMVEDRAFT_v1g119155	ubiquitin-40s ribosomal protein s27a-like	0.0288969	0.531416	Oral	24	Physa	3.4153	8 to 24	Physa	5.18099	#N/A	14	other	other
NEMVEDRAFT_v1g188590	protein	0.000154941	0.531856	Oral	8	Physa	1.72721	0 to 8	Physa	1.72721	19	16	up	up
NEMVEDRAFT_v1g234576	merlin isoform 1	1.49035e-06	0.532697	Oral	24	Oral	2.1129	0 to 8	Physa	1.80406	19	16	up	up
NEMVEDRAFT_v1g204952	astacin family metalloendopeptidase farm-1	0.00259928	0.533306	Oral	24	Physa	3.14505	8 to 24	Physa	1.72592	1	0	down	down
NEMVEDRAFT_v1g158484	gelsolin-like protein 2-like	8.44361e-06	0.533403	Oral	24	Oral	1.8955	8 to 24	Oral	1.19544	0	0	down	other
NEMVEDRAFT_v1g177213	chitinase 1	0.0222173	0.533465	Oral	24	Physa	3.32105	8 to 24	Physa	2.2514	1	0	down	down
NEMVEDRAFT_v1g128908	tctex1 domain-containing protein 1	1.01321e-09	0.533583	Oral	72	Oral	5.46866	8 to 24	Oral	2.58469	17	15	up	up
NEMVEDRAFT_v1g209454	Transporter	0.000118042	0.533812	Oral	8	Physa	1.7367	0 to 8	Physa	1.7367	10	5	other	other
NEMVEDRAFT_v1g1563	von willebrand factor a domain-containing protein 8	0.0364952	0.534033	Oral	24	Oral	1.30852	0 to 8	Oral	1.09114	19	19	up	up
NEMVEDRAFT_v1g93321	pancreatic triacylglycerol lipase	0.000262628	0.534034	physa	8	Physa	3.08392	0 to 8	Physa	3.08392	0	5	down	other
NEMVEDRAFT_v1g203298	Myophilin-like protein	0.000429029	0.534195	Oral	72	Oral	2.19522	24 to 72	Oral	1.17174	4	4	other	other
NEMVEDRAFT_v1g239119	predicted protein	0	0.534431	Oral	8	Oral	4.14634	0 to 8	Oral	4.14634	14	16	up	other
NEMVEDRAFT_v1g237013	glioma tumor suppressor candidate region gene 2	0.00437359	0.534563	Oral	24	Oral	1.64705	8 to 24	Oral	1.07189	19	19	other	other
NEMVEDRAFT_v1g237405	translocon-associated protein subunit delta-like	0.0154701	0.534784	Oral	8	Physa	1.36847	0 to 8	Physa	1.36847	19	14	up	other
NEMVEDRAFT_v1g65792	--	2.68636e-05	0.534837	Oral	8	Physa	2.48843	0 to 8	Physa	2.48843	#N/A	14	other	other
NEMVEDRAFT_v1g242004	predicted protein	0.00056735	0.534952	Oral	24	Oral	3.23414	8 to 24	Oral	2.10156	0	0	down	down
NEMVEDRAFT_v1g202514	protein hexim1	0.0348402	0.535148	physa	72	Oral	1.16551	0 to 8	Physa	1.05536	0	2	down	other
NEMVEDRAFT_v1g238651	n-alpha-acetyltransferase catalytic subunit-like	0.00220982	0.535517	Oral	8	Physa	1.64384	0 to 8	Physa	1.64384	17	18	up	up
NEMVEDRAFT_v1g207512	predicted protein	0.0191611	0.535779	physa	72	Oral	1.80183	0 to 8	Oral	1.52226	0	0	down	down
NEMVEDRAFT_v1g164344	steroid 17-alpha-hydroxylase lyase-like	0.0136576	0.535937	physa	24	Oral	1.2021	8 to 24	Physa	0.815018	0	10	down	other
NEMVEDRAFT_v1g212385	transcriptional enhancer factor tef-1-like	0.00198614	0.536095	physa	8	Physa	1.36213	0 to 8	Physa	1.36213	2	7	other	other
NEMVEDRAFT_v1g200452	von willebrand factor type egf and pentraxin domain-containing protein 1	1.80187e-07	0.536355	physa	24	Oral	2.2834	8 to 24	Physa	2.02077	10	10	other	other
NEMVEDRAFT_v1g156102	?	0.0388487	0.536431	Oral	8	Physa	3.1246	0 to 8	Physa	3.1246	#N/A	14	up	other
NEMVEDRAFT_v1g28213	neudesin precursor	0.00259998	0.536556	physa	24	Oral	1.94353	0 to 8	Oral	1.17758	0	10	down	other
NEMVEDRAFT_v1g241567	potassium channel subfamily k member 9-like	0.0038691	0.536752	physa	8	Physa	1.17701	0 to 8	Physa	1.17701	16	16	other	other
NEMVEDRAFT_v1g128905	n-acetylneuraminate lyase	5.96219e-06	0.536753	Oral	24	Oral	2.13537	8 to 24	Oral	1.25183	0	0	down	down
NEMVEDRAFT_v1g239607	predicted protein	4.17254e-08	0.537484	Oral	72	Oral	4.4712	0 to 8	Physa	3.96426	17	18	up	up
NEMVEDRAFT_v1g72009	--	0.0327975	0.537536	physa	8	Physa	2.70001	0 to 8	Physa	2.70001	16	14	other	other
NEMVEDRAFT_v1g246786	protein	0.0124951	0.537696	Oral	72	Oral	2.14336	0 to 8	Physa	1.57454	17	18	up	up
NEMVEDRAFT_v1g239394	predicted protein	0.00025339	0.53777	physa	72	Physa	1.20249	24 to 72	Physa	1.29136	#N/A	7	other	other
NEMVEDRAFT_v1g207953	--	1.00144e-05	0.537838	Oral	24	Oral	2.40663	0 to 8	Physa	1.4902	17	17	up	up
NEMVEDRAFT_v1g166819	dna-directed rna polymerase ii subunit rpb4	0.0495107	0.538155	Oral	72	Oral	1.11742	0 to 8	Physa	0.984557	17	#N/A	up	other
NEMVEDRAFT_v1g6877	cell surface anchor	1.24865e-05	0.53818	physa	8	Physa	2.22253	0 to 8	Physa	2.22253	0	2	down	other
NEMVEDRAFT_v1g224555	group ii decarboxylase	7.00637e-05	0.538236	Oral	72	Oral	1.55295	8 to 24	Physa	1.15074	13	13	other	other
NEMVEDRAFT_v1g166263	spry domain-containing socs box protein 1-like	1.31163e-13	0.538632	Oral	8	Oral	3.16851	0 to 8	Oral	3.16851	16	18	up	up
NEMVEDRAFT_v1g88221	slit-robo rho gtpase-activating protein 1 isoform 2	0.0279237	0.538788	Oral	24	Oral	1.04367	8 to 24	Physa	1.26592	11	8	other	other
NEMVEDRAFT_v1g80581	zinc finger ccch domain-containing protein 14 isoform 2	7.73477e-05	0.539045	Oral	24	Oral	3.75066	8 to 24	Oral	2.05003	11	19	up	up
NEMVEDRAFT_v1g197609	adenosine receptor a2a-like	1.93852e-11	0.539134	Oral	8	Oral	4.20231	0 to 8	Oral	4.20231	14	14	up	up
NEMVEDRAFT_v1g241591	u6 snrna-associated sm-like protein lsm1	0.0462475	0.539184	physa	8	Physa	1.23696	0 to 8	Physa	1.23696	#N/A	14	other	other
NEMVEDRAFT_v1g193385	calcyphosin-like protein	0.00837859	0.539503	Oral	24	Oral	1.23943	0 to 8	Physa	1.10567	19	16	up	other
NEMVEDRAFT_v1g69608	--	0.00364016	0.539513	Oral	8	Physa	2.8257	0 to 8	Physa	2.8257	18	14	up	other
NEMVEDRAFT_v1g197579	sh3 domain-binding protein 2	0.0288415	0.539538	physa	8	Physa	1.38677	0 to 8	Physa	1.38677	0	2	other	down
NEMVEDRAFT_v1g197953	collagen triple helix repeat-containing protein 1	7.52508e-10	0.539694	physa	72	Oral	2.01564	8 to 24	Physa	1.64042	4	14	other	other
NEMVEDRAFT_v1g180278	Succinyl-CoA:3-ketoacid-coenzyme A transferase	1.00209e-05	0.540231	Oral	24	Oral	1.86085	0 to 8	Oral	1.50688	19	16	up	up
NEMVEDRAFT_v1g199896	predicted protein	0.000417007	0.540416	Oral	24	Oral	1.74637	0 to 8	Physa	1.48616	0	5	down	other
NEMVEDRAFT_v1g100385	protein	2.11925e-06	0.540526	Oral	8	Physa	2.41464	0 to 8	Physa	2.41464	16	18	up	up
NEMVEDRAFT_v1g184098	tropomyosin 3	0.00726573	0.540662	physa	8	Oral	1.17704	0 to 8	Oral	1.17704	14	19	other	up
NEMVEDRAFT_v1g215928	synaptojanin-1 isoform 1	2.09922e-06	0.540865	Oral	24	Oral	2.35131	0 to 8	Oral	1.36842	11	19	up	up
NEMVEDRAFT_v1g103556	predicted protein	0.0320516	0.540866	Oral	24	Physa	2.93598	0 to 8	Physa	2.51598	4	0	down	down
NEMVEDRAFT_v1g229410	protein	0.0248522	0.541207	Oral	72	Oral	3.01813	0 to 8	Oral	1.9394	1	1	down	down
NEMVEDRAFT_v1g245969	methyltransferase type 11	0.014658	0.541355	physa	8	Physa	1.57018	0 to 8	Physa	1.57018	18	14	other	up
NEMVEDRAFT_v1g111922	Histone deacetylase	0.00619147	0.542161	Oral	8	Physa	1.42903	0 to 8	Physa	1.42903	19	14	up	other
NEMVEDRAFT_v1g140243	3-hydroxyacyl- dehydratase 2	0.000640496	0.542427	Oral	24	Oral	1.62479	8 to 24	Physa	0.913734	0	10	down	other
NEMVEDRAFT_v1g244731	polyhomeotic-like protein 1-like	0.042807	0.542718	Oral	8	Physa	1.07218	0 to 8	Physa	1.07218	19	14	up	other
NEMVEDRAFT_v1g187198	protein kish-a-like	0.00042349	0.542749	Oral	8	Physa	1.85746	0 to 8	Physa	1.85746	#N/A	14	up	other
NEMVEDRAFT_v1g220243	predicted protein	0.013015	0.543379	physa	72	Oral	1.93831	8 to 24	Oral	2.07828	14	14	other	other
NEMVEDRAFT_v1g183903	Dipeptidyl peptidase 3	0.0419312	0.54344	physa	24	Oral	1.26168	0 to 8	Oral	0.702412	19	17	up	other
NEMVEDRAFT_v1g239552	Serine/threonine-protein phosphatase	0.039018	0.543935	Oral	24	Oral	1.17664	0 to 8	Oral	0.923428	16	19	other	other
NEMVEDRAFT_v1g170558	Eukaryotic translation initiation factor 3 subunit K	0.00680985	0.544246	Oral	24	Oral	0.804586	8 to 24	Physa	1.21149	10	14	other	other
NEMVEDRAFT_v1g50970	protein	4.26367e-06	0.544398	physa	24	Oral	2.26843	0 to 8	Physa	1.4502	0	5	down	other
NEMVEDRAFT_v1g243643	predicted protein	0.043869	0.544555	Oral	24	Oral	1.31124	24 to 72	Oral	1.18651	5	10	other	other
NEMVEDRAFT_v1g25864	mucin 1 precursor	4.71324e-05	0.544571	Oral	72	Oral	2.79672	8 to 24	Physa	1.79885	4	0	down	down
NEMVEDRAFT_v1g145330	serine threonine-protein kinase atr	0.00470037	0.54459	Oral	24	Oral	3.57645	8 to 24	Oral	2.27243	11	11	up	up
NEMVEDRAFT_v1g93314	lipid phosphate phosphohydrolase 3	0.000561319	0.544596	Oral	24	Oral	2.52903	0 to 8	Oral	1.80626	0	0	down	other
NEMVEDRAFT_v1g181446	immediate early response 3-interacting protein 1-like	0.00151801	0.544791	Oral	8	Physa	1.72855	0 to 8	Physa	1.72855	18	14	up	up
NEMVEDRAFT_v1g185620	density-regulated protein	0.0150184	0.54485	Oral	72	Oral	1.27778	0 to 8	Physa	1.13897	17	18	up	up
NEMVEDRAFT_v1g175341	ferritin heavy chain-like	0.00608238	0.544987	Oral	24	Oral	0.917759	8 to 24	Physa	1.30446	10	14	other	other
NEMVEDRAFT_v1g159109	a g-specific adenine dna glycosylase	0.0452479	0.545713	Oral	8	Physa	2.20134	0 to 8	Physa	2.20134	9	2	other	down
NEMVEDRAFT_v1g117241	--	0.0172791	0.545995	Oral	24	Oral	1.27247	8 to 24	Oral	0.833122	0	10	other	other
NEMVEDRAFT_v1g236522	calmodulin	0.00167899	0.546167	physa	24	Oral	1.25293	8 to 24	Physa	1.08148	4	10	other	other
NEMVEDRAFT_v1g115087	nucleoside diphosphate kinase b	0.0263451	0.546492	Oral	8	Physa	1.6932	0 to 8	Physa	1.6932	#N/A	18	up	up
NEMVEDRAFT_v1g171362	myosin vi isoform 2	0.00787651	0.546602	Oral	72	Oral	0.810461	8 to 24	Oral	1.25351	14	12	other	other
NEMVEDRAFT_v1g239943	predicted protein	3.97268e-05	0.546795	physa	24	Physa	2.94746	24 to 72	Physa	3.81353	0	12	other	other
NEMVEDRAFT_v1g41034	protein	0.0396002	0.546856	Oral	24	Oral	1.94572	0 to 8	Physa	1.68855	19	18	up	up
NEMVEDRAFT_v1g225374	serine threonine-protein kinase nlk	0.00809686	0.546951	Oral	72	Physa	2.95724	0 to 8	Physa	2.47109	18	18	up	up
NEMVEDRAFT_v1g16279	protein	0.0369111	0.546981	Oral	24	Oral	3.08066	8 to 24	Oral	2.14395	0	0	down	down
NEMVEDRAFT_v1g91139	von willebrand factor type egf and pentraxin domain-containing protein 1	0.0162606	0.547808	Oral	24	Physa	1.8028	8 to 24	Physa	1.51789	1	4	down	other
NEMVEDRAFT_v1g20904	disintegrin and metalloproteinase domain-containing protein 10	0.00010542	0.54782	physa	8	Physa	1.85558	0 to 8	Physa	1.85558	0	5	down	other
NEMVEDRAFT_v1g234104	steroid 17-alpha-hydroxylase lyase precursor	4.43034e-08	0.548596	Oral	72	Oral	3.37516	24 to 72	Physa	2.66591	17	7	up	other
NEMVEDRAFT_v1g95684	zinc finger protein gfi-1b isoform 1	0.009657	0.548615	Oral	24	Oral	1.61774	0 to 8	Oral	1.434	16	18	other	other
NEMVEDRAFT_v1g126298	hemicentin-1	0	0.548621	physa	8	Oral	4.43848	0 to 8	Oral	4.43848	16	19	up	up
NEMVEDRAFT_v1g224170	elongation of very long chain fatty acids protein aael008004-like	0.0181096	0.549071	Oral	72	Oral	1.77807	8 to 24	Oral	1.12228	4	10	other	other
NEMVEDRAFT_v1g238228	general transcription factor iih subunit 1	0.00371064	0.549139	Oral	24	Oral	1.41797	0 to 8	Physa	1.22199	19	16	up	other
NEMVEDRAFT_v1g243207	predicted protein	0.000898368	0.549178	Oral	72	Physa	3.54048	0 to 8	Physa	2.80432	#N/A	1	down	down
NEMVEDRAFT_v1g188980	tnf receptor-associated factor 4	0.00947665	0.549201	physa	24	Oral	1.2509	0 to 8	Oral	1.14967	0	2	down	other
NEMVEDRAFT_v1g241236	predicted protein	0	0.549549	Oral	8	Oral	4.88579	0 to 8	Oral	4.88579	14	14	up	up
NEMVEDRAFT_v1g116756	--	0.00789304	0.549729	Oral	24	Oral	1.90332	8 to 24	Oral	1.13898	19	19	up	other
NEMVEDRAFT_v1g173306	DNA replication complex GINS protein PSF2	0.000219505	0.550658	Oral	72	Oral	2.10244	8 to 24	Oral	1.58232	17	17	other	up
NEMVEDRAFT_v1g215811	predicted protein	6.38996e-07	0.55096	Oral	72	Oral	3.57002	8 to 24	Physa	1.56022	0	4	down	down
NEMVEDRAFT_v1g166027	tolloid-like protein 1	7.18746e-07	0.5511	physa	24	Physa	1.78834	0 to 8	Oral	1.60641	16	19	other	up
NEMVEDRAFT_v1g112683	suppressor of tumorigenicity 14	4.64815e-05	0.551375	physa	8	Oral	1.5211	8 to 24	Oral	2.29437	14	14	other	other
NEMVEDRAFT_v1g18446	diencephalon mesencephalon homeobox protein 1-b-like isoform 1	4.02256e-13	0.551506	Oral	24	Oral	5.08227	0 to 8	Physa	3.59314	11	19	up	up
NEMVEDRAFT_v1g213652	protein	0.037282	0.551542	Oral	8	Oral	1.76539	24 to 72	Physa	2.0017	7	15	other	other
NEMVEDRAFT_v1g121518	atp-dependent rna helicase a	0.0430067	0.55172	physa	72	Physa	1.35017	8 to 24	Physa	0.64058	19	17	other	other
NEMVEDRAFT_v1g246522	predicted protein	0.00391109	0.552038	physa	8	Physa	1.20843	0 to 8	Physa	1.20843	0	5	down	other
NEMVEDRAFT_v1g137797	protein	1.30026e-07	0.552101	Oral	72	Oral	5.3405	8 to 24	Oral	2.7378	0	0	down	down
NEMVEDRAFT_v1g199535	predicted protein	0.00456689	0.552292	physa	24	Oral	1.89359	0 to 8	Physa	1.74313	16	18	other	up
NEMVEDRAFT_v1g160748	mini-chromosome maintenance complex-binding protein	0.0104964	0.55261	physa	8	Oral	0.892715	8 to 24	Oral	1.19214	7	7	other	other
NEMVEDRAFT_v1g175439	glucosamine--fructose-6-phosphate aminotransferase	0.00190547	0.552787	physa	24	Oral	1.40746	0 to 8	Physa	1.24476	0	5	down	other
NEMVEDRAFT_v1g165958	zinc finger mynd domain-containing protein 10-like	0.00112996	0.55283	Oral	24	Oral	1.68158	0 to 8	Physa	1.17077	19	16	up	other
NEMVEDRAFT_v1g95687	protein	3.38448e-13	0.552866	Oral	72	Physa	4.31943	8 to 24	Oral	2.94196	4	0	other	down
NEMVEDRAFT_v1g237760	predicted protein	0.0096705	0.55292	physa	72	Physa	1.48403	0 to 8	Oral	1.19881	0	4	down	other
NEMVEDRAFT_v1g240958	arachidonate 5-lipoxygenase	2.74178e-09	0.55338	Oral	24	Physa	2.99257	24 to 72	Physa	2.33067	10	0	other	down
NEMVEDRAFT_v1g198224	spindle and centriole-associated protein 1	1.30598e-05	0.55408	physa	8	Physa	2.08078	0 to 8	Physa	2.08078	7	5	other	other
NEMVEDRAFT_v1g238350	protein phosphatase 1 regulatory subunit 27	0.0167753	0.554169	Oral	8	Physa	1.29871	0 to 8	Physa	1.29871	17	18	up	up
NEMVEDRAFT_v1g158601	amp-dependent synthetase and ligase	0.000177559	0.554363	Oral	8	Physa	1.38595	0 to 8	Physa	1.38595	19	14	other	other
NEMVEDRAFT_v1g50379	--	0.00600055	0.55467	Oral	72	Physa	2.0625	0 to 8	Oral	1.17685	1	4	down	other
NEMVEDRAFT_v1g68732	--	0.00690071	0.554744	physa	8	Physa	2.56403	24 to 72	Physa	2.90128	14	16	other	other
NEMVEDRAFT_v1g34692	protein	0.045344	0.554843	Oral	72	Oral	2.62858	0 to 8	Oral	2.1187	19	17	up	up
NEMVEDRAFT_v1g178061	tyrosine-protein phosphatase non-receptor type 21	0.0402301	0.554941	physa	8	Oral	1.16702	8 to 24	Physa	1.31336	2	9	other	other
NEMVEDRAFT_v1g99701	dyslexia-associated protein kiaa0319-like protein homolog	0.0120557	0.555047	physa	8	Physa	1.43081	0 to 8	Physa	1.43081	0	2	down	other
NEMVEDRAFT_v1g248196	importin-11 isoform 1	0.0172314	0.555697	Oral	24	Oral	1.32955	0 to 8	Oral	0.760319	19	11	up	other
NEMVEDRAFT_v1g44064	--	0.00370226	0.556213	Oral	72	Oral	2.2162	8 to 24	Oral	1.30919	17	9	other	other
NEMVEDRAFT_v1g220344	proto-oncogene serine threonine-protein kinase mos	7.37718e-09	0.556372	Oral	24	Oral	3.51378	0 to 8	Oral	3.32567	16	14	up	other
NEMVEDRAFT_v1g40956	wd repeat-containing protein 90-like	0.042529	0.556376	Oral	24	Oral	2.17599	8 to 24	Oral	2.55556	9	7	other	other
NEMVEDRAFT_v1g205549	predicted protein	0.0096258	0.556401	Oral	72	Physa	1.07926	8 to 24	Physa	1.12728	16	14	other	other
NEMVEDRAFT_v1g239078	protein	0.00577016	0.556462	Oral	24	Physa	3.06143	8 to 24	Physa	1.81603	1	0	down	down
NEMVEDRAFT_v1g119152	paired box protein pax-7	1.86322e-08	0.556632	physa	24	Oral	3.845	0 to 8	Oral	2.36455	0	5	down	other
NEMVEDRAFT_v1g238170	endoplasmic reticulum-golgi intermediate compartment protein 1	0.000468561	0.556887	Oral	8	Physa	1.3729	0 to 8	Physa	1.3729	19	14	up	other
NEMVEDRAFT_v1g180167	Coiled-coil domain-containing protein 22 homolog	0.046929	0.557056	physa	24	Oral	1.16995	8 to 24	Physa	0.658745	0	10	other	other
NEMVEDRAFT_v1g248675	tubulin alpha-1a chain	0.000506873	0.557151	physa	8	Physa	1.60958	0 to 8	Physa	1.60958	19	14	up	up
NEMVEDRAFT_v1g92366	nuclear factor 1 a-type-like	1.40923e-10	0.557988	Oral	8	Oral	3.26245	0 to 8	Oral	3.26245	16	14	up	up
NEMVEDRAFT_v1g241152	mediator of rna polymerase ii transcription subunit 27 isoform 1	0.0452785	0.558001	Oral	8	Physa	1.21842	0 to 8	Physa	1.21842	18	14	up	other
NEMVEDRAFT_v1g208016	group ii decarboxylase family protein	4.34829e-06	0.558111	Oral	72	Physa	1.4468	8 to 24	Physa	1.11246	4	4	other	other
NEMVEDRAFT_v1g164443	actin-binding lim protein 1 isoform 1	0.00371637	0.558222	physa	8	Physa	1.55576	0 to 8	Physa	1.55576	1	5	down	other
NEMVEDRAFT_v1g196985	protein	2.63673e-05	0.558273	physa	72	Oral	2.83883	0 to 8	Physa	1.87284	4	1	down	down
NEMVEDRAFT_v1g16544	sphingosine-1-phosphate phosphatase 1	0.0453571	0.55833	physa	72	Oral	3.75196	0 to 8	Oral	1.8549	0	4	down	down
NEMVEDRAFT_v1g247177	small nuclear ribonucleoprotein sm d2-like	0.0188778	0.558364	Oral	24	Oral	1.17122	0 to 8	Physa	0.995503	19	16	other	other
NEMVEDRAFT_v1g240823	protein	2.51346e-06	0.558367	Oral	24	Oral	2.27641	0 to 8	Oral	1.96353	16	14	up	other
NEMVEDRAFT_v1g66369	--	0.00766541	0.558431	Oral	8	Physa	2.47404	0 to 8	Physa	2.47404	16	14	up	other
NEMVEDRAFT_v1g79092	Histone deacetylase (Fragment)	0.0382045	0.558596	Oral	24	Oral	1.278	0 to 8	Oral	1.1352	16	14	up	other
NEMVEDRAFT_v1g222098	protein	0.0280402	0.559027	Oral	8	Physa	1.22508	8 to 24	Oral	1.89863	14	14	other	other
NEMVEDRAFT_v1g209643	von willebrand factor type egf and pentraxin domain-containing protein 1-like	0.0253649	0.559402	Oral	24	Physa	2.42556	24 to 72	Physa	1.6078	1	0	down	down
NEMVEDRAFT_v1g216339	protein	0.0482181	0.559445	Oral	8	Physa	2.16921	0 to 8	Physa	2.16921	1	#N/A	other	other
NEMVEDRAFT_v1g230807	mitochondrial import inner membrane translocase subunit tim13	8.02067e-06	0.559544	Oral	24	Oral	1.98868	0 to 8	Physa	1.67917	19	19	up	up
NEMVEDRAFT_v1g235787	imidazole glycerol phosphate glutamine amidotransferase subunit	0.0084621	0.559969	physa	8	Oral	2.08379	0 to 8	Oral	2.08379	2	2	down	other
NEMVEDRAFT_v1g241726	predicted protein	0.0402352	0.559979	physa	24	Oral	1.37943	24 to 72	Oral	1.08523	5	5	other	other
NEMVEDRAFT_v1g60816	Delta-like protein (Fragment)	2.19095e-06	0.560098	physa	8	Oral	4.08574	0 to 8	Oral	4.08574	2	0	down	down
NEMVEDRAFT_v1g201379	predicted protein	0.0481808	0.560982	physa	8	Physa	1.33772	0 to 8	Physa	1.33772	0	#N/A	down	other
NEMVEDRAFT_v1g116965	--	0.00645351	0.561605	Oral	8	Physa	1.35612	0 to 8	Physa	1.35612	16	14	other	other
NEMVEDRAFT_v1g234527	spermine synthase	2.04275e-13	0.561771	Oral	24	Oral	2.55459	0 to 8	Physa	2.42654	19	14	up	up
NEMVEDRAFT_v1g124537	collagen triple helix repeat-containing protein 1	1.42595e-05	0.561833	Oral	24	Oral	2.08179	24 to 72	Physa	2.94222	10	15	other	other
NEMVEDRAFT_v1g135278	polycystic kidney disease protein 1-like 2-like	0.00840632	0.561952	physa	72	Oral	1.98505	0 to 8	Oral	1.19679	17	17	up	other
NEMVEDRAFT_v1g236066	Transporter	0.00448321	0.562025	physa	8	Physa	1.27836	0 to 8	Physa	1.27836	17	19	up	up
NEMVEDRAFT_v1g238758	predicted protein	5.68641e-05	0.562339	physa	24	Oral	1.71419	0 to 8	Oral	1.48323	0	2	down	other
NEMVEDRAFT_v1g139276	neurogenic locus notch protein partial	0.00737443	0.56248	physa	8	Physa	1.7916	0 to 8	Physa	1.7916	2	5	other	other
NEMVEDRAFT_v1g247892	protein	0.0420338	0.562614	physa	8	Physa	1.45435	0 to 8	Physa	1.45435	3	2	other	down
NEMVEDRAFT_v1g238285	predicted protein	0.0312938	0.562891	physa	24	Oral	1.34004	24 to 72	Oral	1.17579	5	5	other	other
NEMVEDRAFT_v1g78993	lactose-binding lectin l-2-like	1.98736e-11	0.563081	Oral	8	Oral	2.73884	0 to 8	Oral	2.73884	16	18	up	up
NEMVEDRAFT_v1g212706	short chain dehydrogenase	0.000284222	0.563285	Oral	24	Oral	1.75675	0 to 8	Oral	1.29819	0	4	down	other
NEMVEDRAFT_v1g214766	predicted protein	0.0279998	0.56336	physa	8	Physa	1.45764	0 to 8	Physa	1.45764	13	14	other	other
NEMVEDRAFT_v1g86616	probable rna-binding protein 19	0.016939	0.563432	Oral	24	Oral	1.37183	8 to 24	Oral	1.11211	11	11	other	other
NEMVEDRAFT_v1g29311	--	0.00197741	0.563481	Oral	8	Physa	2.90959	0 to 8	Physa	2.90959	#N/A	14	other	other
NEMVEDRAFT_v1g176357	T-complex protein 1 subunit delta	0.0424419	0.564027	Oral	8	Physa	1.06767	0 to 8	Physa	1.06767	19	16	other	other
NEMVEDRAFT_v1g139787	pseudouridylate synthase 7 homolog	2.21305e-06	0.564154	Oral	24	Oral	2.41068	8 to 24	Oral	1.24173	19	19	up	up
NEMVEDRAFT_v1g237392	protein	0.00025339	0.564276	Oral	24	Oral	1.71261	0 to 8	Physa	1.28066	17	19	up	up
NEMVEDRAFT_v1g83720	major facilitator superfamily domain-containing protein 12	1.64863e-10	0.564652	physa	8	Physa	2.41223	0 to 8	Physa	2.41223	0	2	down	down
NEMVEDRAFT_v1g248181	predicted protein	0.00278385	0.564794	Oral	8	Physa	1.35117	0 to 8	Physa	1.35117	19	14	up	up
NEMVEDRAFT_v1g213920	arrestin domain-containing protein 3	0.0336002	0.564957	Oral	72	Physa	1.35746	8 to 24	Physa	0.847436	0	4	other	other
NEMVEDRAFT_v1g125875	sperm flagellar protein 1	0.0325011	0.565038	physa	24	Oral	1.07976	24 to 72	Oral	1.11013	16	11	other	other
NEMVEDRAFT_v1g237761	predicted protein	0.0235188	0.565163	Oral	24	Oral	1.31413	0 to 8	Physa	0.99578	19	19	other	up
NEMVEDRAFT_v1g246189	transmembrane protein 201	0.00557871	0.565723	Oral	24	Oral	1.50456	8 to 24	Oral	0.795479	19	19	up	up
NEMVEDRAFT_v1g208916	f-box only protein 30	6.36496e-05	0.565731	physa	8	Physa	1.5976	0 to 8	Physa	1.5976	2	7	other	other
NEMVEDRAFT_v1g242984	protein	6.05084e-09	0.565845	Oral	24	Oral	3.96844	0 to 8	Oral	2.17077	0	0	down	down
NEMVEDRAFT_v1g30434	a disintegrin and metalloproteinase with thrombospondin motifs 12	0.00235972	0.56597	Oral	24	Oral	2.26778	8 to 24	Oral	2.17582	9	7	other	other
NEMVEDRAFT_v1g200772	protein white-like	0.00178919	0.566113	physa	72	Oral	2.11231	8 to 24	Oral	1.50357	4	0	other	other
NEMVEDRAFT_v1g168328	ribonucleases p mrp protein subunit pop1	0.026231	0.566224	Oral	24	Oral	1.19348	0 to 8	Physa	0.785169	19	19	other	up
NEMVEDRAFT_v1g200451	glycosyl hydrolase	0	0.566298	physa	24	Oral	4.45519	8 to 24	Oral	3.73576	4	4	down	other
NEMVEDRAFT_v1g202961	reversion-inducing cysteine-rich protein with kazal motifs	6.72585e-07	0.566693	Oral	72	Physa	1.60959	8 to 24	Physa	1.42127	4	4	other	other
NEMVEDRAFT_v1g200272	protein	0.00463463	0.56688	physa	8	Physa	1.2663	0 to 8	Physa	1.2663	7	5	other	other
NEMVEDRAFT_v1g246859	nsg11 protein	0.0417913	0.567117	physa	8	Physa	1.49429	0 to 8	Physa	1.49429	10	14	other	other
NEMVEDRAFT_v1g107265	chitinase 1	0.00115615	0.567598	Oral	24	Physa	3.65443	0 to 8	Physa	1.92478	1	0	down	down
NEMVEDRAFT_v1g145164	protein	0.00089175	0.567949	physa	8	Physa	1.67593	8 to 24	Physa	1.9927	13	14	other	other
NEMVEDRAFT_v1g197296	protein	4.77892e-06	0.568544	Oral	24	Oral	1.60725	8 to 24	Oral	1.74268	10	10	other	other
NEMVEDRAFT_v1g185528	immunoglobulin superfamily dcc subclass member 3	0.0091296	0.568562	Oral	8	Physa	1.80589	0 to 8	Physa	1.80589	19	18	up	up
NEMVEDRAFT_v1g209622	wd repeat-containing protein kiaa1875	0.00379237	0.568644	physa	72	Physa	2.36797	8 to 24	Oral	1.20191	19	17	up	up
NEMVEDRAFT_v1g101112	failed axon connections homolog	0.0236591	0.568667	Oral	72	Physa	1.21664	8 to 24	Oral	1.62651	14	4	other	other
NEMVEDRAFT_v1g124717	protein	0.00125137	0.56871	Oral	24	Physa	3.51038	24 to 72	Physa	1.82898	1	0	down	down
NEMVEDRAFT_v1g231884	calmodulin-lysine n-methyltransferase	0.0181469	0.568842	Oral	8	Physa	1.33187	0 to 8	Physa	1.33187	19	19	other	up
NEMVEDRAFT_v1g232409	protein	0.00102513	0.568928	physa	72	Oral	2.42407	0 to 8	Oral	1.19133	0	0	down	other
NEMVEDRAFT_v1g136467	nad-dependent deacetylase sirtuin-1	0.0485692	0.568965	Oral	24	Oral	2.46285	0 to 8	Oral	2.18129	19	#N/A	up	up
NEMVEDRAFT_v1g200814	protein	5.25894e-06	0.568979	Oral	8	Oral	1.73024	0 to 8	Oral	1.73024	16	16	other	up
NEMVEDRAFT_v1g216577	lipid phosphate phosphohydrolase 1 isoform 2	0.000622238	0.569135	physa	24	Oral	1.759	8 to 24	Oral	1.01463	0	0	down	other
NEMVEDRAFT_v1g124040	zinc finger protein 593	0.0155866	0.569667	Oral	72	Physa	2.24132	8 to 24	Oral	1.2516	11	17	other	up
NEMVEDRAFT_v1g246622	mip18 family protein fam96a	8.48841e-07	0.56978	Oral	24	Oral	1.98367	0 to 8	Physa	1.77592	19	14	up	other
NEMVEDRAFT_v1g5160	hypothetical protein NEMVEDRAFT_v1g5160	1.98056e-06	0.5698	Oral	72	Oral	2.37714	8 to 24	Oral	2.10296	4	4	other	other
NEMVEDRAFT_v1g150991	golgi-associated plant pathogenesis-related protein 1-like	4.26019e-07	0.569806	Oral	8	Oral	3.42658	0 to 8	Oral	3.42658	0	5	down	down
NEMVEDRAFT_v1g183435	26s proteasome non-atpase regulatory subunit 9-like	0.0384913	0.569908	Oral	8	Oral	1.53622	0 to 8	Oral	1.53622	19	14	up	other
NEMVEDRAFT_v1g167553	rho-related gtp-binding protein	7.97823e-05	0.570078	Oral	24	Oral	1.81268	0 to 8	Oral	1.75929	16	19	up	up
NEMVEDRAFT_v1g203791	protein	0.0379346	0.570159	Oral	72	Oral	2.16602	8 to 24	Physa	1.32487	4	10	other	other
NEMVEDRAFT_v1g130123	glutamate carboxypeptidase 2-like isoform 1	0.00018956	0.570276	Oral	8	Oral	1.37794	8 to 24	Physa	1.4033	16	14	other	other
NEMVEDRAFT_v1g161597	probable palmitoyltransferase zdhhc16 isoform 2	0.0235166	0.570323	Oral	8	Physa	1.16245	0 to 8	Physa	1.16245	19	16	up	other
NEMVEDRAFT_v1g219708	dna repair protein complementing xp-c cells	0.0223848	0.570344	physa	8	Physa	1.1491	8 to 24	Physa	1.19695	10	14	other	other
NEMVEDRAFT_v1g115889	enteropeptidase precursor (serine protease 7) partial	1.56723e-06	0.570522	Oral	24	Oral	3.19568	0 to 8	Oral	2.81952	19	19	up	up
NEMVEDRAFT_v1g201977	haus augmin-like complex subunit 5-like	0.00149524	0.570827	Oral	8	Physa	1.7929	0 to 8	Physa	1.7929	7	5	other	other
NEMVEDRAFT_v1g244357	heat shock factor 2-binding protein	4.21481e-08	0.570933	Oral	24	Oral	2.10057	0 to 8	Physa	1.64793	19	14	up	other
NEMVEDRAFT_v1g248220	predicted protein	0.0345001	0.570979	physa	8	Oral	1.18104	0 to 8	Oral	1.18104	1	1	down	other
NEMVEDRAFT_v1g114087	trifunctional purine biosynthetic protein adenosine-3	0.00653122	0.571258	Oral	24	Oral	1.49348	8 to 24	Oral	1.48536	9	7	other	other
NEMVEDRAFT_v1g225043	astacin family metalloendopeptidase farm-1	0.0274183	0.571627	Oral	24	Oral	2.20068	24 to 72	Oral	3.27439	15	7	other	other
NEMVEDRAFT_v1g16449	predicted protein	0.0201433	0.571687	Oral	24	Oral	1.1108	8 to 24	Physa	0.817069	0	4	down	other
NEMVEDRAFT_v1g241466	Hedgehog protein	0.0167246	0.572179	physa	8	Physa	1.04029	8 to 24	Oral	1.05911	7	7	other	other
NEMVEDRAFT_v1g142667	protein tar1-like	0.00221864	0.572484	Oral	8	Physa	2.93506	0 to 8	Physa	2.93506	14	14	other	up
NEMVEDRAFT_v1g110265	protein	0.000151493	0.57251	physa	24	Oral	3.39249	0 to 8	Physa	2.82328	19	19	up	up
NEMVEDRAFT_v1g213719	protein	1.08145e-06	0.572624	Oral	8	Physa	3.23156	0 to 8	Physa	3.23156	18	14	up	up
NEMVEDRAFT_v1g165363	atpase family aaa domain-containing protein 3-like	1.08751e-06	0.572627	Oral	24	Oral	2.47713	0 to 8	Oral	1.49574	19	11	up	other
NEMVEDRAFT_v1g5635	collagen alpha-1 chain-like	0.00343354	0.57276	Oral	72	Physa	2.76116	8 to 24	Oral	2.2922	4	4	other	down
NEMVEDRAFT_v1g66810	--	0.000627785	0.573024	Oral	8	Physa	2.02671	0 to 8	Physa	2.02671	16	14	other	up
NEMVEDRAFT_v1g216070	ubiquitin carboxyl-terminal hydrolase 16 isoform 1	0.0327172	0.573027	Oral	24	Oral	1.12064	24 to 72	Physa	1.42196	11	11	other	other
NEMVEDRAFT_v1g98785	predicted protein	0.000167189	0.573242	Oral	24	Physa	3.70199	8 to 24	Physa	2.32231	0	0	down	down
NEMVEDRAFT_v1g196778	protein	0.000229328	0.573475	Oral	72	Oral	2.05689	8 to 24	Physa	1.69016	0	10	down	other
NEMVEDRAFT_v1g239150	predicted protein	0.0328843	0.57368	physa	24	Physa	1.34035	0 to 8	Physa	0.933998	0	0	down	down
NEMVEDRAFT_v1g246648	predicted protein	0.000837699	0.573906	physa	8	Physa	3.48339	0 to 8	Physa	3.48339	14	14	up	up
NEMVEDRAFT_v1g163730	upf0762 protein c6orf58 homolog	1.15734e-05	0.574012	Oral	24	Oral	1.86886	8 to 24	Physa	1.847	0	10	down	other
NEMVEDRAFT_v1g163210	mitochondrial import inner membrane translocase subunit tim16	0.000362493	0.574139	Oral	8	Physa	1.58056	0 to 8	Physa	1.58056	19	14	up	other
NEMVEDRAFT_v1g199428	protein	0.00913483	0.574209	Oral	24	Physa	3.43887	8 to 24	Physa	1.87865	4	0	down	down
NEMVEDRAFT_v1g238986	predicted protein	4.25243e-05	0.574248	physa	24	Oral	1.83239	8 to 24	Physa	1.09272	0	13	down	other
NEMVEDRAFT_v1g241181	pyroglutamylated rfamide peptide receptor-like	0.0297771	0.574566	Oral	24	Physa	2.66448	24 to 72	Physa	2.04406	2	0	down	down
NEMVEDRAFT_v1g66315	protein	0.0210602	0.574587	Oral	8	Oral	2.82094	0 to 8	Oral	2.82094	2	5	other	other
NEMVEDRAFT_v1g221272	60s ribosomal protein l24	0.00951744	0.5747	physa	8	Physa	1.78052	8 to 24	Physa	2.05657	14	14	other	other
NEMVEDRAFT_v1g2890	serine protease inhibitor	0.000627089	0.574779	Oral	24	Physa	1.84826	0 to 8	Physa	0.954851	17	19	up	up
NEMVEDRAFT_v1g243891	pdgf- and vegf-related factor isoform a	0.0229274	0.575402	physa	72	Oral	1.56351	0 to 8	Physa	1.44038	0	2	down	other
NEMVEDRAFT_v1g159852	Anoctamin	2.37897e-07	0.575421	Oral	24	Oral	1.66467	8 to 24	Physa	1.76006	4	10	other	other
NEMVEDRAFT_v1g203311	glycoside hydrolase family 29	0.0346848	0.575481	Oral	24	Oral	1.70456	0 to 8	Oral	1.10632	0	#N/A	down	other
NEMVEDRAFT_v1g171640	frizzled-1 precursor	0.0037427	0.575522	Oral	24	Oral	1.19858	0 to 8	Physa	1.17646	19	14	up	other
NEMVEDRAFT_v1g128929	tctex1 domain-containing protein 1-like	0.000318005	0.575545	Oral	72	Oral	3.73188	8 to 24	Oral	1.87475	17	17	up	up
NEMVEDRAFT_v1g132216	cytochrome p450 3a41	5.5396e-05	0.575755	physa	24	Oral	2.23291	8 to 24	Oral	1.1316	0	0	down	other
NEMVEDRAFT_v1g134047	predicted protein	0.0376911	0.576341	physa	8	Physa	1.63953	0 to 8	Physa	1.63953	16	14	other	other
NEMVEDRAFT_v1g198795	protein	0.00370226	0.57665	Oral	24	Physa	2.10419	0 to 8	Oral	1.68525	0	0	down	other
NEMVEDRAFT_v1g124231	--	0.000103607	0.57691	Oral	8	Oral	2.31143	0 to 8	Oral	2.31143	16	19	up	up
NEMVEDRAFT_v1g117546	protein disulfide-isomerase a6-like	2.50014e-06	0.576912	physa	8	Oral	1.97662	0 to 8	Oral	1.97662	14	18	up	up
NEMVEDRAFT_v1g120869	isoform b	0.0391034	0.577059	Oral	24	Physa	2.3079	0 to 8	Oral	1.55441	1	0	other	down
NEMVEDRAFT_v1g36007	protein	0.00223332	0.577179	Oral	72	Physa	2.86343	24 to 72	Physa	1.70305	0	4	other	down
NEMVEDRAFT_v1g244950	predicted protein	0.00308096	0.577429	Oral	24	Oral	1.40712	8 to 24	Physa	0.898602	0	10	down	other
NEMVEDRAFT_v1g197242	protein	3.77484e-05	0.577958	physa	24	Oral	2.34672	8 to 24	Oral	1.89333	4	0	other	down
NEMVEDRAFT_v1g189113	cad protein	0	0.578115	Oral	24	Oral	3.67505	0 to 8	Oral	2.77131	19	16	up	up
NEMVEDRAFT_v1g190491	ap-1 complex subunit beta-1 isoform 1	0.0262437	0.578432	physa	72	Oral	1.24704	8 to 24	Oral	0.593207	4	4	other	other
NEMVEDRAFT_v1g177384	Inosine-5'-monophosphate dehydrogenase	0.000165208	0.578528	Oral	24	Oral	1.74828	0 to 8	Oral	1.03934	19	17	up	other
NEMVEDRAFT_v1g247162	protein homolog	0.0315639	0.57868	physa	24	Oral	1.26089	0 to 8	Oral	1.0933	0	10	down	other
NEMVEDRAFT_v1g55658	camp-regulated guanine nucleotide exchange factor ii-like	0.00883333	0.578869	physa	24	Oral	1.92047	0 to 8	Physa	1.6634	0	0	other	down
NEMVEDRAFT_v1g208115	dna repair protein rad51 homolog 2 isoform 2	0.0136485	0.579163	Oral	8	Oral	1.51287	0 to 8	Oral	1.51287	7	2	other	other
NEMVEDRAFT_v1g125496	Cytosine-specific methyltransferase (Fragment)	0.000117141	0.579547	physa	72	Oral	2.04778	8 to 24	Oral	2.26072	7	9	other	other
NEMVEDRAFT_v1g22575	--	1.95744e-06	0.579958	physa	8	Oral	1.82054	0 to 8	Oral	1.82054	14	14	other	other
NEMVEDRAFT_v1g139511	epididymal secretory protein e1 isoform 1	3.27246e-05	0.58023	Oral	72	Oral	1.7283	8 to 24	Physa	1.0184	4	4	down	other
NEMVEDRAFT_v1g244394	protein	0.000982188	0.580284	physa	24	Oral	1.67681	0 to 8	Physa	1.57246	0	5	other	other
NEMVEDRAFT_v1g100890	collagen alpha-1 chain	0.00145065	0.580449	Oral	24	Physa	2.53694	0 to 8	Physa	1.64382	5	0	other	down
NEMVEDRAFT_v1g242776	cbp80 20-dependent translation initiation factor isoform 2	0.0120122	0.580457	Oral	8	Physa	1.37927	0 to 8	Physa	1.37927	19	18	up	up
NEMVEDRAFT_v1g112850	atp-dependent rna helicase ddx18	0.0257022	0.580513	Oral	24	Oral	1.36488	8 to 24	Oral	1.1245	11	9	other	other
NEMVEDRAFT_v1g239941	long-chain-fatty-acid-- ligase 1-like	0.0343913	0.580683	physa	72	Oral	1.13436	0 to 8	Oral	1.00114	0	0	down	other
NEMVEDRAFT_v1g112691	histone-lysine n-methyltransferase prdm6-like	7.52508e-10	0.580922	Oral	8	Physa	2.65934	24 to 72	Physa	3.31082	5	7	other	other
NEMVEDRAFT_v1g173611	ankyrin repeat family a protein 2-like	0.00366803	0.581089	Oral	8	Physa	1.34651	0 to 8	Physa	1.34651	19	16	up	other
NEMVEDRAFT_v1g94277	acylphosphatase-1-like	0.0292704	0.581179	physa	72	Physa	0.854271	8 to 24	Physa	1.03675	10	14	other	other
NEMVEDRAFT_v1g140679	glucose-6-phosphate 1-dehydrogenase-like	0.00218363	0.581383	physa	24	Oral	2.97562	0 to 8	Oral	1.90156	0	2	down	down
NEMVEDRAFT_v1g196328	apelin receptor-like	0.0285744	0.581419	Oral	8	Oral	2.56404	0 to 8	Oral	2.56404	2	2	other	down
NEMVEDRAFT_v1g122732	nadh dehydrogenase complex assembly factor 6	0.0333774	0.581506	Oral	72	Physa	1.57175	8 to 24	Oral	0.788848	0	4	other	down
NEMVEDRAFT_v1g187148	Transporter	0.00133086	0.581782	physa	8	Physa	1.63406	0 to 8	Physa	1.63406	14	18	other	up
NEMVEDRAFT_v1g35615	bone morphogenetic protein 1	0.0200646	0.581942	Oral	24	Physa	3.29367	8 to 24	Physa	1.77801	1	0	down	down
NEMVEDRAFT_v1g80365	#NAME?	0.0063666	0.582227	Oral	72	Oral	2.93942	0 to 8	Oral	1.76689	0	#N/A	down	down
NEMVEDRAFT_v1g206858	sjoegren syndrome scleroderma autoantigen 1	0.0413885	0.582271	Oral	72	Oral	1.25025	0 to 8	Physa	1.02976	17	18	up	up
NEMVEDRAFT_v1g199481	protein	0.0162593	0.58242	physa	8	Physa	1.59028	0 to 8	Physa	1.59028	14	14	other	other
NEMVEDRAFT_v1g25425	heme oxygenase 2	0.0440663	0.582586	physa	72	Oral	1.13451	0 to 8	Physa	1.01654	4	2	other	other
NEMVEDRAFT_v1g3950	dnaj homolog subfamily c member 2 isoform 2	0.0246716	0.582835	Oral	24	Oral	2.0974	0 to 8	Oral	2.04656	19	16	up	other
NEMVEDRAFT_v1g237354	t-complex protein 1 subunit gamma-like isoform 1	0.00678829	0.582894	Oral	24	Oral	1.42242	0 to 8	Physa	0.954185	19	16	up	other
NEMVEDRAFT_v1g1277	--	1.09381e-09	0.582911	Oral	8	Physa	1.45485	8 to 24	Physa	2.68621	12	14	other	other
NEMVEDRAFT_v1g111108	gmp reductase 2 isoform 2	0.00292231	0.582986	Oral	24	Physa	1.78849	8 to 24	Physa	1.33122	0	4	down	other
NEMVEDRAFT_v1g241660	predicted protein	1.50626e-06	0.583239	physa	72	Physa	1.4884	8 to 24	Physa	1.43713	4	10	other	other
NEMVEDRAFT_v1g204980	protein	0.011573	0.58342	Oral	8	Physa	2.66782	0 to 8	Physa	2.66782	5	0	other	down
NEMVEDRAFT_v1g171673	cleft lip and palate transmembrane protein 1	1.24297e-06	0.583569	Oral	24	Oral	1.89412	0 to 8	Physa	1.76811	19	16	up	up
NEMVEDRAFT_v1g221035	rrp12-like protein	0.00252371	0.583658	Oral	24	Oral	1.35085	8 to 24	Physa	1.13694	10	14	other	other
NEMVEDRAFT_v1g99111	protein	8.33257e-06	0.58376	Oral	24	Physa	2.84537	0 to 8	Physa	2.25739	0	0	down	down
NEMVEDRAFT_v1g244067	protein	0.0489142	0.583771	physa	24	Physa	2.25686	8 to 24	Physa	1.98793	8	#N/A	other	other
NEMVEDRAFT_v1g164036	natural resistance-associated macrophage protein 2	8.91216e-08	0.583928	Oral	8	Physa	2.15369	0 to 8	Physa	2.15369	19	14	up	other
NEMVEDRAFT_v1g242463	protein	0	0.584054	Oral	24	Oral	3.96538	0 to 8	Physa	3.64048	19	19	up	up
NEMVEDRAFT_v1g203009	pt repeat protein	7.02977e-05	0.584146	Oral	72	Oral	2.04911	0 to 8	Oral	1.25906	0	0	down	other
NEMVEDRAFT_v1g195236	ubiquitin-conjugating enzyme e2 variant 2	0.000807367	0.584415	Oral	72	Oral	1.50501	0 to 8	Physa	1.43065	17	18	up	up
NEMVEDRAFT_v1g25679	dystrophin- partial	9.43625e-05	0.584436	Oral	8	Oral	1.72023	0 to 8	Oral	1.72023	19	16	up	other
NEMVEDRAFT_v1g239768	predicted protein	0.00317685	0.584643	Oral	24	Oral	2.35553	0 to 8	Physa	2.24058	19	14	up	up
NEMVEDRAFT_v1g212772	von willebrand factor type egf and pentraxin domain-containing protein 1-like	0.048275	0.585051	Oral	8	Physa	3.55018	0 to 8	Physa	3.55018	#N/A	#N/A	other	other
NEMVEDRAFT_v1g213429	tubulin beta-2c chain	0.0113605	0.585092	Oral	72	Physa	1.19048	8 to 24	Physa	1.11742	4	13	other	other
NEMVEDRAFT_v1g207820	protein sox- isoform a	2.48995e-06	0.585233	Oral	8	Oral	2.02695	0 to 8	Oral	2.02695	16	19	up	up
NEMVEDRAFT_v1g50061	--	0.0156399	0.585253	physa	24	Oral	1.00716	24 to 72	Physa	0.959686	11	16	other	other
NEMVEDRAFT_v1g168100	cartilage oligomeric matrix protein precursor	1.77744e-05	0.585382	Oral	24	Physa	1.57719	0 to 8	Physa	1.45669	0	0	down	down
NEMVEDRAFT_v1g218115	protein	0.0384412	0.585435	physa	24	Oral	2.04393	24 to 72	Oral	1.23207	11	19	up	up
NEMVEDRAFT_v1g239752	ctp synthase 1-like	1.62443e-13	0.585458	Oral	24	Oral	2.81594	0 to 8	Oral	2.5405	19	14	up	up
NEMVEDRAFT_v1g22035	--	0.00131131	0.585464	physa	8	Physa	2.02931	0 to 8	Physa	2.02931	0	2	down	other
NEMVEDRAFT_v1g164461	wd repeat-containing protein 1	0.00448472	0.585493	physa	24	Oral	1.15583	8 to 24	Oral	1.43823	10	14	other	other
NEMVEDRAFT_v1g242345	protein g7c-like	5.72921e-07	0.58565	physa	8	Oral	4.07028	0 to 8	Oral	4.07028	14	16	up	up
NEMVEDRAFT_v1g158093	testin	0.0100486	0.585677	physa	8	Oral	1.19564	0 to 8	Oral	1.19564	14	16	other	other
NEMVEDRAFT_v1g80169	major facilitator superfamily domain-containing protein 12	0.00281288	0.585678	Oral	24	Oral	1.26794	8 to 24	Oral	1.1122	10	0	other	down
NEMVEDRAFT_v1g243762	translocon-associated protein subunit gamma-like	0.0304793	0.585784	Oral	24	Oral	0.808834	8 to 24	Physa	0.953116	4	14	other	other
NEMVEDRAFT_v1g69329	protein	0.0274812	0.585881	Oral	8	Physa	2.75935	0 to 8	Physa	2.75935	16	14	other	up
NEMVEDRAFT_v1g123220	protein	3.77252e-07	0.586331	physa	72	Oral	2.35091	8 to 24	Physa	1.63809	4	14	other	other
NEMVEDRAFT_v1g210724	predicted protein	4.22648e-05	0.586506	physa	72	Oral	1.43381	8 to 24	Physa	1.40535	4	10	down	other
NEMVEDRAFT_v1g236687	u8 snorna-decapping enzyme-like	0.026045	0.586666	physa	8	Physa	1.24251	8 to 24	Physa	1.44066	2	9	other	other
NEMVEDRAFT_v1g238353	predicted protein	0.0066322	0.586844	physa	72	Oral	2.29194	0 to 8	Oral	1.61471	0	0	down	down
NEMVEDRAFT_v1g30088	--	0.0138352	0.587027	Oral	72	Oral	1.71664	0 to 8	Oral	1.18713	17	#N/A	up	up
NEMVEDRAFT_v1g186929	rrna 2 -o-methyltransferase fibrillarin-like	0.00235908	0.587357	Oral	24	Oral	1.66545	8 to 24	Oral	1.14225	19	19	other	up
NEMVEDRAFT_v1g114665	cg14331 cg14331-pc	0.00367199	0.587378	physa	72	Oral	1.65519	0 to 8	Oral	0.803424	4	4	down	other
NEMVEDRAFT_v1g224736	phosphatidylinositol-glycan-specific phospholipase d	0.0202198	0.587466	physa	24	Oral	2.0869	0 to 8	Physa	1.90905	0	5	other	other
NEMVEDRAFT_v1g176307	nuclear protein 1-like	0.0054708	0.587512	physa	72	Physa	1.63154	0 to 8	Oral	1.05676	0	4	down	other
NEMVEDRAFT_v1g237239	tropomyosin invertebrate	6.65508e-05	0.588089	Oral	24	Oral	1.34461	8 to 24	Physa	1.01668	4	10	other	other
NEMVEDRAFT_v1g248736	pre-mrna-splicing factor cwc22 homolog	0.022651	0.588179	Oral	24	Oral	1.3261	0 to 8	Oral	0.858202	19	16	other	other
NEMVEDRAFT_v1g247861	vesicular inhibitory amino acid transporter-like	0.000132904	0.588267	Oral	8	Physa	2.08386	0 to 8	Physa	2.08386	0	0	down	down
NEMVEDRAFT_v1g237917	apoptosis-inducing factor mitochondrial-like	6.40409e-06	0.58854	Oral	72	Oral	2.25275	8 to 24	Physa	1.66151	4	10	down	other
NEMVEDRAFT_v1g238016	sodium-dependent phosphate transport protein 2b	0.0392235	0.58901	physa	72	Oral	2.48711	0 to 8	Oral	1.68779	17	7	up	other
NEMVEDRAFT_v1g219178	predicted protein	2.88732e-13	0.58925	physa	24	Oral	2.95185	8 to 24	Physa	1.81108	0	4	down	other
NEMVEDRAFT_v1g123439	deleted in malignant brain tumors 1	0.000243998	0.589549	Oral	24	Physa	3.32795	0 to 8	Physa	2.14573	1	0	down	down
NEMVEDRAFT_v1g144377	60s ribosomal export protein nmd3	0.00112129	0.589634	Oral	24	Oral	1.54909	0 to 8	Physa	1.30123	19	16	up	other
NEMVEDRAFT_v1g22270	myelin gene regulatory factor	0.0293266	0.589818	physa	8	Physa	1.84604	0 to 8	Physa	1.84604	0	0	other	down
NEMVEDRAFT_v1g237975	predicted protein	0.0139529	0.590389	physa	72	Oral	1.92792	0 to 8	Oral	1.20432	17	19	up	other
NEMVEDRAFT_v1g182854	exportin-1	0.0322529	0.590885	Oral	8	Physa	1.05785	0 to 8	Physa	1.05785	7	5	other	other
NEMVEDRAFT_v1g35888	protein	0.025846	0.591031	physa	24	Oral	1.5616	0 to 8	Oral	1.46857	0	2	down	other
NEMVEDRAFT_v1g230057	insulin-degrading enzyme	0.0301938	0.591066	Oral	8	Physa	1.12252	0 to 8	Physa	1.12252	#N/A	7	other	other
NEMVEDRAFT_v1g217351	predicted protein	0.0423467	0.591127	physa	24	Oral	2.2892	24 to 72	Oral	1.29862	11	19	up	up
NEMVEDRAFT_v1g110663	telomerase protein component 1-like	0.026643	0.591352	physa	24	Oral	1.47195	0 to 8	Oral	0.750631	0	5	down	other
NEMVEDRAFT_v1g203296	protein	0.00225523	0.591794	Oral	24	Oral	0.702164	24 to 72	Oral	1.34779	12	7	other	other
NEMVEDRAFT_v1g236308	Protein CLP1 homolog	0.017479	0.591939	Oral	72	Oral	1.34043	8 to 24	Oral	0.661357	17	19	up	other
NEMVEDRAFT_v1g204115	protein	0	0.592053	physa	72	Oral	5.8724	24 to 72	Oral	2.45436	4	1	down	down
NEMVEDRAFT_v1g210732	rare lipoprotein a	5.92187e-08	0.592154	physa	24	Oral	2.23875	0 to 8	Oral	1.81829	0	0	down	down
NEMVEDRAFT_v1g209747	protein	0.00938545	0.592208	physa	72	Oral	1.59138	0 to 8	Oral	1.16319	0	0	down	other
NEMVEDRAFT_v1g213251	solute carrier family 43 member 3	0.00467099	0.59241	Oral	8	Physa	2.43951	0 to 8	Physa	2.43951	10	2	other	down
NEMVEDRAFT_v1g223207	protein	0.000476831	0.592652	Oral	72	Oral	3.4317	0 to 8	Physa	2.52528	1	1	down	down
NEMVEDRAFT_v1g237547	sodium potassium-transporting atpase subunit beta-1	0.00020222	0.592808	Oral	8	Physa	1.80056	0 to 8	Physa	1.80056	19	14	up	up
NEMVEDRAFT_v1g242277	predicted protein	0.00669382	0.593064	physa	24	Physa	1.05838	8 to 24	Oral	1.02066	11	11	other	other
NEMVEDRAFT_v1g244991	protein cdv3 homolog	6.01076e-05	0.593465	Oral	24	Oral	1.51413	0 to 8	Physa	1.32795	17	19	other	up
NEMVEDRAFT_v1g120928	signal cub and egf-like domain-containing protein 1	0.00651942	0.593521	Oral	24	Physa	2.35256	0 to 8	Oral	1.59649	1	0	down	down
NEMVEDRAFT_v1g70349	mastigoneme-like protein	0.0108975	0.593899	physa	8	Physa	1.46786	0 to 8	Physa	1.46786	1	2	down	down
NEMVEDRAFT_v1g238903	g-protein coupled receptor 143-like	0.0180907	0.594073	physa	24	Oral	1.17202	0 to 8	Physa	0.906766	0	0	down	down
NEMVEDRAFT_v1g122949	ankyrin repeat domain-containing protein 10	0.00256294	0.59421	physa	24	Physa	1.37824	8 to 24	Physa	1.42425	17	9	other	other
NEMVEDRAFT_v1g32586	--	2.3657e-09	0.594288	physa	72	Oral	2.58946	0 to 8	Oral	1.64893	0	5	down	other
NEMVEDRAFT_v1g180108	cwf19-like protein 2	0.000159359	0.594458	Oral	8	Physa	1.57979	0 to 8	Physa	1.57979	19	14	up	other
NEMVEDRAFT_v1g81	f-box only protein 10	0.00296885	0.594696	physa	8	Physa	2.11796	0 to 8	Physa	2.11796	0	2	down	other
NEMVEDRAFT_v1g200474	protein	0.0262822	0.594768	Oral	24	Physa	1.93865	24 to 72	Physa	1.21569	0	0	other	down
NEMVEDRAFT_v1g170611	apolipoprotein d-like	5.60524e-05	0.594853	Oral	24	Oral	0.94197	8 to 24	Physa	1.59249	10	14	other	other
NEMVEDRAFT_v1g112906	uronyl 2-sulfotransferase	0.000634887	0.595246	physa	24	Oral	1.7744	24 to 72	Physa	1.83589	0	15	other	other
NEMVEDRAFT_v1g245105	chromatin assembly factor subunit a -like	8.31478e-07	0.59528	physa	72	Oral	2.92074	0 to 8	Physa	1.9057	7	5	other	other
NEMVEDRAFT_v1g169502	Glutamate dehydrogenase	0.000507628	0.595414	Oral	72	Oral	1.4054	8 to 24	Physa	1.15703	4	13	other	other
NEMVEDRAFT_v1g199158	atp-dependent dna helicase recq-like	0.00594788	0.595434	Oral	72	Oral	3.06145	8 to 24	Oral	1.72456	17	17	up	up
NEMVEDRAFT_v1g228981	sodium glucose cotransporter 4	0.00991708	0.595867	physa	24	Oral	1.84402	24 to 72	Physa	1.83866	0	5	other	other
NEMVEDRAFT_v1g248040	protein	3.26894e-05	0.596066	Oral	24	Oral	1.66116	8 to 24	Physa	1.62618	0	14	other	other
NEMVEDRAFT_v1g83837	ribosomal l1 domain-containing protein 1-like	0.0385128	0.596152	physa	24	Oral	1.57568	0 to 8	Oral	1.01866	19	16	up	other
NEMVEDRAFT_v1g70014	group ii decarboxylase family protein	3.09228e-10	0.596275	Oral	72	Oral	1.9106	8 to 24	Oral	1.13149	4	4	other	other
NEMVEDRAFT_v1g196728	uncharacterized rna-binding	0.0346848	0.596424	Oral	72	Oral	1.13219	8 to 24	Oral	0.966676	17	19	other	other
NEMVEDRAFT_v1g245972	predicted protein	4.15754e-05	0.596862	Oral	8	Physa	1.79398	0 to 8	Physa	1.79398	14	14	other	other
NEMVEDRAFT_v1g185023	ran-specific gtpase-activating protein	7.43784e-06	0.596924	Oral	24	Oral	2.12782	0 to 8	Physa	1.30132	19	19	up	up
NEMVEDRAFT_v1g240837	protein	0.000588858	0.597069	Oral	8	Physa	1.61811	0 to 8	Physa	1.61811	16	14	other	other
NEMVEDRAFT_v1g179399	protein arginine n-methyltransferase 1 isoform 1	8.3295e-10	0.597288	Oral	24	Oral	2.69379	0 to 8	Physa	1.62107	19	19	up	up
NEMVEDRAFT_v1g197755	collagen alpha-1 chain-like	0.00234549	0.597362	physa	8	Physa	2.55582	0 to 8	Physa	2.55582	4	2	other	down
NEMVEDRAFT_v1g201960	protein fam26f-like	0.0405001	0.597364	physa	24	Oral	1.12864	0 to 8	Oral	0.985165	0	0	down	down
NEMVEDRAFT_v1g232456	predicted protein	0.0344275	0.597966	Oral	72	Oral	2.44053	24 to 72	Oral	1.8177	15	15	other	other
NEMVEDRAFT_v1g79992	phosphoribosylformylglycinamidine synthase-like	1.23852e-05	0.598125	Oral	24	Oral	2.03779	0 to 8	Oral	1.54941	19	16	up	up
NEMVEDRAFT_v1g237939	Beta-galactosidase	0.0293516	0.598421	physa	8	Physa	1.15126	0 to 8	Physa	1.15126	2	7	other	other
NEMVEDRAFT_v1g200314	protein	0.001424	0.59843	Oral	8	Physa	1.63515	0 to 8	Physa	1.63515	18	14	up	other
NEMVEDRAFT_v1g190441	dihydropyrimidine dehydrogenase	0.013974	0.598639	Oral	24	Oral	1.28637	8 to 24	Physa	0.693132	0	10	down	other
NEMVEDRAFT_v1g188243	actin related protein 1	5.21234e-07	0.598716	Oral	24	Oral	1.70864	8 to 24	Physa	1.3546	4	10	other	other
NEMVEDRAFT_v1g163386	serine threonine-protein kinase tbk1	0.00510103	0.599628	physa	8	Physa	1.78195	0 to 8	Physa	1.78195	0	2	down	other
NEMVEDRAFT_v1g182006	an1-type zinc finger protein 5	4.08558e-07	0.599682	Oral	8	Oral	2.28982	0 to 8	Oral	2.28982	14	14	up	other
NEMVEDRAFT_v1g88816	protein	4.71179e-05	0.599824	Oral	24	Oral	1.26325	8 to 24	Physa	1.8408	10	14	other	other
NEMVEDRAFT_v1g168885	isoleucyl-trna cytoplasmic	0.0379346	0.599855	Oral	8	Oral	1.15877	0 to 8	Oral	1.15877	16	18	up	other
NEMVEDRAFT_v1g210927	glutathione s-transferase omega-1 isoform 1	0.0135325	0.599867	physa	72	Physa	1.39276	8 to 24	Physa	1.06654	0	4	down	other
NEMVEDRAFT_v1g197876	protein	1.4127e-07	0.600144	Oral	8	Oral	2.39579	0 to 8	Oral	2.39579	16	19	up	up
NEMVEDRAFT_v1g990	dipeptidyl peptidase 2	0.0344392	0.60052	physa	72	Oral	1.61801	8 to 24	Oral	1.58541	10	#N/A	other	other
NEMVEDRAFT_v1g241091	predicted protein	0.0235166	0.60059	physa	24	Oral	1.46351	24 to 72	Oral	0.762009	0	10	down	other
NEMVEDRAFT_v1g124911	protein	6.54844e-05	0.600751	Oral	24	Physa	3.59597	8 to 24	Physa	1.89145	0	0	down	down
NEMVEDRAFT_v1g971	hypothetical protein NEMVEDRAFT_v1g971	4.61467e-06	0.600908	physa	72	Oral	2.94103	8 to 24	Oral	2.24408	4	4	other	other
NEMVEDRAFT_v1g197799	wd repeat-containing protein 74	0.038605	0.601214	Oral	24	Oral	1.28354	8 to 24	Physa	0.960406	17	9	other	other
NEMVEDRAFT_v1g957	beta-ig-h3 fasciclin	0.0133692	0.601257	Oral	72	Physa	0.928019	8 to 24	Physa	0.859027	4	4	other	other
NEMVEDRAFT_v1g98802	dysferlin isoform 2	2.48003e-07	0.601267	Oral	24	Oral	1.76841	8 to 24	Physa	1.52168	4	10	other	other
NEMVEDRAFT_v1g160521	protein	5.22663e-06	0.601275	Oral	24	Oral	1.82457	8 to 24	Oral	1.88287	10	4	other	other
NEMVEDRAFT_v1g215900	a disintegrin and metalloproteinase with thrombospondin motifs 6	5.95852e-05	0.601686	physa	72	Physa	1.93053	0 to 8	Oral	1.47681	1	1	down	down
NEMVEDRAFT_v1g220256	protein	0.00238991	0.602056	physa	8	Physa	1.54205	0 to 8	Physa	1.54205	0	2	down	other
NEMVEDRAFT_v1g115630	serine threonine-protein kinase sgk1 isoform 1	0.0287011	0.60281	Oral	8	Oral	0.963323	0 to 8	Oral	0.963323	0	0	down	down
NEMVEDRAFT_v1g18576	mothers against decapentaplegic homolog 4-like	0.00978999	0.602931	physa	8	Physa	2.47617	0 to 8	Physa	2.47617	19	18	up	up
NEMVEDRAFT_v1g221645	hypothetical protein NEMVEDRAFT_v1g221645	0.039377	0.603467	physa	8	Oral	1.65498	0 to 8	Oral	1.65498	16	16	other	other
NEMVEDRAFT_v1g241950	predicted protein	0.000794131	0.603473	physa	24	Physa	1.60123	8 to 24	Physa	1.5117	10	10	other	other
NEMVEDRAFT_v1g229337	eukaryotic translation initiation factor 2 subunit 2	0.020269	0.603504	Oral	24	Oral	1.32488	0 to 8	Oral	1.12532	19	19	up	other
NEMVEDRAFT_v1g180953	predicted protein	0.0117183	0.603568	Oral	24	Oral	1.63688	0 to 8	Oral	1.03663	0	0	down	down
NEMVEDRAFT_v1g202102	protein	2.34296e-06	0.604012	Oral	8	Oral	2.19339	0 to 8	Oral	2.19339	14	14	up	up
NEMVEDRAFT_v1g204835	protein	1.76315e-07	0.604171	physa	24	Oral	2.36583	8 to 24	Oral	1.74984	0	5	down	other
NEMVEDRAFT_v1g238249	beta-phosphoglucomutase family hydrolase	0.00362499	0.604391	physa	72	Physa	1.53301	24 to 72	Physa	0.823545	17	17	other	other
NEMVEDRAFT_v1g172238	transmembrane protein 180	0.0474832	0.604454	physa	8	Physa	1.24684	0 to 8	Physa	1.24684	#N/A	#N/A	other	other
NEMVEDRAFT_v1g98476	gelsolin-like protein 2-like	0.000579826	0.604491	Oral	24	Oral	1.34999	8 to 24	Physa	1.24603	4	10	other	other
NEMVEDRAFT_v1g245073	f-box lrr-repeat protein 20-like isoform 2	4.81144e-13	0.604572	Oral	8	Oral	2.97684	0 to 8	Oral	2.97684	14	18	up	up
NEMVEDRAFT_v1g248646	protein	0.00274507	0.604599	Oral	24	Oral	1.07932	8 to 24	Physa	1.46264	10	14	other	other
NEMVEDRAFT_v1g205307	speg complex locus	2.11329e-07	0.604893	Oral	24	Physa	1.92693	8 to 24	Physa	1.44608	4	4	other	other
NEMVEDRAFT_v1g218266	protein	0.0455526	0.605039	physa	72	Oral	1.56217	8 to 24	Physa	1.05869	4	10	down	other
EMNVEG_gw.2328.1.1	--	0.0409119	0.605138	physa	8	Physa	2.51342	0 to 8	Physa	2.51342	4	2	down	down
NEMVEDRAFT_v1g239871	protein	0.00737135	0.605293	Oral	72	Oral	3.57978	0 to 8	Physa	1.95954	0	0	down	down
NEMVEDRAFT_v1g188006	ankyrin repeat and lem domain-containing protein 1-like	0.00305944	0.605397	physa	72	Oral	1.79725	24 to 72	Oral	0.853422	17	17	other	up
NEMVEDRAFT_v1g237062	loc100285305 precursor	9.47816e-07	0.605535	Oral	24	Oral	2.0479	0 to 8	Oral	1.28324	0	0	down	down
NEMVEDRAFT_v1g94626	leucine-rich repeat-containing protein 43-like	0.00753468	0.605684	physa	72	Physa	1.7559	24 to 72	Physa	1.16497	1	4	other	other
NEMVEDRAFT_v1g239087	cyclase family protein	0.00680393	0.606248	Oral	24	Oral	1.18142	24 to 72	Physa	0.832292	0	5	down	other
NEMVEDRAFT_v1g242774	protein sfi1 homolog	0.0413885	0.606674	physa	8	Oral	0.987411	0 to 8	Oral	0.987411	2	2	other	other
NEMVEDRAFT_v1g227937	polypeptide n-acetylgalactosaminyltransferase 1	0.000229649	0.606795	Oral	24	Oral	1.5335	0 to 8	Oral	0.875354	17	17	up	other
NEMVEDRAFT_v1g14757	--	0.0435153	0.607062	physa	8	Oral	2.58603	0 to 8	Oral	2.58603	2	2	down	other
NEMVEDRAFT_v1g197226	peptide-n4-n-acetyl-beta-d-glucosaminylasparagine amidase f precursor	1.11176e-11	0.607096	physa	24	Oral	2.72186	0 to 8	Oral	2.55233	19	16	up	other
NEMVEDRAFT_v1g240124	tetratricopeptide repeat protein 5	0.0320751	0.607364	Oral	24	Oral	1.1667	0 to 8	Physa	0.900928	19	19	other	other
NEMVEDRAFT_v1g96019	ras-related protein rab-36	0.0029135	0.607424	Oral	8	Physa	1.528	0 to 8	Physa	1.528	16	14	other	other
NEMVEDRAFT_v1g241045	hemicentin-1-like	0.00205486	0.607545	Oral	24	Physa	1.16775	8 to 24	Physa	1.04138	10	10	other	other
NEMVEDRAFT_v1g211579	transmembrane protein 163-like	0.0463987	0.608019	Oral	72	Oral	1.84688	0 to 8	Oral	1.52952	0	1	down	down
NEMVEDRAFT_v1g229324	ufm1-specific protease 1-like	0.0295941	0.608202	Oral	8	Physa	1.30478	0 to 8	Physa	1.30478	19	18	up	up
NEMVEDRAFT_v1g102586	s-acyl fatty acid synthase medium chain	0.00520836	0.608438	Oral	24	Oral	1.47668	24 to 72	Oral	1.24291	0	10	other	other
NEMVEDRAFT_v1g239249	predicted protein	0.00365747	0.608717	physa	24	Oral	1.59396	0 to 8	Oral	1.34071	0	0	down	other
NEMVEDRAFT_v1g202181	transmembrane protein 151a	4.07774e-10	0.608731	Oral	72	Oral	2.9074	0 to 8	Physa	2.63198	0	0	down	down
NEMVEDRAFT_v1g238677	cell death regulator aven-like	0.00180099	0.60909	Oral	8	Physa	1.3037	0 to 8	Physa	1.3037	19	14	up	other
NEMVEDRAFT_v1g99266	a disintegrin and metalloproteinase with thrombospondin motifs 6	0	0.609258	physa	72	Physa	2.11286	8 to 24	Oral	2.38292	9	7	other	other
NEMVEDRAFT_v1g108213	rna polymerase ii subunit a c-terminal domain phosphatase	0.0160074	0.609659	physa	8	Physa	2.25547	8 to 24	Physa	2.35749	8	3	other	other
NEMVEDRAFT_v1g11150	murinoglobulin-1 precursor	0.00222364	0.609898	Oral	72	Oral	0.848116	8 to 24	Oral	0.870615	13	14	other	other
NEMVEDRAFT_v1g239773	predicted protein	0.00947665	0.609923	physa	8	Oral	1.24031	0 to 8	Oral	1.24031	0	5	down	other
NEMVEDRAFT_v1g164939	protein	0.036806	0.610049	Oral	24	Oral	0.886862	8 to 24	Physa	1.06956	10	14	other	other
NEMVEDRAFT_v1g203775	tyrosinase	9.20676e-05	0.610144	Oral	24	Physa	4.15232	8 to 24	Oral	2.74339	0	0	down	down
EMNVEG_gw.2649.1.1	--	0.00181087	0.610189	Oral	24	Physa	1.57297	8 to 24	Physa	1.65099	17	11	up	other
NEMVEDRAFT_v1g66803	--	0.0159837	0.610445	Oral	8	Physa	2.86185	0 to 8	Physa	2.86185	#N/A	14	other	other
NEMVEDRAFT_v1g244015	predicted protein	1.89653e-08	0.610568	Oral	24	Physa	1.85991	8 to 24	Physa	1.52257	10	4	other	other
NEMVEDRAFT_v1g241749	polycomb protein scmh1 isoform 1	0.0325765	0.610681	physa	8	Oral	1.39951	8 to 24	Oral	1.89927	9	7	other	other
NEMVEDRAFT_v1g248270	sid1 transmembrane family member 1-like	0.000276669	0.610789	physa	72	Oral	1.89934	0 to 8	Oral	0.929633	4	0	down	other
NEMVEDRAFT_v1g248838	protein	0.033442	0.611285	Oral	72	Physa	1.41899	8 to 24	Physa	1.24478	14	13	other	other
NEMVEDRAFT_v1g245466	acid trehalase-like protein 1-like	6.33857e-11	0.611525	Oral	24	Oral	2.7077	8 to 24	Oral	2.04867	0	0	down	down
NEMVEDRAFT_v1g168076	phosphonopyruvate decarboxylase	0.0161235	0.611559	Oral	24	Oral	0.945662	8 to 24	Physa	1.01217	4	10	other	other
NEMVEDRAFT_v1g248044	predicted protein	0.00739311	0.611572	physa	8	Physa	1.20527	8 to 24	Physa	1.23752	10	14	other	other
NEMVEDRAFT_v1g64548	sodium-independent sulfate anion transporter	0.00856892	0.612085	physa	24	Oral	3.21605	0 to 8	Oral	2.97957	0	5	down	other
NEMVEDRAFT_v1g7949	--	0.0256184	0.612096	Oral	24	Physa	2.46673	8 to 24	Physa	3.71042	#N/A	14	other	other
NEMVEDRAFT_v1g200173	predicted protein	0.000160882	0.612202	physa	72	Oral	2.40785	0 to 8	Oral	1.19258	4	4	down	other
NEMVEDRAFT_v1g125911	protein	0.0252399	0.612511	Oral	72	Physa	1.11234	0 to 8	Oral	0.909612	1	4	down	other
NEMVEDRAFT_v1g236357	transmembrane protein 41a	0.0113828	0.612515	physa	8	Oral	1.92767	0 to 8	Oral	1.92767	5	0	down	other
NEMVEDRAFT_v1g67299	--	0.0270683	0.612628	Oral	8	Physa	2.24071	0 to 8	Physa	2.24071	#N/A	14	other	other
NEMVEDRAFT_v1g211035	testicular haploid expressed gene	0.00845567	0.612746	Oral	72	Oral	2.90363	0 to 8	Physa	1.7544	4	5	down	other
NEMVEDRAFT_v1g241901	predicted protein	0.00492207	0.612759	physa	8	Physa	1.57495	8 to 24	Physa	1.59702	14	14	other	other
NEMVEDRAFT_v1g43787	vascular cell adhesion protein 1 isoform 3	0.0184787	0.612844	Oral	72	Physa	2.8117	8 to 24	Oral	2.13259	4	1	other	down
NEMVEDRAFT_v1g198929	neuronal acetylcholine receptor subunit beta-3	0.00079	0.613385	Oral	24	Oral	2.5869	0 to 8	Oral	1.71157	0	2	down	other
NEMVEDRAFT_v1g112072	gamma-glutamyltranspeptidase 1-like	0.000866531	0.613578	Oral	24	Oral	1.69535	0 to 8	Physa	1.27322	0	0	down	other
NEMVEDRAFT_v1g240713	predicted protein	1.50018e-05	0.614193	Oral	24	Oral	2.01771	8 to 24	Oral	1.30188	0	0	down	other
NEMVEDRAFT_v1g204438	ras-related and estrogen-regulated growth inhibitor	8.16358e-05	0.614433	Oral	24	Physa	3.36162	0 to 8	Oral	2.05107	1	0	down	down
NEMVEDRAFT_v1g242705	protein phosphatase regulatory subunit 3d-like	0.00295809	0.614444	physa	24	Oral	1.66032	8 to 24	Oral	1.51187	10	10	other	other
NEMVEDRAFT_v1g162785	aquaporin 3-like	5.143e-06	0.614587	physa	8	Physa	2.02751	8 to 24	Physa	2.49949	7	7	other	other
NEMVEDRAFT_v1g196563	n-acetyltransferase c7orf52-like	0.00516141	0.614587	physa	8	Physa	1.68956	8 to 24	Physa	1.84548	14	14	other	other
NEMVEDRAFT_v1g110991	laminin subunit alpha-2	0.000153967	0.61476	Oral	8	Physa	1.23626	8 to 24	Physa	1.73467	10	14	other	other
NEMVEDRAFT_v1g239365	predicted protein	0.00618615	0.614805	physa	8	Physa	1.40512	0 to 8	Physa	1.40512	5	0	other	down
NEMVEDRAFT_v1g5910	--	0	0.614835	Oral	8	Physa	3.20415	0 to 8	Physa	3.20415	16	18	up	up
NEMVEDRAFT_v1g11702	leucine-rich repeat-containing protein 8c	0.0113798	0.614997	physa	8	Physa	1.78127	0 to 8	Physa	1.78127	3	2	other	other
NEMVEDRAFT_v1g129329	apurinic endonuclease	0.00939151	0.615249	physa	8	Oral	1.75466	0 to 8	Oral	1.75466	0	0	down	down
NEMVEDRAFT_v1g162148	myosin-iiib	0.0195096	0.616536	physa	8	Physa	1.28166	0 to 8	Physa	1.28166	#N/A	2	other	other
NEMVEDRAFT_v1g224844	dnaj homolog subfamily c member 7 isoform 2	0.0404668	0.616635	Oral	24	Oral	1.77275	0 to 8	Oral	1.66926	19	16	up	other
NEMVEDRAFT_v1g107980	digestive organ expansion factor homolog	0.014337	0.616708	Oral	24	Oral	1.59592	0 to 8	Oral	1.46854	19	16	up	other
NEMVEDRAFT_v1g94984	tolloid-like protein 1-like	0.0314511	0.616822	physa	72	Physa	1.40036	8 to 24	Physa	1.50391	9	9	other	other
NEMVEDRAFT_v1g76656	--	0.0043781	0.617279	Oral	8	Physa	2.54316	0 to 8	Physa	2.54316	14	14	other	up
NEMVEDRAFT_v1g164090	solute carrier family 23 member 2-like	1.88718e-07	0.617377	Oral	24	Oral	2.02469	0 to 8	Oral	1.19655	0	0	down	other
NEMVEDRAFT_v1g207879	chitinase 1	0.00010198	0.617529	Oral	24	Physa	3.7122	24 to 72	Physa	2.4988	0	0	down	down
NEMVEDRAFT_v1g210610	f-box only protein 4	0.00025407	0.617668	physa	8	Physa	1.76808	0 to 8	Physa	1.76808	19	16	other	other
NEMVEDRAFT_v1g239771	predicted protein	1.1486e-08	0.61787	physa	8	Oral	2.32269	0 to 8	Oral	2.32269	0	5	down	other
NEMVEDRAFT_v1g11203	pre-mrna-processing factor 39	0.00850926	0.618067	Oral	24	Oral	1.24297	0 to 8	Oral	1.12301	19	16	up	other
NEMVEDRAFT_v1g231343	cytochrome heme mitochondrial-like	0.00283759	0.618573	physa	24	Oral	1.38764	0 to 8	Oral	1.24555	16	14	up	other
NEMVEDRAFT_v1g28519	cyclic amp-responsive element-binding protein 3-like protein 2-like	7.95274e-05	0.618635	physa	24	Oral	2.12945	8 to 24	Oral	1.06966	0	0	down	other
NEMVEDRAFT_v1g212634	coiled-coil domain-containing protein 112	0.000860936	0.61874	Oral	72	Oral	1.71476	8 to 24	Physa	1.0311	17	9	up	other
NEMVEDRAFT_v1g218627	protein sym1-like	0.0409933	0.619345	Oral	72	Oral	0.938663	0 to 8	Physa	0.693302	4	0	other	down
NEMVEDRAFT_v1g151187	hypothetical protein NEMVEDRAFT_v1g151187	1.61959e-06	0.619433	physa	72	Oral	2.79725	8 to 24	Oral	2.68695	10	4	other	other
NEMVEDRAFT_v1g70040	cadmium zinc-transporting atpase 3-like	0.00165167	0.619447	physa	8	Physa	1.43726	0 to 8	Physa	1.43726	0	2	down	other
NEMVEDRAFT_v1g210207	btb poz domain-containing protein 2-like	0.00901162	0.61945	physa	24	Oral	1.58359	8 to 24	Oral	0.986817	4	0	down	other
NEMVEDRAFT_v1g124772	protein	0.00122217	0.619468	Oral	24	Physa	3.48033	8 to 24	Physa	1.89641	1	0	down	down
NEMVEDRAFT_v1g243216	predicted protein	0.000192816	0.619534	physa	72	Oral	1.70029	24 to 72	Oral	1.32688	7	7	other	other
NEMVEDRAFT_v1g245194	an1-type zinc finger protein 1-like	0.00112518	0.619699	Oral	8	Physa	1.63732	0 to 8	Physa	1.63732	16	14	other	other
NEMVEDRAFT_v1g113718	protein	0	0.61981	Oral	72	Oral	2.33266	8 to 24	Oral	1.82752	4	4	other	down
NEMVEDRAFT_v1g222703	protein	0	0.619895	Oral	72	Oral	3.7088	0 to 8	Physa	1.58663	4	0	down	down
NEMVEDRAFT_v1g160622	nose resistant to fluoxetine protein 6-like	6.70723e-06	0.62008	physa	24	Oral	2.21939	0 to 8	Oral	1.28685	0	0	down	down
NEMVEDRAFT_v1g220742	aldo keto reductase family protein	0.00344593	0.620094	Oral	24	Oral	1.41192	0 to 8	Oral	1.27365	0	0	down	down
NEMVEDRAFT_v1g221282	tripartite motif-containing protein 71-like	0.00859809	0.620265	physa	72	Oral	3.51462	0 to 8	Oral	1.52878	4	0	down	down
NEMVEDRAFT_v1g187737	acetyl-coenzyme a synthetase 2- mitochondrial-like	0.00352814	0.620308	Oral	8	Physa	1.55657	0 to 8	Physa	1.55657	0	2	other	down
NEMVEDRAFT_v1g196115	protein	0.00258156	0.620486	Oral	72	Physa	2.6668	8 to 24	Physa	2.12856	4	4	other	other
NEMVEDRAFT_v1g14687	protein unc-79 homolog	0.0387218	0.620801	Oral	8	Physa	1.00352	0 to 8	Physa	1.00352	16	14	other	other
NEMVEDRAFT_v1g245219	oncoprotein-induced transcript 3	2.03892e-07	0.620815	Oral	24	Physa	4.27596	8 to 24	Physa	2.55841	0	0	down	down
NEMVEDRAFT_v1g80560	activin receptor type-2a-like	0.0470117	0.620972	Oral	72	Physa	1.17865	24 to 72	Physa	1.00401	17	7	other	other
NEMVEDRAFT_v1g239595	ATP synthase gamma chain	0.0461263	0.621013	Oral	72	Oral	0.688075	8 to 24	Physa	0.933512	4	10	other	other
NEMVEDRAFT_v1g168335	protein unc-93 homolog a-like	0.000145482	0.621031	Oral	24	Oral	1.68702	8 to 24	Oral	1.21497	0	0	other	down
NEMVEDRAFT_v1g106438	achaete-scute homolog 1	0.00895874	0.621056	physa	8	Oral	2.02995	0 to 8	Oral	2.02995	14	18	other	up
NEMVEDRAFT_v1g229475	alpha-enolase isoform 1	0.000449586	0.621177	Oral	24	Oral	0.977002	8 to 24	Physa	1.26246	4	14	other	other
NEMVEDRAFT_v1g177334	four and a half lim domains protein 2	0.0416378	0.62118	Oral	24	Oral	1.14452	8 to 24	Oral	0.710359	0	0	other	other
NEMVEDRAFT_v1g217123	protein	0.0039086	0.621237	physa	24	Oral	1.94658	0 to 8	Oral	1.80045	0	0	down	other
NEMVEDRAFT_v1g238314	methylmalonyl- mitochondrial	0.00678829	0.621263	physa	24	Oral	1.31153	8 to 24	Oral	0.661837	0	0	down	down
NEMVEDRAFT_v1g203178	ring finger and chy zinc finger domain-containing protein 1	0.0131006	0.621557	Oral	72	Physa	0.956307	8 to 24	Physa	1.01639	0	10	other	other
NEMVEDRAFT_v1g238422	predicted protein	0.00305464	0.621593	Oral	8	Physa	1.52792	0 to 8	Physa	1.52792	17	18	up	up
NEMVEDRAFT_v1g242084	predicted protein	0.00665393	0.621901	Oral	24	Oral	1.37043	8 to 24	Oral	0.927061	0	10	other	other
NEMVEDRAFT_v1g129215	protein	1.71534e-05	0.621903	Oral	24	Oral	1.92015	0 to 8	Oral	1.35645	0	0	down	down
NEMVEDRAFT_v1g91773	myotrophin-like isoform 2	0.000413854	0.622026	Oral	8	Oral	1.72384	0 to 8	Oral	1.72384	14	14	other	other
NEMVEDRAFT_v1g246107	predicted protein	0.0019956	0.62204	physa	8	Physa	1.42694	0 to 8	Physa	1.42694	18	14	up	other
NEMVEDRAFT_v1g48313	nk2 homeobox 2	0.00307112	0.622304	Oral	72	Oral	2.82194	0 to 8	Oral	2.75399	0	5	down	other
NEMVEDRAFT_v1g70969	protein	0.0438025	0.622409	Oral	8	Oral	1.42911	0 to 8	Oral	1.42911	19	19	up	up
NEMVEDRAFT_v1g240386	predicted protein	0.0165174	0.622782	Oral	24	Oral	1.02816	8 to 24	Oral	1.43333	9	11	other	other
NEMVEDRAFT_v1g198272	tripartite motif-containing protein 2	0.000656682	0.622886	Oral	72	Physa	2.01855	0 to 8	Physa	1.81798	0	1	other	down
NEMVEDRAFT_v1g238811	cerebellar degeneration-related protein 2-like	7.02977e-05	0.622909	Oral	8	Oral	1.33797	0 to 8	Oral	1.33797	14	14	other	other
NEMVEDRAFT_v1g202891	protein	0.00121671	0.622994	Oral	8	Physa	1.75196	0 to 8	Physa	1.75196	18	14	up	other
NEMVEDRAFT_v1g248639	hypothetical protein NEMVEDRAFT_v1g248639	1.11571e-09	0.623144	Oral	8	Oral	2.56141	0 to 8	Oral	2.56141	16	19	up	up
NEMVEDRAFT_v1g167343	isoform c	0.0052596	0.623216	physa	72	Oral	2.23808	8 to 24	Physa	1.40331	4	10	other	other
NEMVEDRAFT_v1g237783	coiled-coil domain-containing protein 34	0.0366279	0.623739	physa	8	Oral	2.17925	0 to 8	Oral	2.17925	5	#N/A	other	other
NEMVEDRAFT_v1g77103	--	0.0140817	0.623839	Oral	8	Physa	2.50835	0 to 8	Physa	2.50835	13	14	other	other
NEMVEDRAFT_v1g248575	predicted protein	0.0182971	0.62387	Oral	8	Physa	2.53777	0 to 8	Physa	2.53777	14	16	other	up
NEMVEDRAFT_v1g127769	receptor-type tyrosine-protein phosphatase s-like	0.00167643	0.624319	Oral	24	Physa	1.6902	8 to 24	Oral	1.57179	14	4	other	down
NEMVEDRAFT_v1g241067	predicted protein	0.00103477	0.624337	physa	8	Physa	2.06402	0 to 8	Physa	2.06402	0	2	down	down
NEMVEDRAFT_v1g178222	rho-related btb domain-containing protein 3	8.00777e-05	0.624523	physa	24	Oral	1.8097	0 to 8	Oral	1.55711	0	0	down	other
NEMVEDRAFT_v1g240392	peroxisomal membrane protein 11b-like	4.1876e-07	0.624585	Oral	8	Physa	2.1386	0 to 8	Physa	2.1386	19	14	up	up
NEMVEDRAFT_v1g206126	protein	0.000618708	0.62466	Oral	24	Oral	1.69508	24 to 72	Physa	1.28779	0	5	down	other
NEMVEDRAFT_v1g141456	ras-associating and dilute domain-containing	0.00131213	0.624922	physa	8	Oral	1.64267	0 to 8	Oral	1.64267	2	2	down	other
NEMVEDRAFT_v1g127133	novel histamine h2-like g-protein coupled receptor-like	0.00348461	0.625676	physa	24	Oral	1.55215	0 to 8	Oral	1.51592	19	16	up	other
NEMVEDRAFT_v1g136571	synaptotagmin 1	1.18824e-06	0.625834	Oral	8	Oral	2.71604	0 to 8	Oral	2.71604	14	14	up	other
NEMVEDRAFT_v1g124935	protein	0.0072962	0.625834	physa	72	Oral	2.04696	0 to 8	Oral	1.04295	0	0	down	other
NEMVEDRAFT_v1g162659	sigma class glutathione-s-transferase 2-like isoform 1	5.41654e-05	0.62605	Oral	72	Oral	1.14592	8 to 24	Physa	1.41793	4	14	other	other
NEMVEDRAFT_v1g236609	sigma class glutathione-s-transferase 2-like isoform 1	0.0083137	0.626064	Oral	24	Oral	1.21792	8 to 24	Physa	0.886485	0	10	other	other
NEMVEDRAFT_v1g33439	neuroligin- x-linked isoform 1	8.59545e-11	0.626128	physa	72	Oral	3.56821	0 to 8	Physa	1.82962	0	5	down	other
NEMVEDRAFT_v1g140743	heat repeat-containing protein 3	0.0268311	0.626316	Oral	24	Oral	0.974591	8 to 24	Physa	0.930389	17	9	other	other
NEMVEDRAFT_v1g149329	c-type mannose receptor 2	0.0396002	0.626319	Oral	8	Oral	2.5285	0 to 8	Oral	2.5285	5	0	other	down
NEMVEDRAFT_v1g46108	neuronal acetylcholine receptor subunit alpha-7-like	0.0230432	0.626488	Oral	8	Oral	1.73325	0 to 8	Oral	1.73325	16	19	up	up
NEMVEDRAFT_v1g109978	tropomyosin alpha-1 chain	0	0.62675	physa	24	Oral	4.25738	8 to 24	Oral	3.01091	0	0	down	down
NEMVEDRAFT_v1g247429	ras-specific guanine nucleotide-releasing factor 2 isoform 2	0.00530075	0.626995	Oral	24	Oral	1.53112	0 to 8	Oral	1.13564	19	19	up	up
NEMVEDRAFT_v1g241313	pih1 domain-containing protein 2	0.0370793	0.627023	Oral	72	Physa	1.51696	0 to 8	Physa	0.698929	#N/A	17	other	up
NEMVEDRAFT_v1g98336	carboxypeptidase a2	0.0272582	0.627109	Oral	24	Physa	3.3087	0 to 8	Physa	2.15738	0	0	down	down
NEMVEDRAFT_v1g103742	protein phosphatase 1 regulatory subunit 3b	5.98159e-05	0.627139	Oral	8	Physa	2.03147	0 to 8	Physa	2.03147	18	14	up	up
NEMVEDRAFT_v1g220144	protein	0.00199124	0.627167	physa	24	Oral	2.16349	8 to 24	Oral	1.21765	0	4	down	other
NEMVEDRAFT_v1g244570	predicted protein	0.000659745	0.627272	physa	8	Oral	1.11359	8 to 24	Oral	1.34583	14	14	other	other
NEMVEDRAFT_v1g104836	tnf receptor-associated factor 4	0.036481	0.62739	Oral	24	Oral	1.13744	8 to 24	Oral	0.804592	0	0	other	down
NEMVEDRAFT_v1g99196	glutamate carboxypeptidase 2 isoform 1	0.0122706	0.627637	physa	24	Oral	1.07342	24 to 72	Physa	0.894732	5	5	other	other
NEMVEDRAFT_v1g236778	nucleosome assembly protein 1-like 4	2.72235e-08	0.627736	Oral	24	Oral	2.53597	0 to 8	Oral	1.56217	19	19	up	up
NEMVEDRAFT_v1g235762	mitochondrial carrier triple repeat protein 1-like	0.00351308	0.627866	Oral	8	Physa	1.63229	0 to 8	Physa	1.63229	17	18	up	up
NEMVEDRAFT_v1g245848	Peptidyl-prolyl cis-trans isomerase (Fragment)	0.0251673	0.628444	physa	24	Oral	1.48142	0 to 8	Physa	0.948795	0	5	down	other
NEMVEDRAFT_v1g229831	hydroxyacid oxidase 1	0.00567506	0.628686	Oral	72	Oral	0.924931	24 to 72	Oral	1.34764	7	5	other	other
NEMVEDRAFT_v1g98527	receptor for egg jelly 6-like	0.0226313	0.628924	Oral	8	Physa	1.67679	0 to 8	Physa	1.67679	7	5	other	other
NEMVEDRAFT_v1g243839	general transcription factor 3c polypeptide 1	0.0223664	0.629781	Oral	24	Oral	1.13225	0 to 8	Physa	0.955127	19	16	up	other
NEMVEDRAFT_v1g242419	predicted protein	6.80635e-07	0.629835	Oral	8	Oral	3.10663	0 to 8	Oral	3.10663	0	1	down	down
NEMVEDRAFT_v1g208117	sorting nexin-11	0.0235166	0.630248	Oral	24	Oral	1.09623	8 to 24	Physa	1.27025	10	14	other	other
NEMVEDRAFT_v1g121294	zinc finger protein zic 5	0.00018956	0.630979	physa	8	Oral	2.41211	0 to 8	Oral	2.41211	5	5	other	other
NEMVEDRAFT_v1g234429	udp-xylose and udp-n-acetylglucosamine transporter	0.000823075	0.631273	Oral	8	Physa	1.43314	0 to 8	Physa	1.43314	18	16	up	up
NEMVEDRAFT_v1g216997	protein	0.0166072	0.631761	physa	8	Oral	2.31043	0 to 8	Oral	2.31043	2	1	down	other
NEMVEDRAFT_v1g144256	cugbp elav-like family member 2 isoform 2	0.0248488	0.631768	Oral	24	Oral	1.98497	8 to 24	Physa	1.34608	19	17	up	other
NEMVEDRAFT_v1g115857	a disintegrin and metalloproteinase with thrombospondin motifs 3	0.000573609	0.63184	Oral	24	Oral	3.01495	0 to 8	Oral	2.46631	19	17	up	up
NEMVEDRAFT_v1g240296	periodic tryptophan protein 2	0.014344	0.632242	Oral	24	Oral	1.18317	8 to 24	Physa	1.14584	11	8	other	other
NEMVEDRAFT_v1g220191	protein	0.0140952	0.632474	Oral	24	Physa	3.01159	24 to 72	Physa	3.58671	6	16	other	other
NEMVEDRAFT_v1g60452	group ii decarboxylase family protein	0.000351046	0.632832	Oral	8	Physa	0.969021	8 to 24	Physa	1.41996	4	14	other	other
NEMVEDRAFT_v1g111938	sulfotransferase 1c2a-like	0.013751	0.633039	Oral	24	Physa	2.27356	8 to 24	Physa	1.35722	4	0	down	down
NEMVEDRAFT_v1g52979	cysteine and glycine-rich protein 1	0.00924349	0.63328	Oral	8	Physa	0.84563	8 to 24	Physa	1.19274	10	14	other	other
NEMVEDRAFT_v1g228721	solute carrier family 41 member 1	0.0377111	0.633446	Oral	8	Oral	1.29505	0 to 8	Oral	1.29505	16	18	other	other
NEMVEDRAFT_v1g239206	wd40 repeat-containing protein	0.000246083	0.633665	physa	8	Physa	1.67375	0 to 8	Physa	1.67375	0	2	down	other
NEMVEDRAFT_v1g199875	protein	0.00528157	0.633706	Oral	72	Oral	2.74481	0 to 8	Physa	1.67255	4	0	down	down
NEMVEDRAFT_v1g93647	protein	0.00490498	0.633917	Oral	72	Oral	4.54596	0 to 8	Physa	2.28524	0	0	down	down
NEMVEDRAFT_v1g248334	predicted protein	5.77184e-07	0.634017	Oral	24	Oral	1.9361	24 to 72	Oral	1.14465	0	0	down	down
NEMVEDRAFT_v1g245940	rho guanine nucleotide exchange factor 7 isoform 1	0.00057141	0.634268	physa	8	Physa	1.59929	0 to 8	Physa	1.59929	5	7	other	other
NEMVEDRAFT_v1g236269	cyclin-dependent kinase 20-like isoform 1	4.20309e-06	0.634683	Oral	24	Oral	2.00233	0 to 8	Physa	1.19947	19	18	up	up
NEMVEDRAFT_v1g124999	fibrillin-1- partial	3.43773e-05	0.634921	Oral	24	Physa	3.07154	24 to 72	Physa	2.61167	2	5	down	other
NEMVEDRAFT_v1g134218	--	0.0150155	0.634982	physa	24	Oral	1.39668	0 to 8	Physa	0.923975	0	5	down	other
NEMVEDRAFT_v1g203970	protein fam26e	0.00291857	0.635041	Oral	8	Oral	1.76561	0 to 8	Oral	1.76561	14	14	other	up
NEMVEDRAFT_v1g129467	serine mitochondrial isoform 3	0.000273241	0.635306	Oral	24	Oral	2.83247	8 to 24	Physa	1.87471	19	9	other	other
NEMVEDRAFT_v1g137669	gpn-loop gtpase 3	0.00274507	0.635608	Oral	72	Oral	1.64278	8 to 24	Physa	1.05775	17	9	other	other
NEMVEDRAFT_v1g195888	Annexin	0.011573	0.636109	physa	24	Oral	1.22278	8 to 24	Oral	0.844037	0	10	other	other
NEMVEDRAFT_v1g205489	cg11318 cg11318-pa	8.51147e-08	0.636135	Oral	72	Oral	2.7434	8 to 24	Oral	2.00225	4	4	other	other
NEMVEDRAFT_v1g135076	protein	0.00132915	0.636563	Oral	24	Physa	3.67894	0 to 8	Physa	2.37235	1	0	down	down
NEMVEDRAFT_v1g164017	coagulation factor 2 precursor	0.000309911	0.636729	Oral	8	Oral	0.872036	8 to 24	Oral	1.05766	14	14	other	other
NEMVEDRAFT_v1g239742	predicted protein	7.02379e-05	0.636778	Oral	24	Physa	1.74331	0 to 8	Oral	1.22811	0	0	down	down
NEMVEDRAFT_v1g230573	acyl-coenzyme a thioesterase mitochondrial	8.77967e-06	0.637159	Oral	24	Oral	2.40142	0 to 8	Oral	2.24648	0	2	down	down
[truncated: 2,206 more rows]
