# Supplementary material for: A transcriptional time-course analysis of oral vs. aboral whole-body regeneration in the Sea anemone Nematostella vectensis
Source: BMC Genomics. 2016 Sep 7;17(1):718. doi: 10.1186/s12864-016-3027-1 (PMC5015328; doi:10.1186/s12864-016-3027-1)
Supplement: Additional file 5: Table S4. — Metalloproteinase (MP) groups and inhibitors. A list of the major DE MPs identified in the screen with ADAMTS, Astacins, other MPs and their inhibitors. (XLSX 676 kb) [file 12864_2016_3027_MOESM5_ESM.xlsx]

## Sheet: ADAMTS, MMP's & Astacins
ID	annotation	Adjusted P-value	concordance	Overall side trend	Tmax relative to T=0* (Hours)	Side of max change	Fold change (Log2)	Time interval of max change	Side o Max change	Fold change (Log2)
NEMVEDRAFT_v1g101427	a disintegrin and metalloproteinase with thrombospondin motifs 12	0.000647162	0.179129	Oral	hour 24	Oral	4.06929	0 to 8	Oral	2.99888
NEMVEDRAFT_v1g30434	a disintegrin and metalloproteinase with thrombospondin motifs 12	0.00235972	0.56597	Oral	hour 24	Oral	2.26778	8 to 24	Oral	2.17582
NEMVEDRAFT_v1g221945	a disintegrin and metalloproteinase with thrombospondin motifs 12	0.0320638	0.872735	Oral	hour 24	Physa	4.70683	0 to 8	Oral	3.16233
NEMVEDRAFT_v1g212947	a disintegrin and metalloproteinase with thrombospondin motifs 16	5.41128e-07	0.410833	physa	hour 24	Oral	2.32452	0 to 8	Physa	1.93342
NEMVEDRAFT_v1g101383	a disintegrin and metalloproteinase with thrombospondin motifs 17	6.16132e-08	0.139618	Oral	hour 24	Oral	4.0445	0 to 8	Oral	2.85409
NEMVEDRAFT_v1g101342	a disintegrin and metalloproteinase with thrombospondin motifs 17	0	0.229309	Oral	hour 24	Oral	4.40698	0 to 8	Oral	3.58194
NEMVEDRAFT_v1g115857	a disintegrin and metalloproteinase with thrombospondin motifs 3	0.000573609	0.63184	Oral	hour 24	Oral	3.01495	0 to 8	Oral	2.46631
NEMVEDRAFT_v1g201879	a disintegrin and metalloproteinase with thrombospondin motifs 3	0.0223664	0.875795	Oral	hour 24	Physa	2.56748	0 to 8	Physa	2.05549
NEMVEDRAFT_v1g215900	a disintegrin and metalloproteinase with thrombospondin motifs 6	5.95852e-05	0.601686	physa	hour 72	Physa	1.93053	0 to 8	Oral	1.47681
NEMVEDRAFT_v1g99266	a disintegrin and metalloproteinase with thrombospondin motifs 6	0	0.609258	physa	hour 72	Physa	2.11286	8 to 24	Oral	2.38292
NEMVEDRAFT_v1g246132	a disintegrin and metalloproteinase with thrombospondin motifs 6	0.000419504	0.81812	Oral	hour 24	Physa	3.44365	0 to 8	Physa	2.54248
NEMVEDRAFT_v1g139926	a disintegrin and metalloproteinase with thrombospondin motifs 6	4.9501e-05	0.888789	physa	hour 8	Oral	2.04398	0 to 8	Oral	2.04398
NEMVEDRAFT_v1g212944	a disintegrin and metalloproteinase with thrombospondin motifs 6	0.000574353	0.947131	physa	hour 72	Oral	2.65591	8 to 24	Physa	1.35119
NEMVEDRAFT_v1g240559	a disintegrin and metalloproteinase with thrombospondin motifs 6	4.19059e-07	0.965507	Oral	hour 24	Physa	2.29769	0 to 8	Physa	1.75165
NEMVEDRAFT_v1g246133	a disintegrin and metalloproteinase with thrombospondin motifs 6 -ADAMTS	0	0.513517	Oral	hour 24	Oral	1.96289	8 to 24	Oral	3.37464
NEMVEDRAFT_v1g211254	a disintegrin and metalloproteinase with thrombospondin motifs 7-like	0.0159214	0.493756	Oral	hour 72	Physa	4.57626	0 to 8	Physa	3.05888
NEMVEDRAFT_v1g95408	a disintegrin and metalloproteinase with thrombospondin motifs 9	0.00118776	0.431926	Oral	hour 8	Oral	2.58513	0 to 8	Oral	2.58513
NEMVEDRAFT_v1g86719	astacin family metalloendopeptidase farm-1	0	0.438495	physa	hour 72	Physa	2.43863	24 to 72	Physa	2.16469
NEMVEDRAFT_v1g98917	astacin family metalloendopeptidase farm-1	0.0240932	0.474765	Oral	hour 24	Physa	3.14159	24 to 72	Physa	1.91072
NEMVEDRAFT_v1g204952	astacin family metalloendopeptidase farm-1	0.00259928	0.533306	Oral	hour 24	Physa	3.14505	8 to 24	Physa	1.72592
NEMVEDRAFT_v1g225043	astacin family metalloendopeptidase farm-1	0.0274183	0.571627	Oral	hour 24	Oral	2.20068	24 to 72	Oral	3.27439
NEMVEDRAFT_v1g219037	astacin family metalloendopeptidase farm-1	0.00473891	0.868284	physa	hour 72	Oral	2.17581	0 to 8	Oral	1.76422
NEMVEDRAFT_v1g135695	astacin family metalloendopeptidase farm-1	5.55126e-06	0.93502	Oral	hour 8	Physa	1.17263	8 to 24	Physa	1.52139
NEMVEDRAFT_v1g168100	cartilage oligomeric matrix protein precursor	1.77744e-05	0.585382	Oral	hour 24	Physa	1.57719	0 to 8	Physa	1.45669
NEMVEDRAFT_v1g20904	disintegrin and metalloproteinase domain-containing protein 10	0.00010542	0.54782	physa	hour 8	Physa	1.85558	0 to 8	Physa	1.85558
NEMVEDRAFT_v1g172129	endothelin-converting enzyme 1-like (zinc metalloproteinase)	1.36183e-14	0.83576	physa	hour 24	Oral	2.65007	0 to 8	Physa	2.41427
NEMVEDRAFT_v1g40134	endothelin-converting enzyme 2 isoform 2 (zinc metalloproteinase)	0.000604328	0.760183	physa	hour 8	Oral	2.37288	0 to 8	Oral	2.37288
NEMVEDRAFT_v1g116629	endothelin-converting enzyme 2-like (zinc metalloproteinase)	4.46619e-07	0.816992	Oral	hour 24	Physa	1.8935	0 to 8	Physa	1.7127
NEMVEDRAFT_v1g83189	matrix metalloproteinase-17, MMP-17	0.0145	0.173879	Oral	hour 8	Oral	1.58351	0 to 8	Oral	1.58351
NEMVEDRAFT_v1g218515	membrane metallo-endopeptidase-like 1	1.89173e-05	0.909437	Oral	hour 24	Oral	2.14296	8 to 24	Oral	1.32707
NEMVEDRAFT_v1g135094	membrane metallo-endopeptidase-like 1-like	0.00066137	0.9202	Oral	hour 8	Physa	1.33742	8 to 24	Oral	1.59163
NEMVEDRAFT_v1g216776	metalloproteinase inhibitor 1 precursor (TIMP)	0	0.2512	Oral	hour 72	Oral	3.66317	0 to 8	Physa	3.54494
NEMVEDRAFT_v1g238195	metalloproteinase inhibitor 3	5.87543e-06	0.657531	physa	hour 24	Physa	2.2052	0 to 8	Oral	1.94157
NEMVEDRAFT_v1g216775	metalloproteinase inhibitor 3-like	0.0118854	0.0291315	Oral	hour 8	Oral	1.56695	8 to 24	Oral	1.93578
	#N/A	#N/A	#N/A	#N/A	#N/A	#N/A	#N/A	#N/A	#N/A	#N/A
