# Supplementary material for: A transcriptional time-course analysis of oral vs. aboral whole-body regeneration in the Sea anemone Nematostella vectensis
Source: BMC Genomics. 2016 Sep 7;17(1):718. doi: 10.1186/s12864-016-3027-1 (PMC5015328; doi:10.1186/s12864-016-3027-1)
Supplement: Additional file 6: Figure S3. — Time course graphs of metalloproteinase (MP) group genes and inhibitors. The FDR-adjusted p-values for the time effect (DESeq GLMs) for all genes are given. (XLSX 23 kb) [file 12864_2016_3027_MOESM6_ESM.xlsx]

## Sheet: Data
Gene ID	Annotation	padj timeEfect
NEMVEDRAFT_v1g246133	a disintegrin and metalloproteinase with thrombospondin motifs 6 -ADAMTS	0
NEMVEDRAFT_v1g216775	metalloproteinase inhibitor 3-like	0.0118854
NEMVEDRAFT_v1g83189	matrix metalloproteinase-17, MMP-17	0.0145
NEMVEDRAFT_v1g86719	astacin family metalloendopeptidase farm-1	0
