# Supplementary material for: A transcriptional time-course analysis of oral vs. aboral whole-body regeneration in the Sea anemone Nematostella vectensis
Source: BMC Genomics. 2016 Sep 7;17(1):718. doi: 10.1186/s12864-016-3027-1 (PMC5015328; doi:10.1186/s12864-016-3027-1)
Supplement: Additional file 7: Table S5. — Homeobox and other TF groups that are highly DE. (XLSX 790 kb) [file 12864_2016_3027_MOESM7_ESM.xlsx]

## Sheet: Homeobox
gene id	annotation	Concordance	homeobox	forkhead	hox	mox	nk	sox	sp	t-box	ets	kru	largest change in side
NEMVEDRAFT_v1g101611	homeobox protein hox-d3	0.414578	1	0	1	0	0	0	0	0	0	0	Oral
NEMVEDRAFT_v1g205636	homeobox protein hox-d3	0.0384315	1	0	1	0	0	0	0	0	0	0	Physa
NEMVEDRAFT_v1g8123	homeobox protein hox-c4-like	-0.332428	1	0	1	0	0	0	0	0	0	0	Physa
NEMVEDRAFT_v1g101730	isoform a	0.449861	0	0	1	0	0	0	0	0	0	0	Oral
NEMVEDRAFT_v1g128289	homeobox protein mox-1	0.0706118	1	0	0	1	0	0	0	0	0	0	Oral
NEMVEDRAFT_v1g128296	homeobox protein mox-2-like	-0.00250815	1	0	0	1	0	0	0	0	0	0	Oral
NEMVEDRAFT_v1g128275	homeobox protein mox-1-like	0.00603736	1	0	0	1	0	0	0	0	0	0	Oral
NEMVEDRAFT_v1g128302	MoxB	-0.0678469	0	0	0	1	0	0	0	0	0	0	Oral
NEMVEDRAFT_v1g208035	NK-4 homeobox protein	-0.137282	1	0	0	0	1	0	0	0	0	0	Physa
NEMVEDRAFT_v1g127828	homeobox protein nkx	-0.24346	1	0	0	0	1	0	0	0	0	0	Physa
NEMVEDRAFT_v1g57885	nk homeobox protein	-0.00136398	1	0	0	0	1	0	0	0	0	0	Oral
NEMVEDRAFT_v1g192469	homeobox protein nkx-like	-0.0381406	1	0	0	0	1	0	0	0	0	0	Physa
NEMVEDRAFT_v1g48313	nk2 homeobox 2	0.622304	1	0	0	0	1	0	0	0	0	0	Oral
NEMVEDRAFT_v1g127891	homeobox protein nkx-	0.888711	1	0	0	0	1	0	0	0	0	0	Physa
NEMVEDRAFT_v1g215430	homeobox-leucine zipper protein hdg11	0.948734	1	0	0	0	0	0	0	0	0	0	Physa
NEMVEDRAFT_v1g18446	diencephalon mesencephalon homeobox protein 1-b-like isoform 1	0.551506	1	0	0	0	0	0	0	0	0	0	Oral
NEMVEDRAFT_v1g79707	diencephalon mesencephalon homeobox protein 1	0.110361	1	0	0	0	0	0	0	0	0	0	Oral
NEMVEDRAFT_v1g121842	homeobox protein otx1	0.45842	1	0	0	0	0	0	0	0	0	0	Oral
NEMVEDRAFT_v1g130873	homeobox protein six3	-0.124769	1	0	0	0	0	0	0	0	0	0	Physa
NEMVEDRAFT_v1g99489	homeobox protein six2	0.658397	1	0	0	0	0	0	0	0	0	0	Physa
NEMVEDRAFT_v1g184843	retinal homeobox protein rx-like	-0.426466	1	0	0	0	0	0	0	0	0	0	Physa
NEMVEDRAFT_v1g101680	homeobox even-skipped homolog protein 1	0.197173	1	0	0	0	0	0	0	0	0	0	Oral
NEMVEDRAFT_v1g197493	homeobox protein slou-like	0.00913833	1	0	0	0	0	0	0	0	0	0	Oral
NEMVEDRAFT_v1g113057	homeobox domain containing protein	0.811481	1	0	0	0	0	0	0	0	0	0	Oral
NEMVEDRAFT_v1g113102	diencephalon mesencephalon homeobox protein 1 isoform 1	-0.0147409	1	0	0	0	0	0	0	0	0	0	Oral
NEMVEDRAFT_v1g98238	barh-like 2 homeobox	0.693544	1	0	0	0	0	0	0	0	0	0	Physa
NEMVEDRAFT_v1g205768	homeobox protein orthopedia b-like isoform 1	0.187842	1	0	0	0	0	0	0	0	0	0	Oral
NEMVEDRAFT_v1g126214	homeobox protein six1	0.722167	1	0	0	0	0	0	0	0	0	0	Physa
NEMVEDRAFT_v1g80394	homeobox protein msx-2	0.0297378	1	0	0	0	0	0	0	0	0	0	Oral
NEMVEDRAFT_v1g117718	homeobox protein emx1	0.445621	1	0	0	0	0	0	0	0	0	0	Physa
NEMVEDRAFT_v1g48861	diencephalon mesencephalon homeobox protein 1-b-like isoform 2	0.994534	1	0	0	0	0	0	0	0	0	0	Oral
NEMVEDRAFT_v1g113172	diencephalon mesencephalon homeobox protein 1 isoform 1	0.255329	1	0	0	0	0	0	0	0	0	0	Oral
NEMVEDRAFT_v1g229833	homeobox protein aristaless-like 4	-0.0876278	1	0	0	0	0	0	0	0	0	0	Oral
NEMVEDRAFT_v1g82548	krueppel-like factor 15-like	0.847143	0	0	0	0	0	0	0	0	0	1	Oral
NEMVEDRAFT_v1g19278	krueppel-like factor 13	0.491514	0	0	0	0	0	0	0	0	0	1	Oral
NEMVEDRAFT_v1g92405	ets domain-containing protein elk-3	0.293399	0	0	0	0	0	0	0	0	1	0	Oral
NEMVEDRAFT_v1g211452	ets translocation variant 5 isoform 1	0.198672	0	0	0	0	0	0	0	0	1	0	Oral
NEMVEDRAFT_v1g81232	ets-related transcription factor elf-2	0.271531	0	0	0	0	0	0	0	0	1	0	Oral
NEMVEDRAFT_v1g200081	t-box transcription factor tbx15	-0.0479376	0	0	0	0	0	0	0	1	0	0	Oral
NEMVEDRAFT_v1g125098	t-box transcription factor tbx5 isoform 3	0.292998	0	0	0	0	0	0	0	1	0	0	Oral
NEMVEDRAFT_v1g88753	t-box transcription factor tbx18	0.00326056	0	0	0	0	0	0	0	1	0	0	Oral
NEMVEDRAFT_v1g88753	t-box transcription factor tbx18	0.00326056	0	0	0	0	0	0	0	1	0	0	Oral
NEMVEDRAFT_v1g28237	transcription factor sp5	-0.171153	0	0	0	0	0	0	1	0	0	0	Oral
NEMVEDRAFT_v1g101900	transcription factor sp5	0.198562	0	0	0	0	0	0	1	0	0	0	Physa
NEMVEDRAFT_v1g99612	transcription factor sp9	0.10237	0	0	0	0	0	0	1	0	0	0	Oral
NEMVEDRAFT_v1g28948	hairy enhancer-of-split related with yrpw motif protein 2	0.075326	0	0	0	0	0	0	1	0	0	0	Physa
NEMVEDRAFT_v1g207820	protein sox- isoform a	0.585233	0	0	0	0	0	1	0	0	0	0	Oral
NEMVEDRAFT_v1g235967	transcription factor sox-14	0.114494	0	0	0	0	0	1	0	0	0	0	Oral
NEMVEDRAFT_v1g243069	transcription factor sox-2	0.943532	0	0	0	0	0	1	0	0	0	0	Oral
NEMVEDRAFT_v1g112786	transcription factor sox-14	0.491771	0	0	0	0	0	1	0	0	0	0	Oral
NEMVEDRAFT_v1g97222	transcription factor sox-17	-0.232318	0	0	0	0	0	1	0	0	0	0	Physa
NEMVEDRAFT_v1g235335	transcription factor sox-9	0.512602	0	0	0	0	0	1	0	0	0	0	Oral
NEMVEDRAFT_v1g163545	transcription factor sox-7	0.301991	0	0	0	0	0	1	0	0	0	0	Oral
NEMVEDRAFT_v1g123903	Forkhead domain protein 1	0.3034	0	1	0	0	0	0	0	0	0	0	Oral
NEMVEDRAFT_v1g187332	forkhead box protein b1	-0.0290344	0	1	0	0	0	0	0	0	0	0	Oral
NEMVEDRAFT_v1g165603	Forkhead domain protein D1	-0.0309406	0	1	0	0	0	0	0	0	0	0	Oral
NEMVEDRAFT_v1g67043	forkhead box protein l2	-0.0142518	0	1	0	0	0	0	0	0	0	0	Oral
NEMVEDRAFT_v1g65438	forkhead box protein j1	0.817569	0	1	0	0	0	0	0	0	0	0	Oral
NEMVEDRAFT_v1g110212	forkhead box protein b1	0.362913	0	1	0	0	0	0	0	0	0	0	Oral
NEMVEDRAFT_v1g165261	forkhead box protein a2	0.395545	0	1	0	0	0	0	0	0	0	0	Oral
NEMVEDRAFT_v1g119149	paired box protein pax-3 (Nv-PaxD2)	0.473777	0	0	0	0	0	0	0	0	0	0	Oral
NEMVEDRAFT_v1g213735	OtxC	-0.0760732	0	0	0	0	0	0	0	0	0	0	Physa
NEMVEDRAFT_v1g160244	neuroendocrine convertase 1	0.704127	0	0	0	0	0	0	0	0	0	0	Oral
NEMVEDRAFT_v1g105921	msx2-interacting protein	0.74103	0	0	0	0	0	0	0	0	0	0	Oral
NEMVEDRAFT_v1g129231	runt-related transcription factor 1-like isoform 3	0.344617	0	0	0	0	0	0	0	0	0	0	Physa
NEMVEDRAFT_v1g92283	interferon regulatory factor 2	0.947497	0	0	0	0	0	0	0	0	0	0	Oral
NEMVEDRAFT_v1g211521	tumor protein 63	0.301092	0	0	0	0	0	0	0	0	0	0	Physa
NEMVEDRAFT_v1g132249	aryl hydrocarbon receptor nuclear translocator-like protein 1-like	0.251446	0	0	0	0	0	0	0	0	0	0	Oral
NEMVEDRAFT_v1g127893	nuclear factor erythroid 2-related factor 1-like	0.278568	0	0	0	0	0	0	0	0	0	0	Oral
NEMVEDRAFT_v1g161959	hypoxia-inducible factor 1-alpha isoform 2	0.198247	0	0	0	0	0	0	0	0	0	0	Physa
NEMVEDRAFT_v1g237539	Core-binding factor subunit beta(CBF-beta)	0.510248	0	0	0	0	0	0	0	0	0	0	Oral
NEMVEDRAFT_v1g244559	predicted protein (basic leucine zipper DNA-binding)	0.973687	0	0	0	0	0	0	0	0	0	0	Oral
NEMVEDRAFT_v1g117700	polycomb group ring finger protein 3-like	0.519946	0	0	0	0	0	0	0	0	0	0	Oral
NEMVEDRAFT_v1g238589	transcription factor ap-1-like	0.383222	0	0	0	0	0	0	0	0	0	0	Oral
NEMVEDRAFT_v1g132332	lymphoid enhancer-binding factor 1	0.244271	0	0	0	0	0	0	0	0	0	0	Oral
NEMVEDRAFT_v1g92366	nuclear factor 1 a-type-like	0.557988	0	0	0	0	0	0	0	0	0	0	Oral
NEMVEDRAFT_v1g106775	zinc finger protein 367	0.676828	0	0	0	0	0	0	0	0	0	0	Oral
NEMVEDRAFT_v1g80581	zinc finger ccch domain-containing protein 14 isoform 2	0.539045	0	0	0	0	0	0	0	0	0	0	Oral
NEMVEDRAFT_v1g121294	zinc finger protein zic 5	0.630979	0	0	0	0	0	0	0	0	0	0	Oral
NEMVEDRAFT_v1g185184	transcription factor protein	0.50375	0	0	0	0	0	0	0	0	0	0	Oral
NEMVEDRAFT_v1g113783	an1-type zinc finger protein 4	0.493064	0	0	0	0	0	0	0	0	0	0	Physa
NEMVEDRAFT_v1g106438	achaete-scute homolog 1	0.621056	0	0	0	0	0	0	0	0	0	0	Oral
NEMVEDRAFT_v1g95684	zinc finger protein gfi-1b isoform 1	0.548615	0	0	0	0	0	0	0	0	0	0	Oral
NEMVEDRAFT_v1g184605	zinc finger mynd domain-containing protein 12	0.243295	0	0	0	0	0	0	0	0	0	0	Physa
NEMVEDRAFT_v1g248021	creb atf bzip transcription factor-like	0.498312	0	0	0	0	0	0	0	0	0	0	Oral
NEMVEDRAFT_v1g127253	zinc finger protein 2-like	0.517139	0	0	0	0	0	0	0	0	0	0	Oral
NEMVEDRAFT_v1g121215	zinc finger protein zic-1-like	0.0248079	0	0	0	0	0	0	0	0	0	0	Oral
			31	7	4	4	6	7	4	4	3	2
