# Supplementary material for: A transcriptional time-course analysis of oral vs. aboral whole-body regeneration in the Sea anemone Nematostella vectensis
Source: BMC Genomics. 2016 Sep 7;17(1):718. doi: 10.1186/s12864-016-3027-1 (PMC5015328; doi:10.1186/s12864-016-3027-1)
Supplement: Additional file 8: Table S6. — Wnt family genes clusters. A list of the cluster groups of the Wnt family genes and a list of the genes in each cluster shown in Fig. 5a. (XLSX 11 kb) [file 12864_2016_3027_MOESM8_ESM.xlsx]

## Sheet: wnt clusters
Cluster #	cluster type	Gene id	Annotation	concoradance
1	early upregulated	v1g158520	low-density lipoprotein receptor-related protein 6 isoform 1 (LRP6-like)	-0.0880145
1	early upregulated	v1g182113	axin-1 isoform 2	-0.0143147
1	early upregulated	v1g209762	protein notum homolog	0.0141322
1	early upregulated	v1g101645	dickkopf-related protein 3 isoform 1 (Nv-DKK1/2/4)	0.140862
1	early upregulated	v1g194914	Protein Wnt(Nv-Wnt4)	0.151751
1	early upregulated	v1g230011	Protein Wnt (Nv-Wnt11)	0.159623
1	early upregulated	v1g106241	Protein Wnt (Nv-Wnt16)	0.166287
1	early upregulated	v1g100430	protein wntless homolog isoform 1 (Nv-Wntless isoform1)	0.180888
1	early upregulated	v1g168924	frizzled-10 precursor	0.22558
1	early upregulated	v1g132332	lymphoid enhancer-binding factor 1 (Nv-Lef1)	0.244271
1	early upregulated	v1g235248	Protein Wnt (Nv-Wnt5)	0.28932
1	early upregulated	v1g88708	protein notum homolog	0.462504
1	early upregulated	v1g245445	protein naked cuticle homolog 1	0.464998
1	early upregulated	v1g243916	frizzled-5 precursor	0.483781
1	early upregulated	v1g111922	Histone deacetylase	0.542161
1	early upregulated	v1g225374	serine threonine-protein kinase nlk	0.546951
1	early upregulated	v1g79092	Histone deacetylase (Fragment)	0.558596
1	early upregulated	v1g171640	frizzled-1 precursor	0.575522
1	early upregulated	v1g18576	mothers against decapentaplegic homolog 4-like (Nv-SMAD4)	0.602931
1	early upregulated	v1g228088	f-box wd repeat-containing protein 1a isoform 2	0.685282
1	early upregulated	v1g233772	serine threonine-protein kinase nlk	0.723094
1	early upregulated	v1g206603	protein dachsous-like	0.77556
1	early upregulated	v1g219493	secreted protein containing cellulosome anchoring protein	0.827056
1	early upregulated	v1g176331	Adenylosuccinate synthetase	0.834939
1	early upregulated	v1g20161	protocadherin fat 1	0.9105
1	early upregulated	v1g248687	transducin-like enhancer protein 4 (groucho-like)	0.918382
1	early upregulated	v1g247608	Adenylosuccinate synthetase	0.9374
2	down and back up	v1g183962	frizzled-5	-0.0844628
2	down and back up	v1g211618	Protein Wnt (Nv-Wnt10)	0.437318
2	down and back up	v1g211668	catenin alpha-2 isoform 1	0.485342
2	down and back up	v1g210732	rare lipoprotein a	0.592154
2	down and back up	v1g243040	protocadherin fat 4	0.684955
2	down and back up	v1g116808	Protein Wnt(Nv-Wnt6)	0.714006
2	down and back up	v1g207195	protocadherin fat 4	0.738322
2	down and back up	v1g244678	low density lipoprotein receptor adapter protein 1	0.836377
2	down and back up	v1g133025	frizzled-2 precursor	0.842562
2	down and back up	v1g71335	leucine-rich repeat serine threonine-protein kinase 1	0.853549
2	down and back up	v1g217653	predicted protein	0.881337
2	down and back up	v1g205864	low density lipoprotein receptor adapter protein 1-like	0.909245
3	late upregulated	v1g158342	Protein Wnt(Nv-Wnt1)	0.0138106
3	late upregulated	v1g91822	Protein Wnt (Nv-WntA)	0.0512841
3	late upregulated	v1g242584	Protein Wnt(Nv-Wnt 2)	0.123607
