# Supplementary material for: A transcriptional time-course analysis of oral vs. aboral whole-body regeneration in the Sea anemone Nematostella vectensis
Source: BMC Genomics. 2016 Sep 7;17(1):718. doi: 10.1186/s12864-016-3027-1 (PMC5015328; doi:10.1186/s12864-016-3027-1)
Supplement: Additional file 9: Figure S4. — Time course graphs of the major DE Wnt factors and Wnt pathway members. (XLSX 81 kb) [file 12864_2016_3027_MOESM9_ESM.xlsx]

## Sheet: Wnt-related proteins graphs
early upregulated
down and back
late upregulated
other mentioned

## Sheet: Data
Gene ID	annotation	padj timeEfect	0 Oral	8 Oral	24 Oral	72 Oral	*	0 Physa	8 Physa	24 Physa	72 Physa	padj for graph	Graph title
early upregulated
NEMVEDRAFT_v1g182113	axin-1 isoform 2	0.000180472	267.06	1129.52	1950.84	1614.62	*	378.589	728.47	453.433	260.12	P_Adj = 0.000180472	axin-1 isoform 2 (NEMVEDRAFT_v1g182113)
NEMVEDRAFT_v1g230011	Protein Wnt (Nv-Wnt11)	0.0348402	112.531	173.429	344.799	265.264	*	128.119	134.119	177.081	113.802	P_Adj = 0.0348402	Protein Wnt (Nv-Wnt11) (NEMVEDRAFT_v1g230011)
NEMVEDRAFT_v1g106241	Protein Wnt (Nv-Wnt16)	0.000978578	18.0804	58.1773	77.9584	54.1114	*	18.1124	50.2748	26.2796	17.511	P_Adj = 0.000978578	Protein Wnt (Nv-Wnt16) (NEMVEDRAFT_v1g106241)
NEMVEDRAFT_v1g168924	frizzled-10 precursor	4.08762e-05	99.7587	140.473	379.689	408.994	*	117.287	191.302	255.202	146.642	P_Adj = 0.0000408762	frizzled-10 precursor (NEMVEDRAFT_v1g168924)
NEMVEDRAFT_v1g194914	Protein Wnt(Nv-Wnt4)	0	2.04804	433.707	279.933	188.805	*	4.32615	92.1151	24.5371	3.02602	P_Adj = 0	Protein Wnt(Nv-Wnt4) (NEMVEDRAFT_v1g194914)
NEMVEDRAFT_v1g235248	Protein Wnt (Wnt 5)	0.000441364	30.7656	30.1455	90.4187	156.588	*	99.6833	81.9254	117.989	112.141	P_Adj = 0.000441364	Protein Wnt (Wnt 5) (NEMVEDRAFT_v1g235248)
NEMVEDRAFT_v1g171640	frizzled-1 precursor	0.0037427	580.465	1292.16	1332.24	949.331	*	520.977	1177.53	811.622	705.317	P_Adj = 0.0037427	frizzled-1 precursor (NEMVEDRAFT_v1g171640)
NEMVEDRAFT_v1g132332	lymphoid enhancer-binding factor 1	0	13.1476	226.603	215.138	121.269	*	13.0339	94.9083	46.6209	26.8385	P_Adj = 0	lymphoid enhancer-binding factor 1 (NEMVEDRAFT_v1g132332)
NEMVEDRAFT_v1g245445	protein naked cuticle homolog 1	2.68133e-14	22.287	211.504	357.822	295.678	*	55.0682	200.562	154.474	198.387	P_Adj = 2.68133E-14	protein naked cuticle homolog 1 (NEMVEDRAFT_v1g245445)
NEMVEDRAFT_v1g100430	protein wntless homolog isoform 1	0	147.13	1622.57	1948.26	585.03	*	198.241	717.923	305.455	129.231	P_Adj = 0	protein wntless homolog isoform 1 (NEMVEDRAFT_v1g100430)
NEMVEDRAFT_v1g209762	protein notum homolog	9.32609e-08	122.486	567.088	933.212	953.866	*	145.371	457.94	248.267	153.111	P_Adj = 0.0000000932609	protein notum homolog (NEMVEDRAFT_v1g209762)
down and back
NEMVEDRAFT_v1g211618	Protein Wnt(Nv-wnt10)	0	286.21	157.702	28.2355	59.5995	*	120.959	29.8632	5.0814	6.6223	P_Adj = 0	Protein Wnt(Nv-wnt10) (NEMVEDRAFT_v1g211618)
NEMVEDRAFT_v1g116808	Protein Wnt(Nv-Wnt6)	0.000129813	27.1094	3.34253	6.22134	17.2409	*	27.7915	9.91952	10.0351	6.07696	P_Adj = 0.000129813	Protein Wnt(Nv-Wnt6) (NEMVEDRAFT_v1g116808)
NEMVEDRAFT_v1g183962	frizzled-5	2.08385e-05	285.509	201.154	172.189	191.261	*	184.019	94.9432	279.149	807.866	P_Adj = 0.0000208385	frizzled-5 (NEMVEDRAFT_v1g183962)
NEMVEDRAFT_v1g243040	protocadherin fat 4	0.00736699	167.851	76.9644	94.0846	103.899	*	194.923	52.6087	112.567	168.498	P_Adj = 0.00736699	protocadherin fat 4 (NEMVEDRAFT_v1g243040)
NEMVEDRAFT_v1g133025	frizzled-2 precursor	7.36708e-06	295.049	163.768	69.4035	129.982	*	227.065	150.719	97.2598	104.399	P_Adj = 0.00000736708	frizzled-2 precursor (NEMVEDRAFT_v1g133025)
late upregulated
NEMVEDRAFT_v1g158342	Protein Wnt(Nv-Wnt1)	1.73269e-13	0.74883	0	24.0837	74.1933	*	1.31974	4.98156	7.81616	4.2414	P_Adj = 0.000000000000173269	Protein Wnt(Nv-Wnt1) (NEMVEDRAFT_v1g158342)
NEMVEDRAFT_v1g242584	Protein Wnt(Nv-Wnt 2)	6.24997e-14	6.78247	3.99226	62.9368	71.6109	*	1.68666	1.24103	11.0379	7.81276	P_Adj = 6.24997E-14	Protein Wnt(Nv-Wnt 2) (NEMVEDRAFT_v1g242584)
NEMVEDRAFT_v1g91822	Protein Wnt (Nv-WntA)	7.01718e-06	3.92012	5.94142	57.9004	80.1997	*	5.99432	3.09822	6.56595	8.50775	P_Adj = 0.00000701718	Protein Wnt (Nv-WntA) (NEMVEDRAFT_v1g91822)
other mentioned
NEMVEDRAFT_v1g21450	tyrosine-protein kinase transmembrane receptor ror2	0.00379719	475.519	306.409	429.365	569.468	*	462.024	159.927	463.752	1023.52	P_Adj = 0.00379719	tyrosine-protein kinase transmembrane receptor ror2 (NEMVEDRAFT_v1g21450)
NEMVEDRAFT_v1g121336	protein apcdd1	1.01257e-06	939.625	326.832	142.953	243.118	*	517.918	73.7236	243.304	841.2	P_Adj = 0.00000101257	protein apcdd1 (NEMVEDRAFT_v1g121336)
NEMVEDRAFT_v1g101645	dickkopf-related protein 3 isoform 1	0.00309263	58.5114	154.391	85.2268	90.4644	*	49.5147	91.2201	106.074	170.996	P_Adj = 0.00309263	dickkopf-related protein 3 isoform 1 (NEMVEDRAFT_v1g101645)
