# Supplementary material for: A transcriptional time-course analysis of oral vs. aboral whole-body regeneration in the Sea anemone Nematostella vectensis
Source: BMC Genomics. 2016 Sep 7;17(1):718. doi: 10.1186/s12864-016-3027-1 (PMC5015328; doi:10.1186/s12864-016-3027-1)
Supplement: Additional file 10: Table S7. — DE genes of different developmental pathways. A list of DE genes of major the developmental pathways that were manually detected (see Methods) and have a CCC < 0.6. The time-course graphs of prominent pathway genes are also shown. (XLSX 625 kb) [file 12864_2016_3027_MOESM10_ESM.xlsx]

## Sheet: list of genes and correlation
associated pathway	gene id	annotation	concordance	associated pathway
BMP	NEMVEDRAFT_v1g244261	kielin chordin-like	0.21962	BMP
BMP	NEMVEDRAFT_v1g168498	bone morphogenetic protein 2	0.48615	BMP
BMP	NEMVEDRAFT_v1g166027	tolloid-like protein 1 (Nve-TLD)	0.5511	BMP
BMP	NEMVEDRAFT_v1g18576	mothers against decapentaplegic homolog 4-like (SMAD4)	0.602931	BMP
FGF	NEMVEDRAFT_v1g221664	fibroblast growth factor 17 isoform 2	0.269052	FGF
FGF	NEMVEDRAFT_v1g247007	fibroblast growth factor 2 precursor	0.314548	FGF
HH	NEMVEDRAFT_v1g121215	zinc finger protein zic 1-like	0.0248079	HH
HH	NEMVEDRAFT_v1g212182	patched domain-containing protein 3-like	0.158114	HH
HH	NEMVEDRAFT_v1g92220	smoothened homolog	0.481004	HH
HH	NEMVEDRAFT_v1g241466	Hedgehog protein	0.572179	HH
HH	NEMVEDRAFT_v1g28948	hairy enhancer-of-split related with yrpw motif protein 2 (HEY2)	0.075326	HH
Notch	NEMVEDRAFT_v1g212543	Delta-like protein	0.14783	Notch
Notch	NEMVEDRAFT_v1g164325	transcription factor hes-4-b-like	0.309183	Notch
Notch	NEMVEDRAFT_v1g211848	jagged 1-like	0.529659	Notch
Notch	NEMVEDRAFT_v1g60816	Delta-like protein (Fragment)	0.560098	Notch
Wnt	NEMVEDRAFT_v1g158520	low-density lipoprotein receptor-related protein 6 isoform 1 (DKK)	-0.0880145	Wnt
Wnt	NEMVEDRAFT_v1g183962	frizzled-5	-0.0844628	Wnt
Wnt	NEMVEDRAFT_v1g182113	axin-1 isoform 2	-0.0143147	Wnt
Wnt	NEMVEDRAFT_v1g158342	Protein Wnt(Nv-Wnt-1)	0.0138106	Wnt
Wnt	NEMVEDRAFT_v1g209762	protein notum homolog	0.0141322	Wnt
Wnt	NEMVEDRAFT_v1g91822	Protein Wnt (Nv-WntA)	0.0512841	Wnt
Wnt	NEMVEDRAFT_v1g242584	Protein Wnt(Nv-Wnt 2)	0.123607	Wnt
Wnt	NEMVEDRAFT_v1g101645	dickkopf-related protein 3 isoform 1	0.140862	Wnt
Wnt	NEMVEDRAFT_v1g194914	Protein Wn t(Nv-Wnt4)	0.151751	Wnt
Wnt	NEMVEDRAFT_v1g230011	Protein Wnt	0.159623	Wnt
Wnt	NEMVEDRAFT_v1g106241	Protein Wnt (Nv-Wnt 16)	0.166287	Wnt
Wnt	NEMVEDRAFT_v1g100430	protein wntless homolog isoform 1	0.180888	Wnt
Wnt	NEMVEDRAFT_v1g168924	frizzled-10 precursor	0.22558	Wnt
Wnt	NEMVEDRAFT_v1g132332	lymphoid enhancer-binding factor 1	0.244271	Wnt
Wnt	NEMVEDRAFT_v1g235248	Protein Wnt (Nv-Wnt 5)	0.28932	Wnt
Wnt	NEMVEDRAFT_v1g211618	Protein Wnt(Nv-wnt10)	0.437318	Wnt
Wnt	NEMVEDRAFT_v1g88708	protein notum homolog	0.462504	Wnt
Wnt	NEMVEDRAFT_v1g245445	protein naked cuticle homolog 1	0.464998	Wnt
Wnt	NEMVEDRAFT_v1g243916	frizzled-5 precursor	0.483781	Wnt
Wnt	NEMVEDRAFT_v1g225374	serine threonine-protein kinase nlk	0.546951	Wnt
Wnt	NEMVEDRAFT_v1g171640	frizzled-1 precursor	0.575522	Wnt

## Sheet: Graphs BMP
																	P_Adj = 0.0000264136
																	P_Adj = 0.0029734
																	P_Adj = 0.000000718746
																	P_Adj = 0.00978999

## Sheet: Graphs FGF
																	P_Adj = 0.000333219
																	P_Adj = 0.000000000326259

## Sheet: Graphs HH
																	P_Adj = 0.0326776
																	P_Adj = 0.0000108607
																	P_Adj = 0.0152683
																	P_Adj = 0.0167246
																	P_Adj = 0.00195634

## Sheet: Graphs Notch
																	P_Adj = 0.0000108607
																	P_Adj = 0.0152683
																	P_Adj = 0.0167246
																	P_Adj = 0.00195634

## Sheet: Data
associated pathway	gene id	annotation	0 Oral	8 Oral	24 Oral	72 Oral		0 Physa	8 Physa	24 Physa	72 Physa	P_adj
BMP	NEMVEDRAFT_v1g244261	kielin chordin-like	99.3168	271.599	215.811	257.125		81.7988	156.016	558.961	458.913	2.64136e-05
BMP	NEMVEDRAFT_v1g168498	bone morphogenetic protein 2	143.714	90.4284	142.882	204.889		216.055	63.3623	145.611	146.343	0.0029734
BMP	NEMVEDRAFT_v1g166027	tolloid-like protein 1	304.818	928.152	655.486	251.25		235.767	554.706	814.377	461.447	7.18746e-07
BMP	NEMVEDRAFT_v1g18576	mothers against decapentaplegic homolog 4-like	3.92012	10.0276	16.7616	9.68588		2.67647	14.8924	10.9103	12.2288	0.00978999
FGF	NEMVEDRAFT_v1g221664	fibroblast growth factor 17 isoform 2	2.37208	3.96095	18.359	13.9474		1.48981	1.85719	6.94102	2.43079	0.000333219
FGF	NEMVEDRAFT_v1g247007	fibroblast growth factor 2 precursor	0.962395	1	1.3041	24.6668		1.33824	1.24103	2.84933	120.171	3.26259e-10
HH	NEMVEDRAFT_v1g121215	zinc finger protein zic 1-like	1	1.86206	6.11967	55.0164		1.66817	6.19644	1.98465	4.2414	0.0326776
HH	NEMVEDRAFT_v1g212182	patched domain-containing protein 3-like	111.912	37.4176	22.7317	28.8636		64.9877	21.0975	38.3177	94.6795	1.08607e-05
HH	NEMVEDRAFT_v1g92220	smoothened homolog	2.51044	2.01178	1.80658	12.0752		5.0415	1	3.59422	6.02707	0.0152683
HH	NEMVEDRAFT_v1g241466	Hedgehog protein	61.5087	42.0596	87.6375	124.558		120.05	58.3721	99.9976	130.992	0.0167246
HH	NEMVEDRAFT_v1g28948	hairy enhancer-of-split related with yrpw motif protein 2	25.0838	14.513	34.1754	62.893		13.9867	30.4357	62.9352	28.5992	0.00195634
Notch	NEMVEDRAFT_v1g212543	Delta-like protein	87.8243	35.3745	35.7668	44.7488		156.148	30.9996	133.679	155.075	0.000682022
Notch	NEMVEDRAFT_v1g164325	transcription factor hes-4-b-like	75.7325	118.28	78.1138	78.4539		83.4641	223.08	99.7525	144.728	0.0205487
Notch	NEMVEDRAFT_v1g211848	jagged 1-like	326.103	170.423	139.789	133.082		199.144	126.715	98.0047	127.466	0.00348011
Notch	NEMVEDRAFT_v1g60816	Delta-like protein (Fragment)	16.9797	1	1.90824	5.35968		40.329	2.48206	6.94102	9.79797	2.19095e-06
