# Supplementary material for: A transcriptional time-course analysis of oral vs. aboral whole-body regeneration in the Sea anemone Nematostella vectensis
Source: BMC Genomics. 2016 Sep 7;17(1):718. doi: 10.1186/s12864-016-3027-1 (PMC5015328; doi:10.1186/s12864-016-3027-1)
Supplement: Additional file 12: Table S8. — Time course graphs of the major DE tubulin and cilia associated genes. (XLSX 40 kb) [file 12864_2016_3027_MOESM12_ESM.xlsx]

## Sheet: Data
Gene ID	annotation	padj timeEfect	0 Oral	8 Oral	24 Oral	72 Oral	*	0 Physa	8 Physa	24 Physa	72 Physa	padj for graph	Graph title
NEMVEDRAFT_v1g170952	tubulin polyglutamylase ttll11-like	4.25698e-06	120.129	190.243	221.408	111.515	*	125.446	591.606	384.972	198.63	P_Adj = 0.00000425698	tubulin polyglutamylase ttll11-like (NEMVEDRAFT_v1g170952)
NEMVEDRAFT_v1g167102	intraflagellar transport protein 80 homolog	0.0304728	381.611	509.913	745.721	514.51	*	473.788	874.611	894.544	503.262	P_Adj = 0.0304728	intraflagellar transport protein 80 homolog (NEMVEDRAFT_v1g167102)
NEMVEDRAFT_v1g202466	tubulin alpha-3 chain	0.000507318	18.2564	22.5915	25.7946	82.2666	*	61.5898	702.516	291.039	117.719	P_Adj = 0.000507318	tubulin alpha-3 chain (NEMVEDRAFT_v1g202466)
NEMVEDRAFT_v1g188665	tubulin alpha-1a chain	0.000638621	986.269	1929.98	1664.11	1414.51	*	1098.61	3428.34	1858.09	1606.03	P_Adj = 0.000638621	tubulin alpha-1a chain (NEMVEDRAFT_v1g188665)
NEMVEDRAFT_v1g241851	microtubule-associated proteins 1a 1b light chain 3c-like	0.00159217	536.922	1089.47	961.487	622.209	*	475.678	1168.45	637.828	551.404	P_Adj = 0.00159217	microtubule-associated proteins 1a 1b light chain 3c-like (NEMVEDRAFT_v1g241851)
NEMVEDRAFT_v1g246312	flagellar associated protein	0.0022349	119.949	45.864	20.1236	18.9839	*	78.845	31.5984	35.3197	138.722	P_Adj = 0.0022349	flagellar associated protein (NEMVEDRAFT_v1g246312)
NEMVEDRAFT_v1g164107	bardet-biedl syndrome 5 protein homolog	0.0145	137.988	228.326	251.211	185.578	*	149.697	347.794	207.433	134.385	P_Adj = 0.0145	bardet-biedl syndrome 5 protein homolog (NEMVEDRAFT_v1g164107)
NEMVEDRAFT_v1g91287	probable tubulin polyglutamylase ttll1-like	0.0315871	316.555	428.471	275	292.637	*	282.217	619.881	203.42	276.775	P_Adj = 0.0315871	probable tubulin polyglutamylase ttll1-like (NEMVEDRAFT_v1g91287)
NEMVEDRAFT_v1g213429	tubulin beta-2c chain	0.0113605	1408.06	1068.05	845.826	821.094	*	1143.84	1432.07	660.062	501.181	P_Adj = 0.0113605	tubulin beta-2c chain (NEMVEDRAFT_v1g213429)
