# Supplementary material for: A transcriptional time-course analysis of oral vs. aboral whole-body regeneration in the Sea anemone Nematostella vectensis
Source: BMC Genomics. 2016 Sep 7;17(1):718. doi: 10.1186/s12864-016-3027-1 (PMC5015328; doi:10.1186/s12864-016-3027-1)
Supplement: Additional file 13: Table S9. — Comparison of polarized gene expression in regeneration between Nematostella and Planaria. The anterior and posterior enriched genes of Planaria are listed with their oral or aboral Nematostella orthologs and homologs when present. The color coding is the same as in Fig. 7. (XLSX 17 kb) [file 12864_2016_3027_MOESM13_ESM.xlsx]

## Sheet: Sheet1
Planaria genes							Nematostella genes		Adjusted time effect P-value	concordance	Overall side trend	Tmax relative to T=0* (Hours)	Side of max change	Fold change (Log2)	Time interval of max change	Side of Max change	Fold change (Log2)
Planaria Anterior (Head) markers							Nematostella Homologs
AEF01556	Notum						NEMVEDRAFT_v1g209762		9.32609e-08	0.0141322	Oral	72	Oral	2.96118	0 to 8	Oral	2.21096
ABY85212	sFRP-1						NEMVEDRAFT_v1g243916*		0.0365125	0.483781	physa	8	Oral	1.32813	0 to 8	Oral	1.32813
ADO51625	sFRP-2 (anterior to ~70%)						"
ABY85211	Wnt-2(~20-30% from Anterior)						NEMVEDRAFT_v1g242584		6.24997e-14	0.123607	Oral	72	Oral	3.4003	8 to 24	Oral	3.97863
DAA33932	PC2 (prohormone convertase 2)						NEMVEDRAFT_v1g160244	(termed neuroendocrine convertase 1/peptidase s8)	0.000153897	0.704127	physa	24	Oral	1.58667	24 to 72	Physa	1.22997
ADD84676	ndl-3( ~20-50% from anterior)						?
ADD84675	ndl-4						?
BAC20953/ADD84674	ndk	FGF inhibitor nou darake (FGF receptor like)					None
AFJ24799	FoxA1	Pharynx regeneration					NEMVEDRAFT_v1g165261	(forkhead box protein a2-like. Expressed in pharynx (Budhead in Hydra))	0.00512536	0.395545	Oral	8	Oral	1.37019	0 to 8	Oral	1.37019
							NEMVEDRAFT_v1g187332	(forkhead box protein b1-like. Expressed in pharynx )	4.08654e-07	-0.0290344	Oral	72	Oral	2.97459	8 to 24	Oral	3.05138
FoxD	AGL33698						NEMVEDRAFT_v1g165603	(Forkhead domain protein D1)	0.0290357	-0.0309406	physa	72	Oral	3.53699	24 to 72	Oral	3.48169
SoxB	AFP48376						NEMVEDRAFT_v1g243069	(SoxB1/2)	1.38246e-05	0.943532	Oral	24	Oral	1.55805	0 to 8	Oral	1.50964
Sp6/9	AFC87782						NEMVEDRAFT_v1g99612	(Sp9)	4.11994e-06	0.10237	Oral	24	Oral	2.90674	0 to 8	Oral	2.20072
Otp (Orthopedia)	AIZ72731						NEMVEDRAFT_v1g205768	(homeobox protein orthopedia b-like isoform 1)	0.00295809	0.187842	Oral	72	Oral	3.62148	24 to 72	Oral	2.49219
Zic-1(A)	AHW52381						NEMVEDRAFT_v1g121215	ZicC	0.0326776	0.0248079	Oral	72	Oral	5.78179	24 to 72	Oral	3.16833
Planaria Posterior (Tail) markers							Nematostella Homologs
ABY85207	Wnt-1 (WntP-1) is expressed also at anterior facing wounds						NEMVEDRAFT_v1g158342	Nv-Wnt-1 (also similar to NEMVEDRAFT_v1g242584 wnt2 like)	1.73269e-13	0.0138106	Oral	72	Oral	5.89264	8 to 24	Oral	4.58999
ABY85210	Wnt11-1						NEMVEDRAFT_v1g230011	similar to Wnt4 or 11 like and to NEMVEDRAFT_v1g194914 (Wnt 4)	0.0348402	0.159623	Oral	24	Oral	1.61543	8 to 24	Oral	0.991415
ACJ64866	Wnt11-2						NEMVEDRAFT_v1g194914	and also to NEMVEDRAFT_v1g230011 similar to Wnt4 or 11 like	0	0.151751	Oral	8	Oral	7.72633	0 to 8	Oral	7.72633
ABY85208	WntP-2 (Wnt 11-related; Wnt11-5; induced by Wnt-1)(Posterior to 70%)						NEMVEDRAFT_v1g194914	Nv-Wnt4 (also to NEMVEDRAFT_v1g242584 (Wnt2)	0	0.151751	Oral	8	Oral	7.72633	0 to 8	Oral	7.72633
ABW97516	Frizzled 4						?
ABY85206	b-catenin-1						NEMVEDRAFT_v1g121800	(high p-value)
ACJ64863	evi/Wntless						NEMVEDRAFT_v1g100430	Nv-Wntless	0	0.180888	Oral	24	Oral	3.72702	0 to 8	Oral	3.46312
ABW79873	HoxD-like						NEMVEDRAFT_v1g205636	Nv-Anthox-7 (Hoxd3-like )	0.000900784	0.0384315	Oral	8	Physa	1.72988	0 to 8	Physa	1.72988
Planaria Homologs							Nematostella Oral markers
Wnt 5 (ACJ64864) and Wnt 2-1(ABY85211)							NEMVEDRAFT_v1g106241	Wnt 16-like	0.000978578	0.166287	Oral	24	Oral	2.10827	0 to 8	Oral	1.68603
?							NEMVEDRAFT_v1g168924	Frizzled 10	4.08762e-05	0.22558	Oral	72	Oral	2.03557	8 to 24	Oral	1.43453
?							NEMVEDRAFT_v1g171640	Frizzled 1	0.0037427	0.575522	Oral	24	Oral	1.19858	0 to 8	Physa	1.17646
?							NEMVEDRAFT_v1g101730	Anthox-8	0.00282968	0.449861	Oral	24	Oral	1.6257	0 to 8	Oral	1.43564
?							NEMVEDRAFT_v1g101611	homeobox protein hox-d3 (anthox-8b)	6.33526e-05	0.414578	Oral	72	Oral	3.89239	0 to 8	Oral	3.50048
AFJ24720 (Runt2)	AEF16013 (Runt1-like)						NEMVEDRAFT_v1g129231	Nv-Runt (Runx)	1.30323e-06	0.344617	physa	24	Physa	4.32095	0 to 8	Oral	3.46005
none							NEMVEDRAFT_v1g237539	CBF-beta	0	0.510248	Oral	24	Oral	3.46059	0 to 8	Oral	3.38525
AGZ94921	Twist (pharynx)						NEMVEDRAFT_v1g234699	twist-related protein 2-like	2.0242e-08	-0.070252	Oral	72	Oral	7.37084	0 to 8	Oral	4.3223
AGC30580	Follistatin (anterior marker)						NEMVEDRAFT_v1g128631	follistatin-related protein 4	1.02397e-08	0.317407	Oral	8	Oral	2.10571	24 to 72	Oral	2.12881
none							NEMVEDRAFT_v1g244903	FGF1b (KGF-like)	0	0.792357	Oral	8	Oral	4.35178	0 to 8	Oral	4.35178
none							NEMVEDRAFT_v1g221664	FGF17 or FGF18 like	0.000333219	0.269052	Oral	24	Oral	2.95226	8 to 24	Oral	2.21257
Planaria Homologs							Nematostella Aboral (physa) markers
ABW97516	Fz-4						NEMVEDRAFT_v1g183962	Frizzled 5	2.08385e-05	-0.0844628	physa	72	Physa	2.13426	8 to 24	Physa	1.5559
none							NEMVEDRAFT_v1g8123	Nv-Anthox-1 (hoxc-4 like)	0.00566791	-0.332428	physa	72	Physa	1.94844	24 to 72	Physa	1.69732
AFJ24873	Six3-1						NEMVEDRAFT_v1g130873	Six3/6	1.57806e-06	-0.124769	physa	72	Physa	2.0107	24 to 72	Physa	2.09289
AFC87778.1	OtxA						NEMVEDRAFT_v1g121842	OtxB+C	2.61366e-09	0.45842	physa	72	Physa	3.1861	8 to 24	Oral	2.98271
CAQ05992	Rx-1						NEMVEDRAFT_v1g184843	retinal homeobox protein rx-like	0.00037503	-0.426466	Oral	72	Physa	2.95104	8 to 24	Physa	2.77478
AFF18489	HNF4						NEMVEDRAFT_v1g89471	hepatocyte nuclear factor 4-alpha	7.6016e-06	0.727159	physa	8	Physa	1.9187	0 to 8	Physa	1.9187
AFD29627	FGFR-4						NEMVEDRAFT_v1g158493	FGFR1-like	9.33524e-13	0.663014	Oral	8	Physa	2.44652	0 to 8	Physa	2.44652
none							NEMVEDRAFT_v1g247007	FGF2-precursor like (FGF1a- Rentzsch et al., FGF20 duBuc et al.)	3.26259e-10	0.314548	physa	72	Physa	6.48861	24 to 72	Physa	5.39832
	Orthologs on the corresponding side						* the gene sFRP2 (NEMVEDRAFT_v1g200285) may also present an ortholog of the planarian sFRPs, however it has a high p-value in our screen
	Orthologs on the opposite side
Wnts	Wnt pathway genes
FGF pathway members
Homeobox factors
Fox	TFs
