# Supplementary material for: A transcriptional time-course analysis of oral vs. aboral whole-body regeneration in the Sea anemone Nematostella vectensis
Source: BMC Genomics. 2016 Sep 7;17(1):718. doi: 10.1186/s12864-016-3027-1 (PMC5015328; doi:10.1186/s12864-016-3027-1)
Supplement: Additional file 14: Table S10. — A list of the primers that were used for qRT-PCR experiments. (XLSX 11 kb) [file 12864_2016_3027_MOESM14_ESM.xlsx]

## Sheet: qPCR Primers
gene id	anotation	Forward primer	Reverse primer
NEMVEDRAFT_v1g195315	Nv-Hsp70	TCGATGATCCTGGGGTAAAG	CCTGCCTCGTTCACTACCTC
NEMVEDRAFT_v1g183962	frizzled-5	GATCACCATTCCCATGTGCC	CTTCGGCTTGTGTATCGTGG
NEMVEDRAFT_v1g100430	protein wntless homolog isoform 1	CTCACCCTGGGCTAGAGATG	AAGTCGTGCTTCAAACGTCC
NEMVEDRAFT_v1g194914	Protein Wnt(Nv-Wnt4)	TAACAGAGGCGGAAGACTGG	ATGTAGTCGCCGACGATTCT
NEMVEDRAFT_v1g91822	Protein Wnt (Nv-WntA)	TTTCAGGAGCGGGGAATCTT	GAACCTGCGTATCACAACCG
NEMVEDRAFT_v1g196726	integrin alpha-8	CGGTAGTGCTTCGTTCAGTG+D9	AGTCTTCCGCCTTGTTCTCA
NEMVEDRAFT_v1g205636	homeobox protein hox-d3	GTAGCATACCGGTTGGAAGC	GTCGGTTTGTGTAGCTCGTG
NEMVEDRAFT_v1g213735	Nv-OtxC	GCCCACTGCGACTTTTCTAT	GCTCGTTCTTGCTCGGTATC
NEMVEDRAFT_v1g209762	protein notum homolog	CATGCTTGCCAATGTGGACT	TTGCGCAACCATCACGTAAA
NEMVEDRAFT_v1g132332	lymphoid enhancer-binding factor 1	AGAAAGTGCTGCCATTAACCA	AGCGCCCGTTCTTTTCTTG
NEMVEDRAFT_v1g130873	homeobox protein six3	GCTCTGGGGAAACACGAAAG	CTCGTAAACCGATGCGTCTC
NEMVEDRAFT_v1g202466	tubulin alpha-3 chain	TGGACATTACACCGTTGGGA	TCCATCAGCAGTGAGCTGAA
NEMVEDRAFT_v1g234699	twist-related protein 2-like	CTTCCAAGGCTAAACGGGTC	TTCTTGCTTCCTCCACGTCT
NEMVEDRAFT_v1g242584	Wnt2	CAATCATGTTGGGCGTAGGG	GAGATGGACTTCCAGCAGGT
NEMVEDRAFT_v1g170952	tubulin polyglutamylase ttll11-like	TCCTTTACCTGGAACAGCGT	GGAATAGGTGCTTCATGCGG
NEMVEDRAFT_v1g101342	a disintegrin and metalloproteinase with thrombospondin motifs 17	TGCGGAACTGCATCAACAAA	GTGGTTTGGTCAGCTGTGAG
NEMVEDRAFT_v1g235248	Protein Wnt (Nv-Wnt 5)	ACCCCACCAAGCATACATCA	TGAATAGCCATCTTTGCGCC
NEMVEDRAFT_v1g211618	Protein Wnt10 (Nv-wnt10)	CGGAAGAACGACCTTGAGTG	CACAGTCTTCCAGCACGTTT
NEMVEDRAFT_v1g168924	frizzled-10 precursor	AACGGCGCCTTTAAACGAAA	GGTCGCTTTTACATTGGGGG
NEMVEDRAFT_v1g187332	FoxB (forkhead box protein b1)	TACCGACCTACTGTGCGAAA	TCACGGAGGAGTAGAAGGGA
NEMVEDRAFT_v1g8123	HoxF/Anthox1	TGCAGTCATTCCAGGGACAA	GCCAAGCGTACTGATGGAAC
NEMVEDRAFT_v1g237539	Core-binding factor subunit beta(CBF-beta)	GAGGCTTGATGGCATTGGTT	TCTTCAAACTCCGCCAGTCT
NEMVEDRAFT_v1g243308	probable tubulin polyglutamylase ttll9	GGCTGGATGCGTGAATTCTT	CTCGCTCCAGTTGCTTCTTC
NEMVEDRAFT_v1g121215	ZicC	AGGACAAGACGCTTACACCA	GAGGGTTTGTGCTTTCGGTT
NEMVEDRAFT_v1g243069	SoxB1	GCGCTGCGAGCTATTCTATC	GTGGGGCTAGGCATTTCTTG
NEMVEDRAFT_v1g184843	retinal homeobox protein rx-like	AGCCTTCGAGAAATCCCACT	TCTCCTCTCGACGCCATTTT
NEMVEDRAFT_v1g116808	Protein Wnt (Nv-Wnt6)	CAATAAAGCCGGAAGGCTGG	AAGTGTGTCTTGATGCGGTC
NEMVEDRAFT_v1g106241	Protein Wnt (Nv-Wnt 16)	CCAGAGGAAGGCTAGAGCAA	GCCATGACAACGACATTGGA
NEMVEDRAFT_v1g167102	intraflagellar transport protein 80 homolog	TCACGTAATGGCAGAGTGGA	TCCACTGCGAGACCAAATCT
NEMVEDRAFT_v1g164107	bardet-biedl syndrome 5 protein homolog (physal high at 8h) cilia transport complex	CAACAAACAACTTCGGCTGC	ACACAAGCCGTACATTGGTG
NEMVEDRAFT_v1g246133	a disintegrin and metalloproteinase with thrombospondin motifs 6 -ADAMTS (oral high at 8h)	AGCGGGACCGATACATACAG	GCACAACAGGTCACATTCGT
